# Supplementary material for: Single-cell RNA sequencing shows the immune cell landscape in the kidneys of patients with idiopathic membranous nephropathy
Source: Front Immunol. 2023 Sep 4;14:1203062. doi: 10.3389/fimmu.2023.1203062 (PMC10507359; doi:10.3389/fimmu.2023.1203062)
Supplement: Supplementary file 2 [file Table_2.xlsx]

## Sheet: Pod
	p_val	avg_log2FC	pct.1	pct.2	p_val_adj
PPP1CB	1.08919e-08	2.60513	0.931	0.214	0.000416334
VCAM1	1.743e-08	3.49547	0.862	0.143	0.000666246
ZFP36L1	1.79416e-08	2.78749	0.862	0.179	0.000685799
MT-ND3	2.20842e-08	1.59478	1	1	0.000844148
HNRNPH1	3.53622e-08	3.48202	0.862	0.179	0.00135169
CTNNB1	4.39392e-08	2.68472	0.828	0.179	0.00167953
CLDN1	2.21883e-07	2.94723	0.724	0.036	0.00848125
ARGLU1	1.86108e-06	1.78387	0.897	0.321	0.0711379
NFIA	4.98291e-06	2.00748	0.724	0.143	0.190467
RIN2	6.72894e-06	2.09589	0.552	0	0.257207
MT-ND4L	8.14008e-06	1.5918	0.966	0.643	0.311147
ATP1B1	8.42017e-06	2.05693	0.897	0.571	0.321853
RPS28	8.76743e-06	1.08252	1	0.964	0.335126
RPL7	1.0126e-05	-2.88851	0.379	0.857	0.387055
NME2	2.82359e-05	1.99995	0.69	0.179	1
SLC35F5	2.82654e-05	1.66501	0.69	0.143	1
EIF3H	3.0563e-05	-1.70763	0.172	0.679	1
BICC1	3.39624e-05	2.34068	0.655	0.143	1
UBC	3.58174e-05	-1.52152	0.621	0.893	1
GAPDH	4.03702e-05	-1.54025	0.724	0.929	1
FABP3	4.44019e-05	-2.66765	0	0.464	1
MT-CO3	4.53473e-05	1.21828	1	1	1
CDC42SE1	4.92984e-05	2.08076	0.517	0.036	1
ADAMTS1	4.92984e-05	2.22192	0.517	0.036	1
SRSF6	4.99339e-05	1.81642	0.552	0.071	1
MGP	6.87154e-05	2.01496	0.724	0.214	1
PPP1R1A	7.55133e-05	1.75775	0.517	0.036	1
NR2F2	8.05715e-05	1.90991	0.759	0.321	1
THBS1	8.55506e-05	2.03673	0.759	0.357	1
TBL1XR1	8.8431e-05	1.78363	0.655	0.179	1
RPL31	9.74478e-05	-2.98045	0.276	0.714	1
MINOS1	0.000102107	-2.01528	0	0.429	1
AC092813.2	0.000102107	-2.13397	0	0.429	1
TPM1	0.00011266	2.17475	0.793	0.321	1
MAGED2	0.000116703	-1.53147	0.103	0.571	1
ECHS1	0.000122021	-1.57199	0.207	0.714	1
ARF4	0.000129936	1.64431	0.655	0.214	1
COL4A2	0.000137723	2.00034	0.483	0.036	1
AKAP12	0.000142696	1.79141	0.655	0.143	1
N4BP2L2	0.000144585	1.6028	0.69	0.179	1
PCOLCE2	0.000149123	-3.191	0.034	0.464	1
ARHGAP29	0.000161129	1.61427	0.793	0.429	1
APOD	0.000162336	-2.65599	0.034	0.464	1
C1orf56	0.000162588	1.74217	0.483	0.036	1
SYTL2	0.000176018	1.66007	0.414	0	1
OTUD1	0.000176018	1.42767	0.414	0	1
EZR	0.000182796	1.23487	0.793	0.357	1
CFH	0.000201476	1.91319	0.586	0.107	1
NPM1	0.000209554	-1.4077	0.379	0.821	1
PLA2G16	0.00022914	-1.68028	0	0.393	1
DAPL1	0.000246609	2.34872	0.448	0.036	1
MT-CO2	0.000248914	0.824141	1	1	1
ATP5F1B	0.000249588	-1.4443	0.103	0.571	1
ATP5F1E	0.000256729	0.94572	0.966	0.964	1
EGR1	0.00026288	1.64049	0.552	0.071	1
CCDC198	0.000264938	1.59876	0.483	0.036	1
IL1R1	0.000267779	1.58567	0.448	0.036	1
UQCRB	0.000278626	-1.36014	0.621	0.893	1
RPL3	0.000338638	-1.16441	0.931	0.964	1
RPL27A	0.000371529	-2.13673	0.448	0.786	1
ARL6IP1	0.000389708	1.3204	0.655	0.179	1
CAV1	0.000401635	1.698	0.552	0.107	1
MARCKS	0.000407473	1.64516	0.483	0.071	1
HSPA5	0.00041054	-2.10284	0.103	0.536	1
PTMS	0.00043351	1.21466	0.897	0.536	1
WTAP	0.00045674	1.59181	0.586	0.179	1
FAM96B	0.000502507	-1.55666	0	0.357	1
FZD2	0.000502507	-1.39252	0	0.357	1
RPS21	0.000504048	0.939348	0.897	0.786	1
SCIN	0.000511301	1.40692	0.483	0.071	1
CDC42	0.000515192	1.34785	0.862	0.464	1
PLAAT4	0.000551066	1.42439	0.483	0.071	1
PDK3	0.000553519	1.28753	0.414	0.036	1
BHLHE41	0.000599802	1.16662	0.414	0.036	1
GLS	0.000628568	1.71379	0.69	0.357	1
PTH1R	0.000640123	-1.46556	0.138	0.607	1
DCUN1D1	0.000703363	1.5233	0.414	0.036	1
SBSPON	0.00072622	-1.75646	0.069	0.464	1
TFF3	0.00078219	1.52775	0.345	0	1
UBB	0.000822527	-1.1782	0.69	0.964	1
RPS20	0.000847707	-2.33982	0.276	0.643	1
COL4A1	0.000941794	1.62272	0.448	0.071	1
MAF	0.000955565	1.74885	0.552	0.179	1
PAX8	0.000984302	1.64279	0.483	0.107	1
MT-ATP8	0.00100195	1.7578	0.621	0.25	1
PPT1	0.00107853	-1.20939	0	0.321	1
FKBP9	0.00107853	-0.987101	0	0.321	1
ARMCX6	0.00107853	-1.21307	0	0.321	1
CYP1B1	0.00113187	2.07321	0.483	0.107	1
SNHG29	0.00117704	1.00438	0.793	0.321	1
C21orf62	0.00121185	1.5509	0.379	0.036	1
SYNE1	0.00123008	1.45764	0.586	0.179	1
TMED5	0.00131045	1.19191	0.379	0.036	1
HTRA1	0.00139639	-2.72972	0.207	0.571	1
ATXN10	0.00140304	-1.22471	0.069	0.464	1
KRT19	0.00140922	1.27695	0.483	0.071	1
ADGRG6	0.00149016	1.3192	0.483	0.107	1
HLA-DMA	0.00158487	1.85681	0.414	0.071	1
MDM4	0.0015993	1.57999	0.31	0	1
MRPL1	0.0015993	1.1172	0.31	0	1
HMGCS1	0.0015993	1.03485	0.31	0	1
RPS6KA3	0.0015993	1.40766	0.31	0	1
AP1G1	0.0015993	1.40665	0.31	0	1
RPL37A	0.00160159	-1.35132	0.586	0.857	1
TCF21	0.00161896	-2.21999	0.103	0.464	1
MYL12B	0.00165195	-1.08737	0.586	0.821	1
CDH2	0.00170609	1.42684	0.483	0.107	1
LBH	0.00178349	1.1979	0.379	0.036	1
PPIG	0.0018881	1.30261	0.483	0.143	1
LAMTOR5	0.00196003	-1.52211	0.414	0.786	1
RNASEK	0.00196003	1.09155	0.793	0.393	1
HEBP1	0.00197743	-1.04396	0.034	0.357	1
SUN2	0.00197743	-1.6178	0.034	0.357	1
PLA2R1	0.00198788	-2.42083	0.103	0.464	1
SUCLG1	0.0019895	-1.26565	0.31	0.679	1
LPP	0.0020748	1.1557	0.379	0.036	1
RHOB	0.00207796	1.39967	0.621	0.25	1
RPL39	0.00211944	0.755369	0.966	0.929	1
ARHGAP5	0.00215536	1.53424	0.552	0.214	1
CTSC	0.00216845	1.3179	0.586	0.214	1
ZDHHC6	0.00220054	-1.43661	0.172	0.536	1
IER2	0.00223746	0.834173	0.69	0.25	1
DNAJC10	0.00226929	-1.1053	0	0.286	1
CLDN11	0.00226929	-1.69175	0	0.286	1
CTSV	0.00226929	-1.51394	0	0.286	1
RARRES3	0.00226929	-1.8431	0	0.286	1
OAZ2	0.00226929	-1.0232	0	0.286	1
SOST	0.00226929	-2.27148	0	0.286	1
C19orf70	0.00226929	-1.77264	0	0.286	1
BTF3	0.00229216	-1.11154	0.552	0.857	1
SNHG9	0.00229442	1.67651	0.483	0.143	1
VASN	0.00229442	-1.63608	0.138	0.5	1
UGCG	0.00229498	1.41069	0.586	0.25	1
CRIP1	0.00240918	1.21987	0.379	0.036	1
RASGEF1B	0.00243013	1.39821	0.414	0.071	1
JUND	0.00247703	1.16222	0.69	0.321	1
PLTP	0.00253721	-1.89598	0.103	0.429	1
CCN2	0.00255321	0.607806	0.862	0.357	1
WSB1	0.00258184	0.988121	0.655	0.286	1
PAX2	0.00259109	1.23236	0.345	0.036	1
PCNP	0.00259992	-1.15941	0.103	0.464	1
RNF19A	0.00259992	1.1233	0.448	0.107	1
VPS29	0.00264997	-0.898931	0.241	0.679	1
DCN	0.0027085	-3.37848	0.138	0.464	1
NPHS1	0.00279751	-1.04342	0.103	0.5	1
TCEA1	0.00286284	1.49973	0.586	0.286	1
GLYAT	0.00292424	-1.61134	0.069	0.393	1
RPL23A	0.00296213	-1.32428	0.69	0.929	1
NDUFAF3	0.00306428	-0.999739	0.379	0.714	1
PPP2CB	0.00307397	1.09398	0.621	0.214	1
NDNF	0.00310599	-2.66707	0.103	0.429	1
NUCB1	0.00318626	-1.09238	0.138	0.536	1
NAB1	0.00321077	1.17323	0.276	0	1
C4orf48	0.00321077	1.17771	0.276	0	1
RLIM	0.00321077	1.14465	0.276	0	1
GADD45G	0.00321077	0.983979	0.276	0	1
CDC42EP1	0.00321077	1.21467	0.276	0	1
ACADSB	0.00325073	1.19494	0.345	0.036	1
LRP2	0.0032769	1.13407	0.586	0.179	1
ADI1	0.00330728	-1.23383	0.31	0.679	1
TYRO3	0.00336622	-1.90186	0.069	0.393	1
CLDN5	0.00336622	-2.31093	0.069	0.393	1
CDKN1C	0.00344806	-1.652	0.241	0.607	1
RPL15	0.00355923	-1.2452	0.793	1	1
TRA2B	0.00367091	1.0079	0.414	0.071	1
NCSTN	0.00371357	-1.2605	0.034	0.321	1
POGZ	0.00373672	1.30118	0.379	0.071	1
SLC25A5	0.0037846	-1.15088	0.379	0.679	1
SDC4	0.00390524	1.25134	0.69	0.393	1
PPP3CA	0.00406006	1.2127	0.345	0.036	1
HUWE1	0.00406006	1.00638	0.345	0.036	1
SMCO4	0.00406006	1.23874	0.345	0.036	1
RPS3A	0.00409381	-1.35012	0.759	0.929	1
FSTL1	0.00409877	1.22307	0.448	0.107	1
FTL	0.00416675	-1.24282	0.966	1	1
IST1	0.00417907	1.12603	0.414	0.107	1
UQCRH	0.00428846	-1.47436	0.345	0.679	1
VWA1	0.00432593	-1.3064	0.034	0.321	1
B4GAT1	0.00432593	-1.1714	0.034	0.321	1
EIF6	0.00444777	-1.27909	0.172	0.5	1
KCNJ16	0.00448662	0.994718	0.414	0.071	1
RPS27L	0.00468561	-1.31795	0.483	0.75	1
TCP1	0.00468986	-0.960527	0	0.25	1
2023-09-07	0.00468986	-1.3402	0	0.25	1
RAMP3	0.00468986	-1.04266	0	0.25	1
PHYHIP	0.00468986	-0.797104	0	0.25	1
ADAM9	0.00468986	-0.775526	0	0.25	1
TMEM109	0.00468986	-0.878404	0	0.25	1
NQO1	0.00468986	-0.994931	0	0.25	1
PLCG2	0.00468986	-0.92391	0	0.25	1
FOSB	0.004697	1.50656	0.345	0.036	1
SNRPD2	0.0046987	-1.11717	0.379	0.714	1
ARPC3	0.00494354	-1.15747	0.414	0.714	1
CHI3L1	0.00494537	-2.54293	0.069	0.357	1
COX7C	0.00500259	-1.18818	0.793	0.893	1
EXPH5	0.00502847	-1.17745	0.034	0.321	1
SLC35A3	0.00507084	1.24853	0.414	0.107	1
ZNF148	0.00514948	1.18983	0.483	0.143	1
ARMH4	0.00523517	-1.41308	0.103	0.429	1
SLC25A4	0.00541708	-1.30431	0.034	0.321	1
PTGER4	0.00541708	-1.26224	0.034	0.321	1
DPP6	0.00541708	-1.55312	0.034	0.321	1
MRGPRF	0.00541708	-1.30045	0.034	0.321	1
JAG1	0.00541708	1.21468	0.31	0.036	1
CCL2	0.00548042	2.02292	0.517	0.214	1
ZFP36L2	0.0056101	0.69752	0.448	0.107	1
PDE1A	0.00561847	1.10978	0.379	0.071	1
CSNK2A1	0.00561847	1.13731	0.379	0.071	1
PODXL	0.00574036	-1.97229	0.138	0.464	1
IGFBP4	0.00577268	1.13662	0.586	0.214	1
PPP6R2	0.00583261	1.59687	0.31	0.036	1
MT-ND1	0.00588784	0.707237	1	0.857	1
FAM89A	0.00627666	-1.20301	0.034	0.321	1
GUCY1B1	0.00627666	1.09062	0.31	0.036	1
PLPP1	0.00627666	-0.887313	0.034	0.321	1
EGLN1	0.00634089	1.10235	0.241	0	1
STAMBP	0.00634089	0.932967	0.241	0	1
NFKBIZ	0.00634089	1.28303	0.241	0	1
CCDC80	0.00634089	1.10307	0.241	0	1
CXCL1	0.00634089	2.25261	0.241	0	1
TTC33	0.00634089	0.618503	0.241	0	1
VCAN	0.00634089	0.876842	0.241	0	1
RNF128	0.00634089	0.916651	0.241	0	1
SLITRK2	0.00634089	1.16735	0.241	0	1
SLC7A2	0.00634089	0.876027	0.241	0	1
SPIN1	0.00634089	0.882927	0.241	0	1
ACBD5	0.00634089	0.764714	0.241	0	1
RAB3IP	0.00634089	0.849593	0.241	0	1
G2E3	0.00634089	0.782051	0.241	0	1
NID2	0.00634089	0.994575	0.241	0	1
IRF2BPL	0.00634089	1.38636	0.241	0	1
LUC7L	0.00634089	1.20122	0.241	0	1
UMOD	0.00634089	1.42734	0.241	0	1
CMIP	0.00634089	0.965367	0.241	0	1
ZCCHC14	0.00634089	0.827732	0.241	0	1
SOX9	0.00634089	0.947606	0.241	0	1
DSEL	0.00634089	0.892251	0.241	0	1
CTXN1	0.00634089	1.01504	0.241	0	1
USP9Y	0.00634089	0.834928	0.241	0	1
APOL6	0.00634089	0.921846	0.241	0	1
BRD2	0.00651144	1.12666	0.483	0.179	1
SCAF11	0.00652676	1.10833	0.414	0.107	1
IQGAP1	0.00652676	1.00523	0.414	0.107	1
GABARAP	0.00667173	0.971062	0.759	0.464	1
COPS7A	0.00675091	-0.791544	0.034	0.321	1
LIME1	0.00675091	1.44583	0.31	0.036	1
PEBP1	0.00688783	-0.997553	0.724	0.857	1
NDUFB2	0.00704071	0.66222	0.897	0.786	1
RIDA	0.00716315	-1.40761	0.103	0.429	1
AP1S1	0.00725712	-0.80829	0.034	0.321	1
MINDY2	0.00725712	1.06885	0.31	0.036	1
B4GALT5	0.00725712	0.917033	0.31	0.036	1
DDX3Y	0.00725712	1.06679	0.31	0.036	1
C6orf62	0.00738734	1.13418	0.414	0.107	1
UBE2V1	0.0074462	1.05741	0.345	0.071	1
SET	0.0074507	0.918515	0.724	0.357	1
DDX17	0.0076307	0.968727	0.793	0.5	1
STAT1	0.00777901	1.53334	0.552	0.25	1
MED13L	0.00779714	1.01422	0.31	0.036	1
TTC14	0.00795896	1.24149	0.345	0.071	1
CLSTN1	0.00801117	-1.22989	0.103	0.393	1
NTNG1	0.00809816	-1.10209	0.103	0.429	1
PRDX5	0.00817455	-1.15668	0.483	0.786	1
ANXA4	0.00819635	-0.970893	0.138	0.464	1
RBPMS	0.00851248	-0.718554	0.172	0.536	1
NFASC	0.00852668	-1.47372	0.103	0.393	1
COL4A4	0.00852668	-1.17697	0.103	0.393	1
ZCRB1	0.00852668	-0.945744	0.103	0.393	1
NREP	0.00886961	0.962693	0.414	0.107	1
ZFP91	0.00886961	1.0312	0.414	0.107	1
METTL5	0.0090803	-0.805208	0.069	0.357	1
LINC00839	0.0090803	-0.954718	0.069	0.357	1
FAM3A	0.009247	-0.774622	0.034	0.286	1
PRKCI	0.00947157	1.21762	0.448	0.143	1
AC245595.1	0.00954253	-0.831779	0	0.214	1
GBA	0.00954253	-0.829277	0	0.214	1
FAIM	0.00954253	-0.685031	0	0.214	1
TMEM128	0.00954253	-0.789767	0	0.214	1
LOX	0.00954253	-0.991519	0	0.214	1
C6orf48	0.00954253	-0.851113	0	0.214	1
CHST12	0.00954253	-0.631982	0	0.214	1
XIST	0.00954253	-0.8021	0	0.214	1
LDOC1	0.00954253	-0.776399	0	0.214	1
HSDL2	0.00954253	-0.909546	0	0.214	1
PHYH	0.00954253	-0.849596	0	0.214	1
PPHLN1	0.00954253	-0.782334	0	0.214	1
JDP2	0.00954253	-0.632341	0	0.214	1
GID8	0.00954253	-0.684009	0	0.214	1
CTTNBP2	0.00964094	1.20562	0.414	0.143	1
SOD1	0.00974212	-0.873903	0.793	0.857	1
SRP14	0.0098974	-0.608127	0.862	0.929	1
RBBP4	0.00998507	1.06942	0.552	0.214	1
UACA	0.0100001	-1.88608	0.138	0.393	1
IFITM3	0.0100552	1.02494	0.862	0.714	1
LDHA	0.0103138	-0.90109	0.207	0.536	1
BICD1	0.0103406	1.14749	0.345	0.071	1
DUSP23	0.0105843	-1.37395	0.207	0.5	1
KANSL1	0.0108978	1.08655	0.379	0.107	1
SSB	0.0110139	-1.29261	0.31	0.571	1
PSMA6	0.0110274	0.935644	0.345	0.071	1
SFT2D2	0.0110879	1.15765	0.276	0.036	1
OAZ1	0.011174	-0.941762	0.621	0.857	1
CCDC50	0.0112333	0.947972	0.448	0.143	1
GPX4	0.0112455	0.559806	0.931	0.75	1
MRPL41	0.0112943	1.06343	0.552	0.321	1
CRYAB	0.0113472	-1.96276	0.621	0.786	1
AIF1	0.0113874	-2.38706	0.207	0.464	1
SEMA3B	0.0114709	-1.05291	0.138	0.429	1
ITGB5	0.011493	-1.07104	0.034	0.286	1
CD9	0.0115002	0.840876	0.724	0.393	1
SIGIRR	0.0115415	-1.41535	0.069	0.321	1
FAM177A1	0.0115415	-0.981448	0.069	0.321	1
YWHAH	0.0115415	-1.13281	0.069	0.321	1
PBX1	0.0115755	1.43362	0.379	0.107	1
NOVA1	0.0115755	0.967291	0.379	0.107	1
GANAB	0.0117543	-0.758046	0.069	0.357	1
PDLIM2	0.0117796	-1.39337	0.207	0.5	1
DSP	0.0119111	0.910884	0.276	0.036	1
VEZF1	0.0119111	0.978538	0.276	0.036	1
BMERB1	0.0119111	1.15475	0.276	0.036	1
NDUFA7	0.0120201	1.00963	0.483	0.179	1
CTSD	0.0120581	-1.41377	0.448	0.679	1
SEC22B	0.0121716	1.30674	0.448	0.179	1
NPHS2	0.0121716	-1.66625	0.172	0.464	1
PALLD	0.0121737	1.06029	0.586	0.286	1
LMAN2	0.0122189	-0.834818	0.138	0.464	1
LIMS1	0.0122902	1.39694	0.379	0.107	1
MAN2A1	0.0122902	1.09527	0.379	0.107	1
HIST1H1C	0.0123254	-1.10311	0.069	0.321	1
SLC30A7	0.0123464	0.959838	0.207	0	1
FLG	0.0123464	1.4063	0.207	0	1
MAPKAPK2	0.0123464	0.806331	0.207	0	1
FLVCR1	0.0123464	0.874557	0.207	0	1
BROX	0.0123464	1.15044	0.207	0	1
ENAH	0.0123464	0.73604	0.207	0	1
DARS	0.0123464	0.706349	0.207	0	1
IGFBP5	0.0123464	0.745844	0.207	0	1
PLSCR4	0.0123464	0.835077	0.207	0	1
NFKB1	0.0123464	0.750775	0.207	0	1
RICTOR	0.0123464	0.988926	0.207	0	1
FOXP4	0.0123464	0.802774	0.207	0	1
MEA1	0.0123464	0.811372	0.207	0	1
PDE7B	0.0123464	0.944966	0.207	0	1
RBM12B	0.0123464	0.802171	0.207	0	1
LRP12	0.0123464	0.779815	0.207	0	1
EFR3A	0.0123464	0.80198	0.207	0	1
BRD3	0.0123464	0.929504	0.207	0	1
ARHGAP1	0.0123464	0.869334	0.207	0	1
NET1	0.0123464	0.862836	0.207	0	1
SRGN	0.0123464	1.09621	0.207	0	1
PPP1R3C	0.0123464	1.03394	0.207	0	1
M6PR	0.0123464	0.945426	0.207	0	1
PAM16	0.0123464	1.04516	0.207	0	1
KLHL36	0.0123464	0.784484	0.207	0	1
SPOP	0.0123464	0.844863	0.207	0	1
TNPO2	0.0123464	0.879582	0.207	0	1
SPTBN1	0.0124005	0.948475	0.517	0.214	1
C11orf54	0.0124251	1.32356	0.621	0.464	1
ATP5PO	0.0124251	-1.10027	0.414	0.679	1
ANKRD10	0.0125234	0.861655	0.345	0.071	1
SLC4A11	0.0125234	0.812905	0.345	0.071	1
ENPEP	0.0130764	-1.81249	0.276	0.536	1
CA2	0.0132475	-0.914892	0.034	0.286	1
TSC22D3	0.0133368	-0.717097	0.069	0.357	1
VPS13A	0.0133368	0.832602	0.345	0.071	1
RPL4	0.0134295	-1.08318	0.586	0.714	1
SSU72	0.0135715	-0.573553	0.172	0.464	1
OSBPL10	0.0137215	1.03091	0.276	0.036	1
GPC3	0.0137215	1.05166	0.276	0.036	1
RBM26	0.0137215	0.997006	0.276	0.036	1
SDHD	0.0137401	-0.855365	0.172	0.5	1
CEBPD	0.0137538	0.76245	0.517	0.214	1
RPL9	0.0138332	-0.998844	0.828	0.893	1
RPL23	0.0138341	-1.22507	0.586	0.857	1
RPL21	0.0139089	-1.46729	0.828	0.964	1
MCL1	0.0140324	1.06316	0.448	0.143	1
HLA-C	0.014055	-1.75864	0.586	0.714	1
KDELR2	0.0141091	1.03696	0.483	0.179	1
PCBP2	0.0141484	0.746852	0.828	0.607	1
SGCB	0.0141966	-1.2453	0.069	0.357	1
AFDN	0.0141966	0.942204	0.345	0.071	1
REST	0.0141991	0.837121	0.414	0.107	1
SNHG14	0.0143234	1.1919	0.448	0.179	1
STRN3	0.014495	1.03465	0.31	0.071	1
TM4SF1	0.0146744	1.2772	0.379	0.107	1
FN1	0.0147147	0.791199	0.276	0.036	1
FTH1	0.0149219	-0.905729	1	1	1
TMEM178A	0.0149673	-1.2772	0.069	0.321	1
SOX4	0.0150702	1.34034	0.517	0.25	1
JUNB	0.015236	1.19779	0.517	0.214	1
RPL30	0.0152377	0.576068	0.966	0.893	1
MGST1	0.0154464	-1.68977	0.103	0.357	1
MBNL1	0.0154531	1.04381	0.31	0.071	1
BOLA3	0.0155552	0.89858	0.379	0.107	1
RAC1	0.0156551	-0.854084	0.483	0.75	1
EDIL3	0.0157708	1.22948	0.276	0.036	1
EP300	0.0157708	0.849705	0.276	0.036	1
SLC66A3	0.0157708	0.838722	0.276	0.036	1
PLCE1	0.0159527	-1.00041	0.069	0.321	1
SEPHS2	0.0159527	-1.05434	0.069	0.321	1
RAD21	0.0160773	0.94344	0.414	0.143	1
NDUFS4	0.0161141	-1.07471	0.207	0.5	1
RPS6	0.0162298	-1.45005	0.862	0.929	1
MCUR1	0.0164664	0.942016	0.31	0.071	1
XRN2	0.0164664	1.22976	0.31	0.071	1
SH3BGRL2	0.016766	-0.925455	0.034	0.25	1
ITGA6	0.0168929	0.957311	0.276	0.036	1
TCF7L2	0.0168929	0.762142	0.276	0.036	1
YPEL2	0.0168929	0.826846	0.276	0.036	1
VPS35	0.0169859	1.1569	0.414	0.143	1
SH3YL1	0.0169947	-1.10769	0.069	0.321	1
CLPTM1	0.0169947	-0.893921	0.069	0.321	1
TMSB4X	0.0170151	-1.33082	0.966	1	1
TLE5	0.0173896	0.916329	0.483	0.179	1
DHRS3	0.0173926	-1.10707	0.103	0.357	1
PKN2	0.0175377	0.972054	0.31	0.071	1
PDGFA	0.0175377	1.07942	0.31	0.071	1
G3BP1	0.0177108	1.00054	0.448	0.179	1
SYF2	0.0179393	1.01792	0.414	0.143	1
G3BP2	0.0179393	0.889425	0.414	0.143	1
CAV2	0.0179393	0.907361	0.414	0.143	1
PTPN23	0.018012	-0.777049	0.034	0.25	1
HGD	0.018012	-1.10655	0.034	0.25	1
CDH1	0.0180846	0.74082	0.276	0.036	1
THUMPD1	0.0184827	0.897024	0.379	0.107	1
IFNAR1	0.0184827	0.833244	0.379	0.107	1
LDHB	0.0186161	-1.26085	0.483	0.714	1
GRSF1	0.0186696	0.926313	0.31	0.071	1
BUD23	0.0186696	1.04954	0.31	0.071	1
GPC4	0.0189392	1.14797	0.414	0.143	1
MIB2	0.0191753	-0.487287	0	0.179	1
DESI2	0.0191753	-0.760528	0	0.179	1
TRAF3IP1	0.0191753	-0.821407	0	0.179	1
CHMP2B	0.0191753	-0.802318	0	0.179	1
RSRC1	0.0191753	-0.653619	0	0.179	1
WFS1	0.0191753	-0.677387	0	0.179	1
LAP3	0.0191753	-0.861356	0	0.179	1
SNX25	0.0191753	-0.605388	0	0.179	1
SLU7	0.0191753	-0.555796	0	0.179	1
RUFY1	0.0191753	-0.742075	0	0.179	1
FAM50B	0.0191753	-0.565152	0	0.179	1
ZDHHC4	0.0191753	-0.701408	0	0.179	1
RHBDD2	0.0191753	-0.750297	0	0.179	1
PDHX	0.0191753	-0.619366	0	0.179	1
COX15	0.0191753	-0.670464	0	0.179	1
LNX2	0.0191753	-0.721728	0	0.179	1
APOPT1	0.0191753	-0.912335	0	0.179	1
UNC45A	0.0191753	-0.656372	0	0.179	1
MAPK3	0.0191753	-0.547729	0	0.179	1
TUBB6	0.0191753	-0.565885	0	0.179	1
S100A11	0.0192916	0.829328	0.862	0.643	1
DCBLD2	0.0193018	0.979427	0.517	0.25	1
CR1	0.0193384	-1.21971	0.034	0.25	1
ERG28	0.0193384	-1.04537	0.034	0.25	1
MYO1E	0.0193384	-0.727339	0.034	0.25	1
APMAP	0.0193384	-0.800219	0.034	0.25	1
BHLHE40	0.0193492	0.721684	0.276	0.036	1
F3	0.0195506	-1.39158	0.103	0.357	1
ST3GAL6	0.0195506	-1.24431	0.103	0.357	1
TP53INP1	0.0198649	0.82801	0.31	0.071	1
KLF6	0.0198649	1.07406	0.31	0.071	1
ARRDC3	0.0201254	1.07507	0.345	0.107	1
ATOX1	0.0202594	0.521063	0.793	0.607	1
S100A10	0.0203769	0.656996	0.828	0.536	1
PDS5B	0.0206926	0.762912	0.379	0.107	1
SFPQ	0.0206936	0.92597	0.448	0.179	1
EIF2S3	0.0206936	0.939378	0.448	0.179	1
SPAG7	0.021474	-1.10318	0.069	0.286	1
HMGN2	0.021533	-0.785323	0.414	0.679	1
CAVIN1	0.0215825	1.17697	0.379	0.143	1
RPP25L	0.021783	-0.580621	0.069	0.321	1
PLBD1	0.021783	-1.09102	0.069	0.321	1
DNAJC3	0.021783	-0.827601	0.069	0.321	1
SNRPB	0.021783	-0.922641	0.069	0.321	1
GAS6	0.021939	-1.27289	0.103	0.357	1
LINC01139	0.0222493	0.871697	0.241	0.036	1
MAP3K1	0.0222493	1.12701	0.241	0.036	1
ARHGAP6	0.0222493	0.964219	0.241	0.036	1
ARHGAP19	0.0222493	-0.799767	0.034	0.25	1
SLC38A1	0.0222493	1.01152	0.241	0.036	1
UBE2Z	0.0222493	0.950085	0.241	0.036	1
DMKN	0.0222493	1.01109	0.241	0.036	1
NAA15	0.0224572	0.889854	0.31	0.071	1
USP25	0.0224572	0.762345	0.31	0.071	1
PLD3	0.0229174	-0.659697	0.172	0.464	1
SREK1IP1	0.0231495	-0.615702	0.069	0.321	1
NAPA	0.0231495	-0.808819	0.069	0.321	1
YWHAE	0.0233609	0.630218	0.828	0.679	1
SMS	0.0234012	0.845666	0.517	0.25	1
COL4A3	0.0234069	-1.01377	0.138	0.393	1
SPOCK1	0.0234421	-0.696125	0.138	0.429	1
NBPF1	0.0237727	0.604936	0.172	0	1
TRIM33	0.0237727	0.518644	0.172	0	1
LYSMD1	0.0237727	0.598628	0.172	0	1
EFNA1	0.0237727	0.642577	0.172	0	1
FMO4	0.0237727	0.60684	0.172	0	1
ZBTB41	0.0237727	0.672307	0.172	0	1
RHEX	0.0237727	0.783041	0.172	0	1
SIPA1L2	0.0237727	0.656473	0.172	0	1
ASAP2	0.0237727	0.867421	0.172	0	1
USP34	0.0237727	0.717822	0.172	0	1
RNF103	0.0237727	0.67463	0.172	0	1
PTPN4	0.0237727	0.739814	0.172	0	1
WDFY1	0.0237727	0.914476	0.172	0	1
ZBTB20-AS2	0.0237727	0.662628	0.172	0	1
CPEB2	0.0237727	0.933249	0.172	0	1
SGMS2	0.0237727	0.756852	0.172	0	1
RAB33B	0.0237727	0.646957	0.172	0	1
TBC1D9	0.0237727	0.66489	0.172	0	1
TENT2	0.0237727	0.62512	0.172	0	1
SLC12A2	0.0237727	0.703518	0.172	0	1
NUP153	0.0237727	0.637352	0.172	0	1
HLA-DMB	0.0237727	1.07121	0.172	0	1
PTPRK	0.0237727	0.622736	0.172	0	1
ENPP1	0.0237727	0.703165	0.172	0	1
TNRC18	0.0237727	0.635551	0.172	0	1
PURB	0.0237727	0.579516	0.172	0	1
COL1A2	0.0237727	0.631147	0.172	0	1
ORAI2	0.0237727	0.69519	0.172	0	1
ZBED1	0.0237727	1.01917	0.172	0	1
TNKS	0.0237727	0.991908	0.172	0	1
ARMC1	0.0237727	0.664623	0.172	0	1
TERF1	0.0237727	0.793194	0.172	0	1
C8orf88	0.0237727	0.805919	0.172	0	1
RRM2B	0.0237727	0.804535	0.172	0	1
SECISBP2	0.0237727	0.682306	0.172	0	1
TMEM246	0.0237727	0.724664	0.172	0	1
SMC2	0.0237727	0.862924	0.172	0	1
NELFB	0.0237727	0.81202	0.172	0	1
PLEKHA7	0.0237727	0.945815	0.172	0	1
API5	0.0237727	0.782216	0.172	0	1
RNLS	0.0237727	0.628802	0.172	0	1
CPEB3	0.0237727	0.933296	0.172	0	1
NHLRC2	0.0237727	0.738243	0.172	0	1
OAT	0.0237727	0.667277	0.172	0	1
WNK1	0.0237727	0.641019	0.172	0	1
SP1	0.0237727	0.896795	0.172	0	1
C12orf49	0.0237727	0.683229	0.172	0	1
ZNF664	0.0237727	0.642059	0.172	0	1
LATS2	0.0237727	0.659205	0.172	0	1
KCTD12	0.0237727	0.689005	0.172	0	1
METTL17	0.0237727	0.842375	0.172	0	1
CYFIP1	0.0237727	0.709059	0.172	0	1
FAM214A	0.0237727	0.70562	0.172	0	1
NR2F2-AS1	0.0237727	1.23677	0.172	0	1
RSPRY1	0.0237727	0.730152	0.172	0	1
CXCL16	0.0237727	0.521877	0.172	0	1
RPRD1A	0.0237727	0.790028	0.172	0	1
BORCS8	0.0237727	0.730826	0.172	0	1
CA11	0.0237727	0.754216	0.172	0	1
SYNGR1	0.0237727	0.598772	0.172	0	1
SELENOO	0.0237727	0.766265	0.172	0	1
GAS5	0.0237727	0.728014	0.172	0	1
SEPTIN8	0.0237727	0.848208	0.172	0	1
LRATD2	0.0237727	0.736028	0.172	0	1
AC026356.2	0.0237727	0.907978	0.172	0	1
LINC01697	0.0237727	0.577779	0.172	0	1
PRKACB	0.0238426	0.991897	0.241	0.036	1
RUFY3	0.0238426	1.06151	0.241	0.036	1
PDLIM3	0.0238426	0.874505	0.241	0.036	1
SMARCC2	0.0238426	0.777271	0.241	0.036	1
SLC7A7	0.0238426	-1.07473	0.034	0.25	1
PKD1	0.0238426	-0.810218	0.034	0.25	1
TNRC6A	0.0238426	1.13668	0.241	0.036	1
DNAJB4	0.0238603	0.859657	0.31	0.071	1
WBP4	0.0238603	0.900817	0.31	0.071	1
PLXDC2	0.0238931	1.08366	0.345	0.107	1
SON	0.0240354	0.715926	0.655	0.429	1
NDUFA3	0.024193	-0.745164	0.448	0.75	1
CLU	0.0242844	1.40796	0.655	0.357	1
MRPL13	0.024361	-1.19817	0.069	0.286	1
TIMM10	0.0244387	-0.553796	0.103	0.393	1
RPL38	0.0246341	-0.843185	0.759	0.929	1
HES4	0.0253388	0.669563	0.31	0.071	1
NDUFA5	0.0253949	-0.760564	0.379	0.607	1
CCDC14	0.0255339	0.932809	0.241	0.036	1
TNIK	0.0255339	0.869965	0.241	0.036	1
EBLN3P	0.0255339	0.944756	0.241	0.036	1
ZMYM2	0.0255339	0.868094	0.241	0.036	1
MED31	0.0255339	0.806956	0.241	0.036	1
PRR13	0.0256617	-0.588065	0.276	0.571	1
NSA2	0.0257205	1.00036	0.517	0.25	1
DSC2	0.0257784	0.963662	0.414	0.179	1
IQGAP2	0.0260042	-1.19187	0.207	0.464	1
CTSL	0.0260042	-1.07586	0.207	0.464	1
PTPRO	0.0260468	-1.56757	0.138	0.393	1
TBCA	0.0263493	-0.926436	0.517	0.679	1
NPNT	0.0264827	-1.8463	0.241	0.464	1
FOXP1	0.0267324	1.04859	0.345	0.107	1
NSD3	0.0267456	1.06999	0.379	0.143	1
THOC2	0.0268959	0.877139	0.31	0.071	1
GLIS3	0.0268959	0.85177	0.31	0.071	1
NDUFB3	0.0272456	-0.953986	0.31	0.571	1
TCEAL2	0.0273055	0.447266	0.483	0.179	1
LBR	0.0273281	0.78834	0.241	0.036	1
AKR1B1	0.0273281	0.821724	0.241	0.036	1
C11orf1	0.0273281	-0.54083	0.034	0.25	1
KLHL42	0.0273281	-0.478802	0.034	0.25	1
DDX42	0.0273281	-0.536869	0.034	0.25	1
VKORC1	0.0275133	-1.24751	0.379	0.536	1
CERS6	0.0275786	-1.21021	0.069	0.286	1
SMIM30	0.0275786	-0.938183	0.069	0.286	1
SIRPA	0.0275786	-1.10237	0.069	0.286	1
MT-ND5	0.0275827	0.712328	0.966	0.893	1
RASSF7	0.0275988	1.0808	0.517	0.286	1
SEMA3G	0.027705	-0.700717	0.069	0.321	1
CA10	0.027705	-0.658275	0.069	0.321	1
CD24	0.0277301	0.579214	0.69	0.286	1
RPL13A	0.0281484	-2.68829	0.69	0.75	1
NDUFB8	0.0281706	-0.584458	0.448	0.786	1
MT-ND2	0.0281756	0.566333	1	0.964	1
ADAM10	0.0282581	0.888346	0.345	0.107	1
CYCS	0.0284962	-0.763738	0.31	0.571	1
KAZN	0.0285349	0.90574	0.31	0.071	1
GNG10	0.0285349	0.822587	0.31	0.071	1
AC245297.3	0.0290487	-0.569713	0.103	0.357	1
CAAP1	0.02923	0.754907	0.241	0.036	1
WBP11	0.02923	0.789772	0.241	0.036	1
KIAA0232	0.0293205	1.02486	0.276	0.071	1
KIAA1217	0.0293205	1.12798	0.276	0.071	1
TIAL1	0.0299809	1.10013	0.414	0.179	1
NCL	0.0300592	0.996757	0.552	0.357	1
ACTR2	0.0303545	0.863907	0.414	0.143	1
SF3B2	0.0306872	-0.84096	0.103	0.357	1
PPDPF	0.0307935	-1.07629	0.586	0.821	1
RAB5C	0.0309291	-0.6854	0.276	0.536	1
ABRACL	0.0311563	-1.137	0.069	0.286	1
PTN	0.0311563	1.21738	0.276	0.071	1
SP3	0.0312447	0.655299	0.241	0.036	1
NRP2	0.0312447	0.856448	0.241	0.036	1
PDS5A	0.0312447	0.685846	0.241	0.036	1
SIPA1L1	0.0312447	0.900773	0.241	0.036	1
PPP2R5C	0.0312447	0.894763	0.241	0.036	1
ITPA	0.0312447	0.701724	0.241	0.036	1
C12orf57	0.0314064	0.802367	0.586	0.321	1
WAC	0.0320725	0.714723	0.31	0.071	1
CIAO2B	0.0320725	0.930654	0.31	0.071	1
HSPA8	0.0324259	-0.650605	0.379	0.714	1
DAD1	0.0324796	-0.897456	0.517	0.679	1
HSPB1	0.0325689	-1.16998	0.552	0.679	1
CCND2	0.0329424	1.00905	0.379	0.143	1
LGALS2	0.0330517	-0.852505	0.241	0.5	1
MIF	0.0330877	0.500029	1	0.929	1
ITGB3BP	0.0330898	1.05877	0.276	0.071	1
ATP5IF1	0.0333697	0.549207	0.862	0.679	1
SMARCA2	0.0333775	0.605995	0.241	0.036	1
NFYB	0.0333775	0.661298	0.241	0.036	1
SPTLC2	0.0333775	0.689916	0.241	0.036	1
C4orf3	0.0335788	-1.05159	0.414	0.607	1
MME	0.0339083	-1.60138	0.276	0.5	1
KCNQ1OT1	0.0339779	0.43994	0.31	0.071	1
ATRAID	0.0340049	-0.753444	0.31	0.571	1
EFEMP2	0.0342034	-0.621939	0.103	0.357	1
HEXA	0.0342034	-0.841434	0.103	0.357	1
RPL28	0.0342648	0.547728	0.897	0.857	1
NES	0.0343171	-1.40555	0.103	0.321	1
LSM1	0.0345409	-0.780249	0.034	0.214	1
LINC02294	0.0345409	-1.22268	0.034	0.214	1
ALDOA	0.0345409	-0.737018	0.034	0.214	1
IL6ST	0.0347592	1.12217	0.414	0.179	1
OGA	0.0351251	0.827043	0.276	0.071	1
PRPF6	0.0351251	0.904215	0.276	0.071	1
VEGFB	0.0351344	0.800201	0.345	0.107	1
PSMB3	0.0354698	-1.00324	0.276	0.5	1
SLC25A6	0.0358178	-1.12778	0.517	0.643	1
NAT8	0.0361672	-1.3684	0.31	0.5	1
S100A1	0.0362661	-1.18326	0.103	0.321	1
SOX6	0.0362661	0.803827	0.31	0.107	1
PRDX2	0.0363115	-0.953675	0.448	0.679	1
EMX2	0.0364769	1.02952	0.379	0.143	1
ATP5F1A	0.0368	-0.913157	0.241	0.464	1
SMIM26	0.0368	-1.02108	0.241	0.464	1
FUCA1	0.0370055	-0.652414	0.034	0.214	1
MRPL18	0.0370055	-0.952876	0.034	0.214	1
F8A1	0.0370055	-0.735587	0.034	0.214	1
PACSIN3	0.0370055	-0.672541	0.034	0.214	1
CACUL1	0.0370055	-0.737092	0.034	0.214	1
FKBP3	0.0370055	-0.817202	0.034	0.214	1
ACTG1	0.0370704	-0.738105	0.862	0.893	1
TNFRSF12A	0.0370821	0.9492	0.414	0.143	1
LGALS8	0.0372663	-0.509498	0.069	0.286	1
FOSL2	0.0372663	0.93584	0.276	0.071	1
DDX39B	0.0372663	0.942816	0.276	0.071	1
XIAP	0.0372663	0.691386	0.276	0.071	1
RAB34	0.0372663	0.956034	0.276	0.071	1
COL6A2	0.0372663	0.954349	0.276	0.071	1
MSLN	0.0380805	0.484775	0.31	0.071	1
RPS9	0.0382019	-0.74289	0.724	0.929	1
HDAC1	0.0382223	-0.632905	0	0.143	1
UTP11	0.0382223	-0.561989	0	0.143	1
ST7L	0.0382223	-0.571955	0	0.143	1
RRNAD1	0.0382223	-0.58382	0	0.143	1
NCK2	0.0382223	-0.862194	0	0.143	1
2023-09-02	0.0382223	-0.751191	0	0.143	1
TNNC1	0.0382223	-0.495695	0	0.143	1
AFAP1	0.0382223	-0.501771	0	0.143	1
FAM47E	0.0382223	-0.558878	0	0.143	1
NUDT12	0.0382223	-0.541198	0	0.143	1
AC109466.1	0.0382223	-0.437944	0	0.143	1
TENM2	0.0382223	-0.601061	0	0.143	1
FGFR4	0.0382223	-0.637964	0	0.143	1
KIF13A	0.0382223	-0.601887	0	0.143	1
BAG2	0.0382223	-0.427996	0	0.143	1
HOXA7	0.0382223	-0.535836	0	0.143	1
RFC2	0.0382223	-0.63177	0	0.143	1
AC006333.2	0.0382223	-1.06196	0	0.143	1
RGN	0.0382223	-0.657974	0	0.143	1
HCFC1	0.0382223	-0.507514	0	0.143	1
CEMIP2	0.0382223	-0.585798	0	0.143	1
AUH	0.0382223	-0.541122	0	0.143	1
PTRH1	0.0382223	-0.853382	0	0.143	1
USH1C	0.0382223	-0.57312	0	0.143	1
PAMR1	0.0382223	-0.440247	0	0.143	1
SSSCA1	0.0382223	-0.719799	0	0.143	1
PCSK7	0.0382223	-0.530682	0	0.143	1
IFIT1	0.0382223	-0.468674	0	0.143	1
WNT5B	0.0382223	-0.549527	0	0.143	1
STAT2	0.0382223	-0.398033	0	0.143	1
GNPTAB	0.0382223	-0.576623	0	0.143	1
RNF34	0.0382223	-0.662454	0	0.143	1
CDC16	0.0382223	-0.483715	0	0.143	1
TINF2	0.0382223	-0.519777	0	0.143	1
ARID4A	0.0382223	-0.523162	0	0.143	1
TIMM9	0.0382223	-0.565523	0	0.143	1
ACOT2	0.0382223	-0.610121	0	0.143	1
RPS6KA5	0.0382223	-0.389163	0	0.143	1
ATP10A	0.0382223	-0.597398	0	0.143	1
FAM96A	0.0382223	-0.688171	0	0.143	1
CLPX	0.0382223	-0.491109	0	0.143	1
DENND4A	0.0382223	-0.433441	0	0.143	1
SMAD6	0.0382223	-0.723359	0	0.143	1
FBXO22	0.0382223	-0.432772	0	0.143	1
USP7	0.0382223	-0.511884	0	0.143	1
SCO1	0.0382223	-0.576431	0	0.143	1
B9D1	0.0382223	-0.568248	0	0.143	1
MAP2K3	0.0382223	-0.558619	0	0.143	1
GHDC	0.0382223	-0.801317	0	0.143	1
WNT3	0.0382223	-0.501862	0	0.143	1
CSNK1D	0.0382223	-0.434057	0	0.143	1
MHENCR	0.0382223	-0.432234	0	0.143	1
AES	0.0382223	-0.616585	0	0.143	1
ASNA1	0.0382223	-0.685041	0	0.143	1
PKN1	0.0382223	-0.561888	0	0.143	1
USE1	0.0382223	-0.554517	0	0.143	1
DYRK1B	0.0382223	-0.478653	0	0.143	1
VRK3	0.0382223	-0.4885	0	0.143	1
TANGO2	0.0382223	-0.529984	0	0.143	1
PES1	0.0382223	-0.37638	0	0.143	1
ADSL	0.0382223	-0.468453	0	0.143	1
CRIM1-DT	0.0382223	-0.481541	0	0.143	1
VPS13B-DT	0.0382223	-0.581161	0	0.143	1
SRSF3	0.0382644	0.68674	0.655	0.429	1
PLPP3	0.0383621	0.901658	0.379	0.143	1
AP2B1	0.0383621	0.900015	0.379	0.143	1
NR2F1	0.0385227	1.03695	0.483	0.214	1
GNAI2	0.0389499	1.01247	0.379	0.179	1
RASSF8-AS1	0.0389499	0.962344	0.379	0.179	1
BANF1	0.0390129	-0.615476	0.345	0.643	1
TMEM176B	0.0392222	-1.09791	0.207	0.429	1
PTPRD	0.0392222	-1.15724	0.207	0.429	1
IFI16	0.0395177	0.788718	0.276	0.071	1
TNS1	0.0395177	0.749006	0.276	0.071	1
GSK3B	0.0395177	0.957509	0.276	0.071	1
PRSS23	0.0395177	1.31026	0.276	0.071	1
MRPS14	0.0396182	-0.561702	0.034	0.214	1
FAM228B	0.0396182	-0.710949	0.034	0.214	1
STX17	0.0396182	-0.582864	0.034	0.214	1
SLC31A2	0.0396182	-0.77759	0.034	0.214	1
TXNRD2	0.0396182	-0.596734	0.034	0.214	1
FGF1	0.0404483	-1.50643	0.103	0.321	1
LAMB1	0.0404483	0.934069	0.31	0.107	1
NEBL	0.0404483	-0.841669	0.103	0.321	1
PLOD2	0.0405198	0.672437	0.483	0.25	1
SPCS1	0.0406247	-0.854215	0.345	0.571	1
NEAT1	0.0406733	0.848267	0.69	0.393	1
G0S2	0.0414621	-1.37173	0.138	0.357	1
OCIAD2	0.0417624	-0.946517	0.207	0.464	1
KRCC1	0.0418835	0.69421	0.276	0.071	1
C2orf49	0.0418835	0.776224	0.276	0.071	1
TRA2A	0.0418835	0.738377	0.276	0.071	1
SH3GLB2	0.0418835	0.795296	0.276	0.071	1
TNKS2	0.0418835	0.844088	0.276	0.071	1
ESYT1	0.0418835	-0.371683	0.069	0.286	1
SULF2	0.0418835	-0.736623	0.069	0.286	1
DDX24	0.0423439	-0.620641	0.241	0.536	1
ATP13A3	0.0423818	0.681664	0.379	0.143	1
VAMP3	0.0423859	-0.901171	0.034	0.214	1
HLA-DPB1	0.0423859	-0.571427	0.034	0.214	1
DCTN6	0.0423859	-0.630932	0.034	0.214	1
MYO1D	0.0423859	-0.95343	0.034	0.214	1
SNRPA	0.0423859	-0.606513	0.034	0.214	1
FUZ	0.0423859	-0.529287	0.034	0.214	1
TMEM150C	0.0426884	-1.24705	0.103	0.321	1
NFAT5	0.0426884	1.07534	0.31	0.107	1
ARPP19	0.0429261	0.906927	0.379	0.179	1
SNX3	0.0431274	-0.652104	0.517	0.75	1
BZW1	0.0432095	0.735302	0.655	0.429	1
DAG1	0.0434407	-0.732794	0.138	0.393	1
ATP1A1	0.0435972	-0.710791	0.31	0.536	1
BAZ2B	0.0436173	0.970544	0.345	0.143	1
CYB5A	0.0437306	-0.490435	0.759	0.893	1
NDUFS6	0.0437973	0.625492	0.724	0.429	1
KIFAP3	0.0438299	0.788106	0.207	0.036	1
TSEN15	0.0438299	0.888187	0.207	0.036	1
CYTOR	0.0438299	0.894878	0.207	0.036	1
REV1	0.0438299	1.14352	0.207	0.036	1
SESTD1	0.0438299	0.718632	0.207	0.036	1
WDR6	0.0438299	0.645983	0.207	0.036	1
KPNA1	0.0438299	0.689525	0.207	0.036	1
COPG1	0.0438299	0.714865	0.207	0.036	1
NIPBL	0.0438299	0.684461	0.207	0.036	1
PTPA	0.0438299	0.686096	0.207	0.036	1
TRIM22	0.0438299	0.733629	0.207	0.036	1
DNAJC4	0.0438299	0.827608	0.207	0.036	1
ARHGAP21	0.0438299	0.98273	0.207	0.036	1
TSHZ2	0.0438299	0.593526	0.207	0.036	1
MAP4K3-DT	0.0438299	0.886013	0.207	0.036	1
SERBP1	0.0439478	0.969808	0.586	0.429	1
MPC2	0.0439971	-0.62742	0.276	0.536	1
GADD45GIP1	0.0440841	-0.560569	0.414	0.679	1
MYL6	0.0441772	-0.866104	0.897	0.893	1
SMIM4	0.044368	0.980441	0.276	0.071	1
TPCN1	0.044368	0.671684	0.276	0.071	1
VPS36	0.044368	0.682659	0.276	0.071	1
MAL	0.0445218	1.03093	0.379	0.143	1
PHF3	0.0445218	0.686593	0.379	0.143	1
PTPRA	0.0447135	0.833448	0.448	0.214	1
HIPK2	0.0449495	0.926223	0.517	0.286	1
RPL18	0.044952	0.45836	0.931	0.821	1
PUM2	0.0450324	0.940229	0.31	0.107	1
TNS2	0.0450324	-0.823464	0.103	0.321	1
MT1M	0.0450396	1.33066	0.379	0.179	1
NIPAL3	0.0453153	-0.752328	0.034	0.214	1
CYB5R1	0.0453153	-0.75779	0.034	0.214	1
PSMD2	0.0453153	-0.814792	0.034	0.214	1
GPHN	0.0453153	-0.678351	0.034	0.214	1
PDE4B	0.0454595	0.437951	0.138	0	1
RNPC3	0.0454595	0.64166	0.138	0	1
VPS45	0.0454595	0.689898	0.138	0	1
CADM3	0.0454595	0.491355	0.138	0	1
PIGM	0.0454595	0.561891	0.138	0	1
RGS4	0.0454595	0.706783	0.138	0	1
MAP3K21	0.0454595	0.63859	0.138	0	1
MTR	0.0454595	0.831405	0.138	0	1
HEATR5B	0.0454595	0.571296	0.138	0	1
FOXN2	0.0454595	0.763605	0.138	0	1
NCKAP5	0.0454595	0.552475	0.138	0	1
ARL6IP6	0.0454595	0.436899	0.138	0	1
GTF3C3	0.0454595	0.67314	0.138	0	1
USP37	0.0454595	0.861906	0.138	0	1
ARL4C	0.0454595	0.498692	0.138	0	1
D2HGDH	0.0454595	0.456494	0.138	0	1
SH3BP5	0.0454595	0.631961	0.138	0	1
THRB	0.0454595	0.806557	0.138	0	1
FAM107A	0.0454595	0.60977	0.138	0	1
PARP14	0.0454595	1.0358	0.138	0	1
OSBPL11	0.0454595	0.43174	0.138	0	1
PHC3	0.0454595	0.58749	0.138	0	1
TMEM44-AS1	0.0454595	0.614905	0.138	0	1
SLC30A9	0.0454595	0.639824	0.138	0	1
GNPDA2	0.0454595	0.511196	0.138	0	1
NUP54	0.0454595	0.579116	0.138	0	1
CWC27	0.0454595	0.531453	0.138	0	1
OCLN	0.0454595	0.393997	0.138	0	1
JMY	0.0454595	0.529938	0.138	0	1
FER	0.0454595	0.66181	0.138	0	1
RNF44	0.0454595	0.650952	0.138	0	1
RNF144B	0.0454595	0.72556	0.138	0	1
HCG11	0.0454595	0.496926	0.138	0	1
PLA2G7	0.0454595	0.423633	0.138	0	1
ASCC3	0.0454595	0.353967	0.138	0	1
REV3L	0.0454595	0.552941	0.138	0	1
RNF217	0.0454595	0.695903	0.138	0	1
TNFAIP3	0.0454595	0.758169	0.138	0	1
TTYH3	0.0454595	0.533676	0.138	0	1
HERPUD2	0.0454595	0.760201	0.138	0	1
CLDN12	0.0454595	0.454797	0.138	0	1
PILRB	0.0454595	0.608902	0.138	0	1
RELN	0.0454595	0.590648	0.138	0	1
MEST	0.0454595	0.821654	0.138	0	1
HNF4G	0.0454595	0.482558	0.138	0	1
SAMD12	0.0454595	0.795694	0.138	0	1
MOB3B	0.0454595	0.624101	0.138	0	1
SMU1	0.0454595	0.41707	0.138	0	1
SYK	0.0454595	0.630486	0.138	0	1
ABO	0.0454595	0.664279	0.138	0	1
SURF6	0.0454595	0.774594	0.138	0	1
SEC16A	0.0454595	0.862039	0.138	0	1
MARK2	0.0454595	0.526616	0.138	0	1
SIPA1	0.0454595	0.397837	0.138	0	1
GAL3ST3	0.0454595	0.85829	0.138	0	1
TSKU	0.0454595	0.783967	0.138	0	1
ACER3	0.0454595	0.530669	0.138	0	1
DIXDC1	0.0454595	0.555235	0.138	0	1
TBCEL	0.0454595	0.663862	0.138	0	1
NRGN	0.0454595	0.770158	0.138	0	1
FRMD4A	0.0454595	0.744205	0.138	0	1
ARL5B	0.0454595	0.620403	0.138	0	1
AFAP1L2	0.0454595	0.792577	0.138	0	1
GFRA1	0.0454595	0.841066	0.138	0	1
KMT2D	0.0454595	0.606359	0.138	0	1
BCDIN3D	0.0454595	0.486367	0.138	0	1
LARP4	0.0454595	0.683318	0.138	0	1
CSAD	0.0454595	0.403507	0.138	0	1
LRIG3	0.0454595	0.426605	0.138	0	1
CPSF6	0.0454595	0.393978	0.138	0	1
TRIAP1	0.0454595	0.626708	0.138	0	1
RNF10	0.0454595	0.577549	0.138	0	1
KMT5A	0.0454595	0.585512	0.138	0	1
FOXO1	0.0454595	0.519816	0.138	0	1
DGKH	0.0454595	0.501922	0.138	0	1
RB1	0.0454595	0.964025	0.138	0	1
RCBTB2	0.0454595	0.72301	0.138	0	1
AJUBA	0.0454595	0.722897	0.138	0	1
KLHL28	0.0454595	0.548478	0.138	0	1
PRPF39	0.0454595	0.745168	0.138	0	1
MAP4K5	0.0454595	0.516181	0.138	0	1
KIAA0586	0.0454595	0.655379	0.138	0	1
SEMA6D	0.0454595	0.713063	0.138	0	1
MTFMT	0.0454595	0.564792	0.138	0	1
CREBBP	0.0454595	0.600652	0.138	0	1
IQCK	0.0454595	0.604694	0.138	0	1
COG7	0.0454595	0.54879	0.138	0	1
GOT2	0.0454595	0.485423	0.138	0	1
TK2	0.0454595	0.591453	0.138	0	1
C17orf97	0.0454595	0.531772	0.138	0	1
PRPSAP2	0.0454595	0.560594	0.138	0	1
AC007952.4	0.0454595	0.639748	0.138	0	1
TRAF4	0.0454595	0.562676	0.138	0	1
FAM222B	0.0454595	0.629868	0.138	0	1
SLFN5	0.0454595	0.684364	0.138	0	1
LHX1	0.0454595	0.535677	0.138	0	1
CWC25	0.0454595	0.373584	0.138	0	1
TUBG1	0.0454595	0.828638	0.138	0	1
ZBTB7C	0.0454595	0.798593	0.138	0	1
RNF152	0.0454595	0.91792	0.138	0	1
ADAM33	0.0454595	0.862217	0.138	0	1
CENPB	0.0454595	0.75748	0.138	0	1
CRNKL1	0.0454595	0.415161	0.138	0	1
ZHX3	0.0454595	0.515044	0.138	0	1
HNF4A	0.0454595	0.618336	0.138	0	1
CD40	0.0454595	0.675068	0.138	0	1
TFAP2C	0.0454595	0.918755	0.138	0	1
HDGFL2	0.0454595	0.594602	0.138	0	1
CLEC4M	0.0454595	0.686411	0.138	0	1
HOMER3	0.0454595	0.591079	0.138	0	1
ZNF429	0.0454595	0.41691	0.138	0	1
ZNF91	0.0454595	0.738057	0.138	0	1
KMT2B	0.0454595	0.58476	0.138	0	1
MEGF8	0.0454595	0.487334	0.138	0	1
ARHGAP35	0.0454595	0.371724	0.138	0	1
KLK5	0.0454595	0.744569	0.138	0	1
TMEM238	0.0454595	0.400907	0.138	0	1
ZNF264	0.0454595	0.62196	0.138	0	1
UTY	0.0454595	0.561624	0.138	0	1
SFI1	0.0454595	0.476768	0.138	0	1
DENND6B	0.0454595	0.56852	0.138	0	1
ADAMTS5	0.0454595	0.494206	0.138	0	1
RUNX1	0.0454595	0.717262	0.138	0	1
GTF3C6	0.0458662	-0.796745	0.138	0.357	1
SNRPB2	0.0461144	0.860402	0.483	0.214	1
BPTF	0.0462867	0.885246	0.414	0.179	1
CLIC4	0.0467771	0.818445	0.448	0.214	1
SSX2IP	0.0468429	0.608895	0.207	0.036	1
CNOT6L	0.0468429	0.690241	0.207	0.036	1
GNPDA1	0.0468429	1.04555	0.207	0.036	1
FAM199X	0.0468429	1.04182	0.207	0.036	1
CCDC25	0.0468429	0.754163	0.207	0.036	1
RB1CC1	0.0468429	0.926003	0.207	0.036	1
N4BP2L1	0.0468429	0.561375	0.207	0.036	1
SNHG30	0.0468429	0.859529	0.207	0.036	1
ANP32E	0.0468839	-0.489334	0.103	0.357	1
IGFBP3	0.0469758	0.428087	0.276	0.071	1
MRPL50	0.0469758	-0.724023	0.069	0.286	1
MEGF9	0.0469758	0.751528	0.276	0.071	1
MAFB	0.0472104	-1.55561	0.207	0.429	1
POLE4	0.0474841	-0.492805	0.103	0.321	1
ROBO1	0.0474841	0.681827	0.31	0.107	1
EEF1G	0.0477861	0.703933	0.586	0.286	1
SYPL1	0.0482112	0.848631	0.483	0.286	1
TMEM30A	0.0482121	-0.830161	0.138	0.357	1
ADIPOR1	0.0484136	-0.461781	0.034	0.214	1
NCOA1	0.0484136	-0.591807	0.034	0.214	1
LHFPL6	0.0484136	-0.804002	0.034	0.214	1
PCGF2	0.0484136	-0.629123	0.034	0.214	1
RPS25	0.0486683	-0.688872	0.966	0.929	1
YIPF4	0.0495304	0.977977	0.379	0.179	1
PON2	0.0495304	-1.05876	0.172	0.393	1
FAM13B	0.0497114	0.672614	0.276	0.071	1
BLOC1S5	0.0497114	0.900802	0.276	0.071	1
NCBP3	0.0497114	0.520414	0.276	0.071	1
PET100	0.0499985	0.539507	0.655	0.464	1
HOOK1	0.0500284	0.631955	0.207	0.036	1
MTHFD2L	0.0500284	0.745174	0.207	0.036	1
FGF13	0.0500284	0.590309	0.207	0.036	1
LPAR6	0.0500284	0.843243	0.207	0.036	1
ZNF217	0.0500284	0.78496	0.207	0.036	1
BRD4	0.0500284	0.664499	0.207	0.036	1
SEPTIN10	0.0500284	0.605922	0.207	0.036	1
F5	0.0500471	-0.971323	0.103	0.321	1
PSMC1	0.0500471	-0.783876	0.103	0.321	1
MT1H	0.0504059	-0.828713	0.621	0.964	1
VMP1	0.050658	0.780399	0.345	0.143	1
MTLN	0.050658	1.04309	0.345	0.143	1
IER3	0.050783	0.334117	0.414	0.179	1
LMBRD1	0.050783	0.818909	0.414	0.179	1
TRAM1	0.0508344	0.439246	0.552	0.321	1
ERP29	0.0515452	-0.53706	0.241	0.5	1
ALS2CL	0.051688	-0.557228	0.034	0.214	1
ATP6V1H	0.051688	-0.525541	0.034	0.214	1
IMP3	0.051688	-0.556384	0.034	0.214	1
HNRNPA1P48	0.051688	-0.56897	0.034	0.214	1
APLP1	0.051688	-0.359523	0.034	0.214	1
MFF	0.051913	0.713867	0.379	0.179	1
LAMB2	0.051913	-0.86478	0.172	0.393	1
TPM2	0.0524907	-1.33125	0.276	0.5	1
DLG1	0.0525793	0.579353	0.276	0.071	1
ZDHHC2	0.052725	0.863356	0.31	0.107	1
CTNND1	0.052725	0.790206	0.31	0.107	1
ETFRF1	0.0528222	-0.806033	0.069	0.25	1
PTBP3	0.053165	0.758023	0.414	0.179	1
RPS11	0.0532063	-0.816573	0.655	0.75	1
RBM47	0.053207	0.761057	0.345	0.143	1
DDAH2	0.053207	-0.758311	0.138	0.357	1
TET2	0.0533934	0.593121	0.207	0.036	1
RREB1	0.0533934	0.762059	0.207	0.036	1
HLA-DRB1	0.0533934	0.65784	0.207	0.036	1
PSMG3	0.0533934	0.568933	0.207	0.036	1
RALA	0.0533934	0.77176	0.207	0.036	1
ESAM	0.0533934	0.896924	0.207	0.036	1
ROCK1	0.0533934	0.710087	0.207	0.036	1
KHSRP	0.0533934	0.61617	0.207	0.036	1
PRXL2A	0.0533934	0.704331	0.207	0.036	1
VAMP8	0.054183	-1.13286	0.379	0.536	1
NUCKS1	0.0543275	0.795292	0.69	0.571	1
RPL19	0.0544053	-0.610208	0.931	0.964	1
TPT1	0.0544209	-0.680539	0.966	1	1
PCMTD1	0.0547469	0.437886	0.517	0.25	1
TMEM14C	0.0549287	-0.782454	0.241	0.464	1
ALDH1B1	0.0555217	-0.68452	0.103	0.321	1
TNPO1	0.0555842	0.645338	0.276	0.071	1
DDC	0.0555842	0.553743	0.276	0.071	1
C18orf32	0.0556396	0.692588	0.414	0.179	1
FYN	0.0558622	-0.627332	0.138	0.357	1
HNRNPDL	0.0563981	0.797218	0.586	0.321	1
NDRG2	0.0565248	-0.95517	0.207	0.429	1
MFN2	0.0569454	0.610832	0.207	0.036	1
SMG7	0.0569454	0.53612	0.207	0.036	1
ASXL2	0.0569454	0.602234	0.207	0.036	1
PPP1R2	0.0569454	0.550068	0.207	0.036	1
GOLPH3	0.0569454	0.500691	0.207	0.036	1
WRN	0.0569454	0.700974	0.207	0.036	1
DAPK1	0.0569454	0.522467	0.207	0.036	1
SLF2	0.0569454	0.5728	0.207	0.036	1
IGFBP6	0.0569454	0.532328	0.207	0.036	1
NBEA	0.0569454	0.560397	0.207	0.036	1
CNOT7	0.0569666	0.750865	0.379	0.179	1
TXNDC17	0.0570807	-0.682643	0.207	0.464	1
CANX	0.0572963	0.686489	0.724	0.571	1
UFM1	0.0573312	0.667326	0.483	0.25	1
RPS29	0.0574911	-0.718189	0.966	0.964	1
PTBP2	0.0576105	1.03363	0.241	0.071	1
FMNL2	0.0576105	0.764059	0.241	0.071	1
REEP5	0.0580152	-0.666379	0.379	0.643	1
UBL5	0.0580613	0.595899	0.862	0.821	1
SMIM24	0.0583341	-1.1891	0.241	0.429	1
CNKSR3	0.0584409	0.894035	0.31	0.107	1
ANP32B	0.0584409	0.588249	0.31	0.107	1
CRB2	0.0586269	-0.815665	0.138	0.357	1
SLC25A11	0.0587309	0.541044	0.276	0.071	1
PPP1R7	0.0589451	-0.785037	0.103	0.286	1
GNPTG	0.0589451	-0.820172	0.103	0.286	1
BAX	0.0589451	-0.86494	0.103	0.286	1
MANF	0.0592847	-0.685098	0.069	0.25	1
FARP1	0.059643	1.0643	0.379	0.179	1
KDELR1	0.0597921	0.535308	0.483	0.25	1
MT1E	0.0606707	-0.856107	0.862	1	1
MITD1	0.0606919	0.499966	0.207	0.036	1
SYNPO2	0.0606919	0.574275	0.207	0.036	1
FAM91A1	0.0606919	0.465911	0.207	0.036	1
TRAPPC8	0.0606919	0.652376	0.207	0.036	1
NCBP2AS2	0.0606919	0.454416	0.207	0.036	1
RER1	0.0609095	-0.891522	0.241	0.429	1
WSCD2	0.0609991	0.765893	0.241	0.071	1
RBBP8	0.0609991	0.864922	0.241	0.071	1
EIF3E	0.0610548	-0.875	0.345	0.571	1
TRAPPC3	0.0614864	-0.668045	0.103	0.321	1
TPPP3	0.0614864	-0.828888	0.103	0.321	1
KHDRBS1	0.0615043	0.817463	0.345	0.143	1
MAGED1	0.0615043	0.81201	0.345	0.143	1
OSTC	0.0620053	0.727445	0.517	0.25	1
ZNF503	0.0620241	0.570691	0.276	0.071	1
CIR1	0.0621212	-1.03246	0.103	0.286	1
TRAPPC4	0.0621212	-0.774854	0.103	0.286	1
SUMO3	0.0621212	-0.893703	0.103	0.286	1
PNISR	0.0623401	0.664075	0.483	0.25	1
RPN2	0.0624229	-0.701831	0.172	0.393	1
COPS8	0.0627543	-0.634917	0.069	0.25	1
RPL12	0.0628538	-0.834682	0.897	0.929	1
EAPP	0.0635784	0.595184	0.448	0.214	1
CHCHD2	0.063649	-0.460207	0.621	0.929	1
PNKD	0.0639871	0.828281	0.483	0.321	1
SRSF2	0.0644741	0.736918	0.414	0.214	1
IDS	0.0644976	0.679365	0.345	0.143	1
JAK1	0.0645511	0.830693	0.241	0.071	1
MSMO1	0.0645511	0.838341	0.241	0.071	1
ARID1B	0.0645511	0.794448	0.241	0.071	1
ATG101	0.0645511	0.776462	0.241	0.071	1
HACD3	0.0645511	0.814466	0.241	0.071	1
LRRC75A	0.0645511	0.726091	0.241	0.071	1
SLC5A3	0.0645951	1.03296	0.483	0.286	1
XPR1	0.0646403	0.547371	0.207	0.036	1
RYK	0.0646403	0.484506	0.207	0.036	1
FNIP2	0.0646403	0.316821	0.207	0.036	1
PDE4D	0.0646403	0.473117	0.207	0.036	1
ABLIM1	0.0646403	0.614143	0.207	0.036	1
MAPK1	0.0646403	0.506519	0.207	0.036	1
ERGIC3	0.0646622	0.631157	0.31	0.107	1
ABI2	0.0653091	0.676252	0.379	0.179	1
TKT	0.0654376	-0.78071	0.103	0.286	1
RPLP2	0.0655742	-1.5495	0.793	0.714	1
GJA1	0.0663901	-0.567943	0.069	0.25	1
MRPL32	0.0663901	-0.679948	0.069	0.25	1
CMAS	0.0663901	-0.641628	0.069	0.25	1
BEX4	0.0666115	-0.506074	0.276	0.536	1
ARL5A	0.0671498	1.02095	0.276	0.107	1
C1QBP	0.0672735	-0.803094	0.276	0.5	1
MEAF6	0.0672916	0.659685	0.552	0.321	1
RSRP1	0.0673207	0.670746	0.414	0.214	1
FAM133B	0.0676102	0.70295	0.345	0.143	1
P4HB	0.0678791	-0.811813	0.241	0.464	1
NAA20	0.0678791	-0.769294	0.241	0.464	1
CTBP1	0.0679722	0.549397	0.31	0.107	1
KIF12	0.0679722	0.260072	0.31	0.107	1
VSIR	0.068084	-0.650379	0.138	0.321	1
ATF3	0.0682721	1.11841	0.241	0.071	1
SULT1C4	0.0682721	0.896328	0.241	0.071	1
POGLUT1	0.0683045	0.852107	0.379	0.179	1
YWHAG	0.0683045	0.815957	0.379	0.179	1
COX6B1	0.0683767	-0.877862	0.724	0.821	1
TIMM8B	0.0691048	0.439715	0.517	0.214	1
PRKAA2	0.0694938	0.679725	0.414	0.179	1
COX7A1	0.0694938	-0.853866	0.207	0.393	1
RAP1A	0.0698491	-0.609292	0.034	0.179	1
EMILIN1	0.0698491	-0.723926	0.034	0.179	1
ACMSD	0.0698491	-0.895843	0.034	0.179	1
RBM43	0.0698491	-0.585963	0.034	0.179	1
TINAG	0.0698491	-1.15584	0.034	0.179	1
FRMD1	0.0698491	-0.684695	0.034	0.179	1
HABP4	0.0698491	-0.665537	0.034	0.179	1
GRB2	0.0698491	-0.886596	0.034	0.179	1
NIPSNAP1	0.0698491	-0.701694	0.034	0.179	1
MORF4L1	0.069941	0.524026	0.759	0.714	1
PTMA	0.0699819	0.380029	0.931	0.929	1
RNF220	0.0701977	-0.7316	0.069	0.25	1
FAHD2A	0.0701977	-0.659648	0.069	0.25	1
COA5	0.0701977	-0.525359	0.069	0.25	1
ARHGEF3	0.0701977	-0.726279	0.069	0.25	1
EPDR1	0.0701977	-0.460729	0.069	0.25	1
WASHC3	0.0701977	-0.607263	0.069	0.25	1
TFPI	0.0702699	0.816567	0.414	0.214	1
MGST3	0.0705393	-0.447416	0.586	0.786	1
MIA3	0.0706848	0.78008	0.276	0.107	1
BRK1	0.0707443	-0.733579	0.414	0.571	1
PDE4DIP	0.0708453	-0.794644	0.138	0.357	1
CYSTM1	0.0712983	-0.720042	0.448	0.643	1
CERS2	0.0714202	-0.420019	0.103	0.321	1
CBX6	0.0714202	0.4875	0.31	0.107	1
CLTRN	0.0714305	-0.911309	0.138	0.321	1
FKBP2	0.0714305	-0.925544	0.138	0.321	1
UQCRC2	0.0714305	-0.664624	0.138	0.321	1
HINT1	0.0719754	-0.546441	0.793	0.893	1
MMP7	0.0721676	0.86991	0.241	0.071	1
MT-CO1	0.0725308	0.330482	1	0.964	1
RAB13	0.0737186	0.43022	0.448	0.25	1
LAMTOR3	0.0737186	0.520176	0.448	0.25	1
GATM	0.0738688	-0.841964	0.379	0.571	1
NFE2L3	0.0741826	-0.401293	0.069	0.25	1
RIPOR1	0.0742063	-0.601528	0.138	0.357	1
CLDND1	0.074371	0.746903	0.276	0.107	1
SPRY1	0.074371	1.7016	0.276	0.107	1
FAM120A	0.074371	1.04397	0.276	0.107	1
SLC45A1	0.0745989	-0.466622	0.034	0.179	1
SLC50A1	0.0745989	-0.600629	0.034	0.179	1
NTPCR	0.0745989	-0.750011	0.034	0.179	1
EHHADH	0.0745989	-0.607072	0.034	0.179	1
HSD17B4	0.0745989	-0.729265	0.034	0.179	1
PSMC2	0.0745989	-0.496565	0.034	0.179	1
RRAS2	0.0745989	-0.723853	0.034	0.179	1
INF2	0.0745989	-0.621214	0.034	0.179	1
DECR1	0.0746723	-0.910479	0.172	0.357	1
SLC9A3R1	0.0750103	-0.585328	0.103	0.321	1
RACK1	0.0756366	-0.801411	0.759	0.893	1
FKBP8	0.0757765	-0.74995	0.207	0.393	1
FGGY	0.0761204	-0.654381	0	0.107	1
TTLL7	0.0761204	-0.326453	0	0.107	1
HS2ST1	0.0761204	-0.404364	0	0.107	1
RNASEL	0.0761204	-0.399729	0	0.107	1
RGS16	0.0761204	-0.455039	0	0.107	1
TROVE2	0.0761204	-0.506667	0	0.107	1
SHISA4	0.0761204	-0.300084	0	0.107	1
PPFIA4	0.0761204	-0.349536	0	0.107	1
BPNT1	0.0761204	-0.445129	0	0.107	1
ARV1	0.0761204	-0.426212	0	0.107	1
PREB	0.0761204	-0.402252	0	0.107	1
RMDN2	0.0761204	-0.405468	0	0.107	1
SFXN5	0.0761204	-0.451724	0	0.107	1
RAB11FIP5	0.0761204	-0.410766	0	0.107	1
FAHD2B	0.0761204	-0.331121	0	0.107	1
GYPC	0.0761204	-0.777797	0	0.107	1
DUSP28	0.0761204	-0.442832	0	0.107	1
TMIE	0.0761204	-0.405563	0	0.107	1
MST1	0.0761204	-0.271572	0	0.107	1
CRYBG3	0.0761204	-0.457582	0	0.107	1
NXPE3	0.0761204	-0.413456	0	0.107	1
NECTIN3	0.0761204	-0.342125	0	0.107	1
CCDC58	0.0761204	-0.676795	0	0.107	1
CEP63	0.0761204	-0.335013	0	0.107	1
ARHGEF26	0.0761204	-0.587187	0	0.107	1
IQCJ-SCHIP1	0.0761204	-0.281765	0	0.107	1
MAGEF1	0.0761204	-0.479582	0	0.107	1
TMEM175	0.0761204	-0.404528	0	0.107	1
ANAPC4	0.0761204	-0.448358	0	0.107	1
STIM2	0.0761204	-0.552697	0	0.107	1
AC023154.1	0.0761204	-0.885306	0	0.107	1
2023-09-11	0.0761204	-0.439963	0	0.107	1
MANBA	0.0761204	-0.423733	0	0.107	1
GTF2H2C	0.0761204	-0.657268	0	0.107	1
PTCD2	0.0761204	-0.398317	0	0.107	1
ZBED3-AS1	0.0761204	-0.41819	0	0.107	1
P4HA2	0.0761204	-0.423058	0	0.107	1
SMIM32	0.0761204	-0.698144	0	0.107	1
THOC3	0.0761204	-0.586455	0	0.107	1
ABT1	0.0761204	-0.502698	0	0.107	1
TEAD3	0.0761204	-0.318143	0	0.107	1
RNF8	0.0761204	-0.509591	0	0.107	1
UBR2	0.0761204	-0.387436	0	0.107	1
SLC35B2	0.0761204	-0.418575	0	0.107	1
IRAK1BP1	0.0761204	-0.419146	0	0.107	1
C6orf203	0.0761204	-0.450493	0	0.107	1
SLC2A12	0.0761204	-0.458151	0	0.107	1
AL009176.1	0.0761204	-0.360805	0	0.107	1
AC093673.1	0.0761204	-0.358122	0	0.107	1
PIR	0.0761204	-0.43693	0	0.107	1
TXLNG	0.0761204	-0.383914	0	0.107	1
MID1IP1	0.0761204	-0.486759	0	0.107	1
PBDC1	0.0761204	-0.369178	0	0.107	1
ALG13	0.0761204	-0.397697	0	0.107	1
UPF3B	0.0761204	-0.396115	0	0.107	1
TMEM185A	0.0761204	-0.419625	0	0.107	1
CCNQ	0.0761204	-0.368964	0	0.107	1
IRAK1	0.0761204	-0.454547	0	0.107	1
UBL4A	0.0761204	-0.378655	0	0.107	1
G6PD	0.0761204	-0.407351	0	0.107	1
PEBP4	0.0761204	-0.442957	0	0.107	1
TACC1	0.0761204	-0.409811	0	0.107	1
TM2D2	0.0761204	-0.680236	0	0.107	1
ZC2HC1A	0.0761204	-0.322586	0	0.107	1
C8orf59	0.0761204	-0.643429	0	0.107	1
JRK	0.0761204	-0.392823	0	0.107	1
JAK2	0.0761204	-0.492143	0	0.107	1
UBAP1	0.0761204	-0.416858	0	0.107	1
GALT	0.0761204	-0.466847	0	0.107	1
PIGO	0.0761204	-0.448056	0	0.107	1
POLR1E	0.0761204	-0.445969	0	0.107	1
C9orf3	0.0761204	-0.444588	0	0.107	1
DNAJC25	0.0761204	-0.429468	0	0.107	1
NEK6	0.0761204	-0.425757	0	0.107	1
STXBP1	0.0761204	-0.387141	0	0.107	1
TRUB2	0.0761204	-0.644549	0	0.107	1
LINC01503	0.0761204	-0.309558	0	0.107	1
EXOSC2	0.0761204	-0.479487	0	0.107	1
ABCA2	0.0761204	-0.459692	0	0.107	1
TMEM223	0.0761204	-0.545878	0	0.107	1
ZNHIT2	0.0761204	-0.453641	0	0.107	1
POLA2	0.0761204	-0.387359	0	0.107	1
AP003716.1	0.0761204	-0.505911	0	0.107	1
MAP6	0.0761204	-0.448449	0	0.107	1
GAB2	0.0761204	-0.423303	0	0.107	1
DYNC2H1	0.0761204	-0.314911	0	0.107	1
RPP38	0.0761204	-0.510486	0	0.107	1
DNAJB12	0.0761204	-0.53819	0	0.107	1
AL353751.1	0.0761204	-0.870943	0	0.107	1
FAM45A	0.0761204	-0.335767	0	0.107	1
GRK5	0.0761204	-0.455039	0	0.107	1
IPO8	0.0761204	-0.411269	0	0.107	1
AC068888.1	0.0761204	-0.402252	0	0.107	1
PRDM4	0.0761204	-0.425591	0	0.107	1
ACADS	0.0761204	-0.571443	0	0.107	1
CAMKK2	0.0761204	-0.357937	0	0.107	1
RILPL1	0.0761204	-0.391635	0	0.107	1
PCCA	0.0761204	-0.379189	0	0.107	1
FGF14-AS2	0.0761204	-0.502529	0	0.107	1
ARHGEF7	0.0761204	-0.290614	0	0.107	1
MCF2L	0.0761204	-0.322518	0	0.107	1
NEMF	0.0761204	-0.449005	0	0.107	1
BMP4	0.0761204	-0.492596	0	0.107	1
MAP2K1	0.0761204	-0.462188	0	0.107	1
AAGAB	0.0761204	-0.392074	0	0.107	1
FAM173A	0.0761204	-0.387298	0	0.107	1
ZNF688	0.0761204	-0.806299	0	0.107	1
PRSS53	0.0761204	-0.446478	0	0.107	1
CMTM3	0.0761204	-0.438828	0	0.107	1
CENPT	0.0761204	-0.503686	0	0.107	1
SLC7A6OS	0.0761204	-0.367054	0	0.107	1
DEF8	0.0761204	-0.415589	0	0.107	1
INPP5K	0.0761204	-0.536144	0	0.107	1
MPRIP	0.0761204	-0.661341	0	0.107	1
RSAD1	0.0761204	-0.333796	0	0.107	1
KPNA2	0.0761204	-0.441555	0	0.107	1
PIK3C3	0.0761204	-0.320283	0	0.107	1
PHLPP1	0.0761204	-0.418483	0	0.107	1
DUSP15	0.0761204	-0.415127	0	0.107	1
DNTTIP1	0.0761204	-0.440045	0	0.107	1
TBXA2R	0.0761204	-0.402252	0	0.107	1
STAP2	0.0761204	-0.564941	0	0.107	1
MPND	0.0761204	-0.356267	0	0.107	1
SAFB	0.0761204	-0.332605	0	0.107	1
LONP1	0.0761204	-0.673487	0	0.107	1
ANGPTL4	0.0761204	-0.502486	0	0.107	1
DDX49	0.0761204	-0.390155	0	0.107	1
ZNF253	0.0761204	-0.445621	0	0.107	1
MAP3K10	0.0761204	-0.322586	0	0.107	1
COQ8B	0.0761204	-0.414216	0	0.107	1
DMAC2	0.0761204	-0.461276	0	0.107	1
ERF	0.0761204	-0.474064	0	0.107	1
PHLDB3	0.0761204	-0.526898	0	0.107	1
IRF2BP1	0.0761204	-0.472123	0	0.107	1
SLC1A5	0.0761204	-0.373472	0	0.107	1
TFPT	0.0761204	-0.70729	0	0.107	1
HSCB	0.0761204	-0.432713	0	0.107	1
MTMR3	0.0761204	-0.373472	0	0.107	1
ARSA	0.0761204	-0.419625	0	0.107	1
AL135910.1	0.0761204	-0.448358	0	0.107	1
AC004130.2	0.0761204	-0.574082	0	0.107	1
AC244153.1	0.0761204	-0.377887	0	0.107	1
GNAI3	0.0762434	0.767995	0.241	0.071	1
ARL8B	0.0762434	0.684075	0.241	0.071	1
CLDN3	0.0762434	0.760717	0.241	0.071	1
RAB11FIP1	0.0762434	0.670297	0.241	0.071	1
PAXX	0.0762434	0.651418	0.241	0.071	1
HERC2	0.0762434	0.758141	0.241	0.071	1
NUDT21	0.0762434	0.584049	0.241	0.071	1
NF1	0.0762434	0.593744	0.241	0.071	1
NAXE	0.0762722	-0.587748	0.103	0.286	1
CD55	0.0762722	-0.667413	0.103	0.286	1
RSL1D1	0.0762722	-0.623264	0.103	0.286	1
SPTAN1	0.0765033	0.803721	0.517	0.286	1
COX6A1	0.0769011	-0.687344	0.69	0.821	1
BEX2	0.0776964	0.560126	0.345	0.143	1
FAAP20	0.0779744	0.795223	0.379	0.179	1
TOMM6	0.0779744	0.790834	0.379	0.179	1
NPR1	0.0780921	-1.06589	0.172	0.357	1
CAPN2	0.0780921	-1.01354	0.172	0.357	1
ANKIB1	0.0782128	0.719423	0.276	0.107	1
RARRES2	0.0786361	-1.15105	0.552	0.643	1
RND3	0.0787464	0.537812	0.31	0.107	1
ELOB	0.079405	-0.509602	0.724	0.893	1
PDZK1	0.0795399	-0.856032	0.31	0.5	1
MRPL3	0.0796093	-0.741255	0.034	0.179	1
PSAT1	0.0796093	-0.618277	0.034	0.179	1
SRPRA	0.0796093	-0.568649	0.034	0.179	1
LRRC59	0.0796093	-0.46112	0.034	0.179	1
ZNF146	0.0796093	-0.478415	0.034	0.179	1
VEGFA	0.0796217	-0.657135	0.379	0.571	1
NPC2	0.0799327	-0.440469	0.414	0.607	1
PJA2	0.0799625	0.633926	0.448	0.25	1
BRI3	0.0800251	-0.665759	0.448	0.714	1
PROM1	0.0805049	0.709768	0.241	0.071	1
TSPAN5	0.0805049	0.71976	0.241	0.071	1
KMT5B	0.0805049	0.630367	0.241	0.071	1
JMJD1C	0.0805049	0.788001	0.241	0.071	1
ERP27	0.0805049	0.978939	0.241	0.071	1
ACTN1	0.0805049	0.520583	0.241	0.071	1
ATP6AP1	0.0813191	-0.665956	0.138	0.357	1
HIPK3	0.0813191	0.619184	0.345	0.143	1
OCIAD1	0.0814076	-0.561384	0.379	0.643	1
S100A13	0.0814657	0.816228	0.621	0.536	1
ECI1	0.0816383	-0.696571	0.172	0.357	1
KRT10	0.0820689	0.703964	0.483	0.286	1
FUBP1	0.0822147	0.684424	0.276	0.107	1
SMIM15	0.0822147	0.741278	0.276	0.107	1
TNFRSF11B	0.0822147	0.98846	0.276	0.107	1
TMED9	0.0825153	-0.697834	0.207	0.393	1
SF3B5	0.0831033	0.788926	0.517	0.357	1
NDUFB6	0.0831442	-0.482218	0.207	0.429	1
LUC7L3	0.0833716	0.995721	0.414	0.25	1
MRPL33	0.0835242	0.753684	0.586	0.464	1
NDUFV2	0.0841711	-0.487271	0.345	0.607	1
DBI	0.0842669	-1.13726	0.483	0.643	1
TUBA1A	0.084277	-1.11758	0.103	0.286	1
EMC4	0.084277	-0.815766	0.103	0.286	1
PMEPA1	0.084277	-0.827948	0.103	0.286	1
SDC3	0.0848899	0.714416	0.172	0.036	1
IFI44	0.0848899	0.452684	0.172	0.036	1
INTS3	0.0848899	0.664461	0.172	0.036	1
ANTXR1	0.0848899	0.644692	0.172	0.036	1
ANKRD44	0.0848899	0.884315	0.172	0.036	1
LRRC2	0.0848899	-0.9513	0.034	0.179	1
CCDC66	0.0848899	0.952934	0.172	0.036	1
RNF4	0.0848899	0.64165	0.172	0.036	1
SEC24D	0.0848899	0.723369	0.172	0.036	1
SERINC5	0.0848899	-0.807874	0.034	0.179	1
SSBP2	0.0848899	0.605362	0.172	0.036	1
CDC23	0.0848899	0.847154	0.172	0.036	1
CARMIL1	0.0848899	0.894568	0.172	0.036	1
HOXA3	0.0848899	0.618496	0.172	0.036	1
CPVL	0.0848899	0.688477	0.172	0.036	1
SH3KBP1	0.0848899	0.683802	0.172	0.036	1
TCEAL7	0.0848899	0.609423	0.172	0.036	1
SPTY2D1	0.0848899	0.631983	0.172	0.036	1
KDM2A	0.0848899	0.574912	0.172	0.036	1
BIRC3	0.0848899	0.626221	0.172	0.036	1
ACTR6	0.0848899	0.705987	0.172	0.036	1
SACS	0.0848899	0.758374	0.172	0.036	1
ATP11A	0.0848899	0.623942	0.172	0.036	1
FUT8	0.0848899	0.624535	0.172	0.036	1
MPP5	0.0848899	-0.678429	0.034	0.179	1
FAM81A	0.0848899	0.543756	0.172	0.036	1
HDDC3	0.0848899	0.566806	0.172	0.036	1
SLC25A23	0.0848899	0.549928	0.172	0.036	1
COL6A1	0.0848899	0.747537	0.172	0.036	1
CCND1	0.084958	0.585908	0.241	0.071	1
NAA60	0.084958	0.519871	0.241	0.071	1
NRP1	0.0853237	0.601122	0.483	0.286	1
SNU13	0.0859069	-0.575309	0.31	0.5	1
RPS13	0.0859913	-0.445102	0.862	0.929	1
PSMC5	0.0860625	-0.669775	0.207	0.393	1
DNAJC15	0.0861188	-0.553819	0.276	0.464	1
BCL7B	0.086381	0.584563	0.276	0.107	1
SLC20A2	0.086381	0.54539	0.276	0.107	1
ACLY	0.086381	0.650814	0.276	0.107	1
MBD2	0.086381	0.722652	0.276	0.107	1
SELENOM	0.086582	0.619154	0.621	0.429	1
PREPL	0.0866451	0.595415	0.414	0.214	1
B4GALT1	0.0866451	0.63801	0.414	0.214	1
RBM39	0.0866451	0.691678	0.414	0.214	1
CFAP97	0.0866727	0.447076	0.31	0.107	1
NDUFA8	0.0866727	-0.278814	0.103	0.321	1
RASSF8	0.0866727	-0.384242	0.103	0.321	1
ACAP3	0.0869368	0.510232	0.103	0	1
DVL1	0.0869368	0.355029	0.103	0	1
C1orf174	0.0869368	0.382357	0.103	0	1
PER3	0.0869368	0.378457	0.103	0	1
ERRFI1	0.0869368	0.729901	0.103	0	1
THEMIS2	0.0869368	0.39388	0.103	0	1
ZMYM1	0.0869368	0.559215	0.103	0	1
TMEM69	0.0869368	0.431635	0.103	0	1
DAB1	0.0869368	0.517743	0.103	0	1
FPGT	0.0869368	0.668506	0.103	0	1
AL359504.2	0.0869368	0.422012	0.103	0	1
ZNHIT6	0.0869368	0.506252	0.103	0	1
CSF1	0.0869368	0.429829	0.103	0	1
PIFO	0.0869368	0.513712	0.103	0	1
PRKAB2	0.0869368	0.384338	0.103	0	1
CTSS	0.0869368	0.339739	0.103	0	1
SELENBP1	0.0869368	0.395827	0.103	0	1
POU2F1	0.0869368	0.361558	0.103	0	1
RASAL2	0.0869368	0.408219	0.103	0	1
RBBP5	0.0869368	0.508185	0.103	0	1
COQ8A	0.0869368	0.367552	0.103	0	1
OBSCN	0.0869368	0.517053	0.103	0	1
DNAJC27-AS1	0.0869368	0.458591	0.103	0	1
LCLAT1	0.0869368	0.447938	0.103	0	1
LTBP1	0.0869368	0.550441	0.103	0	1
SOS1	0.0869368	0.262342	0.103	0	1
MTA3	0.0869368	0.463375	0.103	0	1
MSH2	0.0869368	0.483857	0.103	0	1
PSME4	0.0869368	0.68983	0.103	0	1
PNPT1	0.0869368	0.378936	0.103	0	1
SERTAD2	0.0869368	0.425131	0.103	0	1
DUSP11	0.0869368	0.391333	0.103	0	1
ANKRD36C	0.0869368	0.422355	0.103	0	1
SOWAHC	0.0869368	0.456666	0.103	0	1
MIR4435-2HG	0.0869368	0.671505	0.103	0	1
LYPD1	0.0869368	0.387063	0.103	0	1
GPD2	0.0869368	0.395065	0.103	0	1
SCN9A	0.0869368	0.539207	0.103	0	1
CWC22	0.0869368	0.49582	0.103	0	1
RAPH1	0.0869368	0.49099	0.103	0	1
SLC4A7	0.0869368	0.697093	0.103	0	1
CNOT10	0.0869368	0.646548	0.103	0	1
DCAF1	0.0869368	0.462831	0.103	0	1
PDE12	0.0869368	0.570974	0.103	0	1
ATXN7	0.0869368	0.523302	0.103	0	1
SHQ1	0.0869368	0.393529	0.103	0	1
EPHA3	0.0869368	0.59645	0.103	0	1
SENP7	0.0869368	0.521715	0.103	0	1
NEPRO	0.0869368	0.311175	0.103	0	1
ATP6V1A	0.0869368	0.51105	0.103	0	1
SEMA5B	0.0869368	0.549541	0.103	0	1
RAB6B	0.0869368	0.389427	0.103	0	1
MFN1	0.0869368	0.515351	0.103	0	1
MCCC1	0.0869368	0.437222	0.103	0	1
ST6GAL1	0.0869368	0.397771	0.103	0	1
CLDN16	0.0869368	0.332663	0.103	0	1
ADRA2C	0.0869368	0.342552	0.103	0	1
LDB2	0.0869368	0.602448	0.103	0	1
COX18	0.0869368	0.402262	0.103	0	1
MAML3	0.0869368	0.315104	0.103	0	1
HHIP-AS1	0.0869368	0.414609	0.103	0	1
NSUN2	0.0869368	0.364509	0.103	0	1
NUP155	0.0869368	0.49518	0.103	0	1
KIAA0825	0.0869368	0.399869	0.103	0	1
WDR36	0.0869368	0.378877	0.103	0	1
PCBD2	0.0869368	0.313473	0.103	0	1
KDM3B	0.0869368	0.396275	0.103	0	1
HBEGF	0.0869368	0.603876	0.103	0	1
RBM22	0.0869368	0.507577	0.103	0	1
GALNT10	0.0869368	0.385319	0.103	0	1
ZNF346	0.0869368	0.711373	0.103	0	1
FAM193B	0.0869368	0.531501	0.103	0	1
MAPK9	0.0869368	0.387998	0.103	0	1
CASC15	0.0869368	0.606678	0.103	0	1
BTN2A1	0.0869368	0.52385	0.103	0	1
LINC00240	0.0869368	0.512908	0.103	0	1
C6orf136	0.0869368	0.405655	0.103	0	1
DAAM2	0.0869368	0.49351	0.103	0	1
TBCC	0.0869368	0.343652	0.103	0	1
ADGRF5	0.0869368	0.500675	0.103	0	1
SDHAF4	0.0869368	0.488377	0.103	0	1
MAP3K7	0.0869368	0.358218	0.103	0	1
PDSS2	0.0869368	0.354607	0.103	0	1
NUS1	0.0869368	0.764541	0.103	0	1
AHI1	0.0869368	0.551404	0.103	0	1
PPP1R14C	0.0869368	0.368526	0.103	0	1
PDE10A	0.0869368	0.502731	0.103	0	1
RPS6KA2	0.0869368	0.375147	0.103	0	1
AL009178.2	0.0869368	0.494407	0.103	0	1
PHF10	0.0869368	0.52264	0.103	0	1
FOXK1	0.0869368	0.40526	0.103	0	1
AC073332.1	0.0869368	0.465961	0.103	0	1
ZNF727	0.0869368	0.375147	0.103	0	1
HGF	0.0869368	0.561529	0.103	0	1
ADAM22	0.0869368	0.435841	0.103	0	1
SAMD9	0.0869368	0.551869	0.103	0	1
VPS50	0.0869368	0.447241	0.103	0	1
MCM7	0.0869368	0.35865	0.103	0	1
MOSPD3	0.0869368	0.526278	0.103	0	1
ACTR3B	0.0869368	0.42583	0.103	0	1
PRRG1	0.0869368	0.469449	0.103	0	1
TFE3	0.0869368	0.473705	0.103	0	1
PRAF2	0.0869368	0.395254	0.103	0	1
MMGT1	0.0869368	0.506385	0.103	0	1
SLC9A6	0.0869368	0.358784	0.103	0	1
ARHGEF10	0.0869368	0.584031	0.103	0	1
PPP1R3B	0.0869368	0.483394	0.103	0	1
SFRP1	0.0869368	0.354946	0.103	0	1
TMEM68	0.0869368	0.660181	0.103	0	1
VCPIP1	0.0869368	0.491497	0.103	0	1
MINCR	0.0869368	0.413478	0.103	0	1
SPATA6L	0.0869368	0.413206	0.103	0	1
C9orf72	0.0869368	0.559636	0.103	0	1
SIGMAR1	0.0869368	0.470482	0.103	0	1
RECK	0.0869368	0.351773	0.103	0	1
TJP2	0.0869368	0.378936	0.103	0	1
MAMDC2	0.0869368	0.677309	0.103	0	1
SMC5	0.0869368	0.536235	0.103	0	1
NXNL2	0.0869368	0.420867	0.103	0	1
FUBP3	0.0869368	0.542874	0.103	0	1
PHRF1	0.0869368	0.279138	0.103	0	1
STK33	0.0869368	0.371249	0.103	0	1
SLC5A12	0.0869368	0.615381	0.103	0	1
PRRG4	0.0869368	0.31046	0.103	0	1
FNBP4	0.0869368	0.350886	0.103	0	1
TKFC	0.0869368	0.416818	0.103	0	1
SHANK2	0.0869368	0.607158	0.103	0	1
FCHSD2	0.0869368	0.328455	0.103	0	1
GVQW3	0.0869368	0.646392	0.103	0	1
ARHGAP42	0.0869368	0.414437	0.103	0	1
CEP164	0.0869368	0.396641	0.103	0	1
CAMK1D	0.0869368	0.422012	0.103	0	1
TRDMT1	0.0869368	0.591491	0.103	0	1
DEPP1	0.0869368	0.454851	0.103	0	1
HELLS	0.0869368	0.368006	0.103	0	1
ENTPD1	0.0869368	0.490129	0.103	0	1
PIK3AP1	0.0869368	0.497842	0.103	0	1
NOLC1	0.0869368	0.423993	0.103	0	1
NSMCE4A	0.0869368	0.355721	0.103	0	1
PARP11	0.0869368	0.383318	0.103	0	1
C1RL	0.0869368	0.507915	0.103	0	1
AEBP2	0.0869368	0.507235	0.103	0	1
ABCC9	0.0869368	0.75673	0.103	0	1
ARNTL2	0.0869368	0.529758	0.103	0	1
AC004466.1	0.0869368	0.419109	0.103	0	1
CCNT1	0.0869368	0.372665	0.103	0	1
ZDHHC17	0.0869368	0.413478	0.103	0	1
SLC5A8	0.0869368	0.432668	0.103	0	1
C12orf73	0.0869368	0.331783	0.103	0	1
SH2B3	0.0869368	0.325519	0.103	0	1
GTF2H3	0.0869368	0.664533	0.103	0	1
ATP6V0A2	0.0869368	0.353103	0.103	0	1
SLC7A1	0.0869368	0.572533	0.103	0	1
KATNAL1	0.0869368	0.477864	0.103	0	1
COG3	0.0869368	0.539806	0.103	0	1
TRIM13	0.0869368	0.425748	0.103	0	1
ERCC5	0.0869368	0.367447	0.103	0	1
CCNB1IP1	0.0869368	0.606084	0.103	0	1
FBXO33	0.0869368	0.610251	0.103	0	1
CIPC	0.0869368	0.43468	0.103	0	1
GTF2A1	0.0869368	0.559128	0.103	0	1
GSKIP	0.0869368	0.563225	0.103	0	1
SLC12A6	0.0869368	0.403602	0.103	0	1
SLC12A1	0.0869368	0.327525	0.103	0	1
GABPB1	0.0869368	0.453054	0.103	0	1
FEM1B	0.0869368	0.496319	0.103	0	1
MAN2C1	0.0869368	0.262342	0.103	0	1
ABHD17C	0.0869368	0.368812	0.103	0	1
ABHD2	0.0869368	0.456066	0.103	0	1
ARPIN	0.0869368	0.309075	0.103	0	1
SLCO3A1	0.0869368	0.62895	0.103	0	1
LINC00924	0.0869368	0.42089	0.103	0	1
NOMO1	0.0869368	0.553574	0.103	0	1
NFATC2IP	0.0869368	0.372323	0.103	0	1
SIAH1	0.0869368	0.476598	0.103	0	1
AKTIP	0.0869368	0.576477	0.103	0	1
MMP2	0.0869368	0.508759	0.103	0	1
CMTM4	0.0869368	0.379782	0.103	0	1
ELMO3	0.0869368	0.488639	0.103	0	1
ENKD1	0.0869368	0.719887	0.103	0	1
SLC7A6	0.0869368	0.334626	0.103	0	1
ZC3H18	0.0869368	0.433472	0.103	0	1
PHF12	0.0869368	0.441916	0.103	0	1
GRB7	0.0869368	0.425608	0.103	0	1
KRT17	0.0869368	0.53897	0.103	0	1
PLCD3	0.0869368	0.564401	0.103	0	1
HOXB3	0.0869368	0.41728	0.103	0	1
MTMR4	0.0869368	0.285292	0.103	0	1
HID1	0.0869368	0.465961	0.103	0	1
BAHCC1	0.0869368	0.338276	0.103	0	1
DUS1L	0.0869368	0.422659	0.103	0	1
ESCO1	0.0869368	0.447788	0.103	0	1
ZNF521	0.0869368	0.332528	0.103	0	1
ZNF532	0.0869368	0.619278	0.103	0	1
PIGN	0.0869368	0.454187	0.103	0	1
CDC25B	0.0869368	0.462904	0.103	0	1
RNF24	0.0869368	0.436049	0.103	0	1
BTBD3	0.0869368	0.640198	0.103	0	1
NOL4L	0.0869368	0.363004	0.103	0	1
PCIF1	0.0869368	0.405739	0.103	0	1
NFIX	0.0869368	0.318235	0.103	0	1
AKAP8	0.0869368	0.53887	0.103	0	1
C19orf44	0.0869368	0.41221	0.103	0	1
IFI30	0.0869368	0.633074	0.103	0	1
MAU2	0.0869368	0.486363	0.103	0	1
KIAA0355	0.0869368	0.395827	0.103	0	1
LINC00665	0.0869368	0.527186	0.103	0	1
CNFN	0.0869368	0.594875	0.103	0	1
ZNF576	0.0869368	0.308177	0.103	0	1
DMPK	0.0869368	0.570138	0.103	0	1
ZC3H4	0.0869368	0.434861	0.103	0	1
INAFM1	0.0869368	0.484122	0.103	0	1
TBC1D17	0.0869368	0.746355	0.103	0	1
ZNF765	0.0869368	0.441548	0.103	0	1
CDC42EP5	0.0869368	0.323633	0.103	0	1
ZNF749	0.0869368	0.459379	0.103	0	1
ZSCAN18	0.0869368	0.431686	0.103	0	1
ZFY	0.0869368	0.400742	0.103	0	1
HMGXB4	0.0869368	0.349547	0.103	0	1
JOSD1	0.0869368	0.283224	0.103	0	1
XPNPEP3	0.0869368	0.476866	0.103	0	1
Z93241.1	0.0869368	0.447805	0.103	0	1
NUP50	0.0869368	0.414702	0.103	0	1
AL021155.5	0.0869368	0.325494	0.103	0	1
NIBAN1	0.0869368	0.585742	0.103	0	1
ECRG4	0.0869368	0.468337	0.103	0	1
PAX8-AS1	0.0869368	0.7153	0.103	0	1
AC097376.3	0.0869368	0.545569	0.103	0	1
LINC-PINT	0.0869368	0.534672	0.103	0	1
SNHG1	0.0869368	0.322888	0.103	0	1
AC129507.1	0.0869368	0.611997	0.103	0	1
PBXIP1	0.0872581	-0.403636	0.069	0.25	1
CGGBP1	0.0872581	-0.478275	0.069	0.25	1
SLC39A13	0.0872581	-0.381115	0.069	0.25	1
UGGT2	0.0872581	-0.401405	0.069	0.25	1
RBM42	0.0872581	-0.412961	0.069	0.25	1
PSAP	0.087309	-1.09308	0.483	0.643	1
ZBTB20	0.0873193	0.827797	0.552	0.393	1
GCC2	0.0878817	0.925103	0.379	0.214	1
APOO	0.0882591	-0.626878	0.069	0.214	1
LLPH	0.0882591	-0.938932	0.069	0.214	1
RPL10A	0.0885096	-0.962029	0.862	0.821	1
TSPAN2	0.0885272	-0.939908	0.103	0.286	1
EPHX1	0.0885272	-0.78028	0.103	0.286	1
MRPL36	0.0885272	-0.599006	0.103	0.286	1
MXRA7	0.0885272	-0.621299	0.103	0.286	1
NOTCH2	0.0887307	0.53178	0.379	0.179	1
RIOK3	0.0889756	0.685058	0.345	0.143	1
S100A16	0.0895234	0.599537	0.517	0.321	1
CADM1	0.0896081	1.10694	0.241	0.071	1
ZNF511	0.0896081	0.513264	0.241	0.071	1
RAP1GAP	0.0904502	0.555966	0.172	0.036	1
PPIH	0.0904502	0.466648	0.172	0.036	1
DENND1B	0.0904502	0.574328	0.172	0.036	1
NRBP1	0.0904502	0.692544	0.172	0.036	1
COBLL1	0.0904502	0.586799	0.172	0.036	1
SP100	0.0904502	0.47624	0.172	0.036	1
GLYCTK	0.0904502	0.637798	0.172	0.036	1
UBA5	0.0904502	-0.436571	0.034	0.179	1
RARS2	0.0904502	-0.663841	0.034	0.179	1
SGK1	0.0904502	-0.565801	0.034	0.179	1
VPS37A	0.0904502	-0.416699	0.034	0.179	1
COPS5	0.0904502	-0.62833	0.034	0.179	1
PRUNE2	0.0904502	0.508541	0.172	0.036	1
ABCA1	0.0904502	0.568813	0.172	0.036	1
FKTN	0.0904502	0.598424	0.172	0.036	1
ATM	0.0904502	0.606598	0.172	0.036	1
CXCL12	0.0904502	1.05898	0.172	0.036	1
FGD6	0.0904502	0.636984	0.172	0.036	1
PCDH9	0.0904502	0.908389	0.172	0.036	1
AC027013.1	0.0904502	0.876605	0.172	0.036	1
HMOX2	0.0904502	0.646311	0.172	0.036	1
RAI1	0.0904502	-0.424896	0.034	0.179	1
OGFOD3	0.0904502	-0.458945	0.034	0.179	1
KDSR	0.0904502	0.921384	0.172	0.036	1
PPP6R1	0.0904502	0.483587	0.172	0.036	1
SCO2	0.0904502	0.62549	0.172	0.036	1
SLC25A36	0.0907161	0.881389	0.276	0.107	1
DDX6	0.0907161	0.721996	0.276	0.107	1
CDC40	0.0908709	0.525242	0.31	0.107	1
ARF6	0.0912245	0.553358	0.552	0.321	1
ORMDL1	0.0916132	0.739514	0.379	0.214	1
ANKH	0.0920089	-0.462764	0.069	0.25	1
FNBP1L	0.0930666	-0.627812	0.172	0.357	1
NFU1	0.0933032	-0.474469	0.069	0.214	1
ALDH9A1	0.0940581	0.807425	0.414	0.25	1
PIGF	0.0944611	0.447256	0.241	0.071	1
NPEPPS	0.0950905	1.02284	0.345	0.179	1
STRN	0.0952246	0.494276	0.276	0.107	1
KMT2E	0.0952246	0.716756	0.276	0.107	1
ATN1	0.0952246	0.589575	0.276	0.107	1
ATF7IP	0.0952246	0.620437	0.276	0.107	1
TMEM50B	0.0952246	0.648278	0.276	0.107	1
PPP1R16A	0.0957182	0.786081	0.448	0.321	1
LRRC41	0.0963	-0.317493	0.034	0.179	1
NRDC	0.0963	0.831089	0.172	0.036	1
GBP3	0.0963	0.51323	0.172	0.036	1
CFAP45	0.0963	-0.289749	0.034	0.179	1
EFCAB2	0.0963	0.474225	0.172	0.036	1
CBWD2	0.0963	0.490856	0.172	0.036	1
AOX1	0.0963	-0.279864	0.034	0.179	1
DPH3	0.0963	0.540513	0.172	0.036	1
AZI2	0.0963	0.461694	0.172	0.036	1
VEPH1	0.0963	0.511913	0.172	0.036	1
LCORL	0.0963	0.687664	0.172	0.036	1
HSD17B11	0.0963	-0.406863	0.034	0.179	1
PGGT1B	0.0963	-0.338266	0.034	0.179	1
DMXL1	0.0963	0.484532	0.172	0.036	1
UBLCP1	0.0963	0.72389	0.172	0.036	1
TUBB2A	0.0963	-0.369311	0.034	0.179	1
SLC13A1	0.0963	-0.596481	0.034	0.179	1
MKRN1	0.0963	0.714339	0.172	0.036	1
FGFR1	0.0963	-0.296804	0.034	0.179	1
ADM	0.0963	-0.362217	0.034	0.179	1
PAK1	0.0963	-0.422198	0.034	0.179	1
RAB11FIP2	0.0963	0.746465	0.172	0.036	1
BUB3	0.0963	0.645197	0.172	0.036	1
TUBA1C	0.0963	-0.364169	0.034	0.179	1
SPRED1	0.0963	0.617434	0.172	0.036	1
NTHL1	0.0963	0.650363	0.172	0.036	1
EXOSC6	0.0963	0.790912	0.172	0.036	1
TMEM107	0.0963	0.58507	0.172	0.036	1
ACOX1	0.0963	0.574749	0.172	0.036	1
ZNF561	0.0963	0.43103	0.172	0.036	1
SIN3B	0.0963	0.669982	0.172	0.036	1
IRF3	0.0963	0.714795	0.172	0.036	1
CCDC117	0.0963	0.591797	0.172	0.036	1
MORC3	0.0963	0.723702	0.172	0.036	1
SSR4	0.0963007	0.504159	0.655	0.393	1
TMEM14A	0.096544	0.580078	0.379	0.179	1
FBXO21	0.096544	0.680286	0.379	0.179	1
PARD6B	0.0966025	0.760164	0.31	0.143	1
C15orf40	0.0969654	-0.279567	0.069	0.25	1
PLP2	0.0972025	-0.438955	0.138	0.357	1
ESF1	0.0972025	0.439488	0.345	0.143	1
DAB2	0.0973374	-0.63052	0.345	0.607	1
CHURC1	0.0974644	0.612821	0.448	0.25	1
SPARC	0.0976664	0.688312	0.793	0.5	1
ECH1	0.0981709	-0.779201	0.345	0.536	1
FXYD2	0.0984576	0.616541	0.931	0.929	1
CHTOP	0.0985762	-0.431122	0.069	0.214	1
EIF2AK1	0.0985762	-0.640625	0.069	0.214	1
CLTB	0.0986066	-0.536522	0.241	0.5	1
TAGLN2	0.0988013	-0.760466	0.138	0.321	1
HERPUD1	0.0994001	-0.626887	0.276	0.5	1
PAK2	0.0995225	0.469775	0.241	0.071	1
FMR1	0.0995225	0.460073	0.241	0.071	1
HLA-A	0.099801	-1.04114	0.586	0.679	1
AKIRIN1	0.0999108	0.675179	0.276	0.107	1
UGDH	0.0999108	0.614026	0.276	0.107	1
POLE3	0.0999108	0.545607	0.276	0.107	1
PRRC2B	0.0999108	0.677156	0.276	0.107	1
SF1	0.0999108	0.77626	0.276	0.107	1
CCNI	0.100151	-0.57158	0.552	0.679	1
HSP90AB1	0.10037	-0.430279	0.517	0.679	1
BLOC1S1	0.10037	0.480166	0.724	0.464	1
GLRX	0.100652	-1.06484	0.207	0.357	1
RPS16	0.101143	-0.833121	0.862	0.821	1
CHMP2A	0.101308	-0.732626	0.241	0.464	1
TIMMDC1	0.101538	-0.419735	0.138	0.357	1
TAF10	0.101538	0.600177	0.345	0.143	1
XRCC6	0.101538	-0.408524	0.138	0.357	1
PRKAR1A	0.101741	0.765159	0.483	0.321	1
PEX11B	0.102449	0.49331	0.172	0.036	1
ROCK2	0.102449	0.580163	0.172	0.036	1
BOK	0.102449	0.449811	0.172	0.036	1
NCEH1	0.102449	0.604808	0.172	0.036	1
RWDD4	0.102449	0.44662	0.172	0.036	1
PRKAA1	0.102449	0.619961	0.172	0.036	1
CHD1	0.102449	0.629817	0.172	0.036	1
HCG18	0.102449	0.458224	0.172	0.036	1
EIF3B	0.102449	0.46791	0.172	0.036	1
CASD1	0.102449	0.59488	0.172	0.036	1
PEG10	0.102449	0.676139	0.172	0.036	1
PSMD10	0.102449	0.479689	0.172	0.036	1
PMPCA	0.102449	0.603662	0.172	0.036	1
CASP7	0.102449	0.675709	0.172	0.036	1
PWP1	0.102449	0.877355	0.172	0.036	1
NHLRC3	0.102449	0.500323	0.172	0.036	1
RAP2A	0.102449	0.458742	0.172	0.036	1
FAM98B	0.102449	0.490539	0.172	0.036	1
CCDC137	0.102449	0.447106	0.172	0.036	1
SEC61G	0.103138	0.602827	0.793	0.75	1
ITM2C	0.103319	-0.483106	0.138	0.321	1
CD2AP	0.103319	-0.782726	0.138	0.321	1
MRPL43	0.103635	-0.401139	0.31	0.5	1
MICOS10	0.10378	0.681431	0.517	0.321	1
ALB	0.104084	-0.885997	0.069	0.214	1
DDIT4L	0.104084	-0.825385	0.069	0.214	1
RSPH3	0.104084	-0.783652	0.069	0.214	1
PRKAR2B	0.104084	-0.768353	0.069	0.214	1
RPS4X	0.104719	-0.547403	0.793	0.929	1
LAMC1	0.104779	0.578407	0.276	0.107	1
LRRC58	0.104779	0.713193	0.276	0.107	1
MRPS10	0.104798	0.40987	0.241	0.071	1
HDDC2	0.104898	-0.480422	0.172	0.393	1
RPL13	0.10517	-0.711224	0.966	0.929	1
CBX3	0.105271	0.937003	0.448	0.25	1
SPOCK2	0.105513	-1.3425	0.448	0.536	1
AIF1L	0.105533	0.559757	0.552	0.321	1
CLTC	0.105557	0.347177	0.483	0.321	1
PLS3	0.105745	-0.60182	0.172	0.357	1
RHOQ	0.106027	0.427128	0.345	0.143	1
RPL27	0.106055	-0.575708	0.655	0.857	1
PGRMC1	0.107103	0.430528	0.483	0.286	1
DNAJC19	0.107283	-0.464999	0.103	0.286	1
MSI2	0.107885	0.483752	0.448	0.214	1
PSMA2	0.108381	-0.479814	0.276	0.464	1
SIKE1	0.108905	0.416197	0.172	0.036	1
QPCT	0.108905	0.567421	0.172	0.036	1
STK16	0.108905	0.419175	0.172	0.036	1
RBMS3	0.108905	0.356076	0.172	0.036	1
UBP1	0.108905	0.40038	0.172	0.036	1
HMCES	0.108905	0.37249	0.172	0.036	1
PJA1	0.108905	0.496929	0.172	0.036	1
TSTA3	0.108905	0.467314	0.172	0.036	1
ALDH1A2	0.108905	0.390552	0.172	0.036	1
TRADD	0.108905	0.398303	0.172	0.036	1
ATP5F1D	0.108963	-0.777632	0.69	0.786	1
CELF1	0.109285	0.522362	0.379	0.179	1
ZNF655	0.109834	0.610236	0.276	0.107	1
DPYSL2	0.109834	0.903025	0.276	0.107	1
MAN1A2	0.109834	-0.402791	0.069	0.214	1
HNMT	0.109834	-0.69813	0.069	0.214	1
EPN2	0.109834	0.681822	0.207	0.071	1
CTNNA1	0.110007	-0.696632	0.207	0.393	1
ISCU	0.110164	-0.876478	0.379	0.571	1
BORCS7	0.11022	0.652008	0.414	0.214	1
SLC9A3R2	0.11022	-0.894575	0.241	0.393	1
NTN4	0.110671	0.455578	0.345	0.143	1
PDIA3	0.110866	-0.777009	0.379	0.536	1
RPS23	0.112222	-0.589231	0.931	1	1
GHITM	0.113327	-0.740308	0.345	0.536	1
YBX3	0.113327	-0.671665	0.345	0.536	1
EIF1	0.113984	-0.495485	0.897	0.964	1
BCAM	0.114035	-1.90782	0.655	0.607	1
RPL26	0.114037	-0.710899	0.966	0.964	1
PHACTR4	0.114467	-0.527116	0.207	0.393	1
TGFBR3	0.114467	-1.06064	0.207	0.393	1
CNBP	0.114467	-0.441994	0.207	0.393	1
PAIP2	0.114821	-0.476141	0.345	0.571	1
HDGF	0.114932	-0.527346	0.172	0.357	1
ECI2	0.114932	-0.803487	0.172	0.357	1
STOML2	0.114932	-0.610192	0.172	0.357	1
IRF2BP2	0.11508	0.501875	0.276	0.107	1
PDCD6	0.11508	0.510443	0.276	0.107	1
PPP6C	0.11508	0.514846	0.276	0.107	1
MED19	0.11508	0.607012	0.276	0.107	1
SLTM	0.11508	0.342487	0.276	0.107	1
BCL9	0.11568	0.340084	0.172	0.036	1
ADGRF1	0.11568	0.306498	0.172	0.036	1
MAP7	0.11568	0.439682	0.172	0.036	1
CAPRIN1	0.11568	0.31661	0.172	0.036	1
PGM2L1	0.11568	0.400025	0.172	0.036	1
FAH	0.11568	0.25309	0.172	0.036	1
CMTR2	0.11568	0.459935	0.172	0.036	1
NAPSA	0.115832	-0.692283	0.069	0.214	1
EEF1A1	0.115881	-0.697954	1	1	1
U2SURP	0.117325	0.895209	0.345	0.179	1
PRPF4B	0.117325	0.713817	0.345	0.179	1
OSBPL9	0.117861	-0.496536	0.138	0.321	1
CHID1	0.117861	-0.30925	0.138	0.321	1
KPNB1	0.117861	-0.475416	0.138	0.321	1
PCBD1	0.118346	-0.663692	0.414	0.643	1
HNRNPA1	0.118487	-0.593824	0.655	0.75	1
CYC1	0.118494	-0.411842	0.172	0.393	1
BCLAF1	0.118711	0.782607	0.414	0.25	1
SCARB2	0.119067	-0.769309	0.207	0.393	1
MPHOSPH8	0.119067	-0.608601	0.207	0.393	1
CALM3	0.119067	-0.649021	0.207	0.393	1
NDUFA4	0.119419	-0.520395	0.862	0.929	1
SLC3A2	0.119601	-0.645278	0.138	0.286	1
EIF1B	0.119756	-0.543339	0.172	0.357	1
ATP5PD	0.119783	-0.556234	0.31	0.536	1
TCF25	0.120434	0.622726	0.31	0.143	1
COMMD6	0.120799	0.615757	0.655	0.5	1
CPEB4	0.121971	0.861365	0.483	0.321	1
MINDY1	0.122085	0.804311	0.207	0.071	1
CCT7	0.122085	-0.564582	0.069	0.214	1
UFSP2	0.122085	0.690919	0.207	0.071	1
UBA1	0.122085	-0.514054	0.069	0.214	1
ZNF462	0.122085	0.805186	0.207	0.071	1
C12orf10	0.122085	-0.401229	0.069	0.214	1
TMED1	0.122085	-0.388714	0.069	0.214	1
PPP1R15A	0.122085	1.07984	0.207	0.071	1
AC005261.1	0.122085	0.770646	0.207	0.071	1
CSNK1E	0.122085	0.75308	0.207	0.071	1
EVA1B	0.122367	0.371715	0.448	0.25	1
ACTR10	0.123315	-0.507338	0.103	0.286	1
LINC00472	0.123321	0.684112	0.379	0.179	1
ZFAND5	0.123321	0.250453	0.379	0.179	1
IFI27L2	0.123336	0.59107	0.448	0.286	1
ZBTB44	0.123774	0.71811	0.414	0.214	1
RNF7	0.124737	-0.512714	0.172	0.357	1
SDHA	0.125016	-0.636219	0.138	0.286	1
NUPR1	0.125263	-0.788018	0.414	0.571	1
RPS7	0.125365	-0.517518	0.897	0.964	1
TSPYL1	0.125598	-0.617457	0.276	0.464	1
MDH1	0.125605	-0.522776	0.241	0.429	1
ZMPSTE24	0.125711	0.609982	0.31	0.143	1
XPO1	0.125711	0.569079	0.31	0.143	1
LIFR	0.125711	0.777193	0.31	0.143	1
ZNF207	0.125711	0.854705	0.31	0.143	1
RNF38	0.12616	0.502675	0.276	0.107	1
CRIM1	0.12625	0.491074	0.759	0.464	1
IDH2	0.12626	-0.71099	0.103	0.25	1
TMEM263	0.127287	0.620199	0.345	0.179	1
PSMB1	0.127355	-0.506067	0.345	0.571	1
B2M	0.127406	-0.660471	0.966	1	1
TMEM183A	0.128598	-0.446742	0.069	0.214	1
TMEM127	0.128598	0.607127	0.207	0.071	1
QDPR	0.128598	-0.483322	0.069	0.214	1
TBC1D1	0.128598	-0.536314	0.069	0.214	1
WDFY3	0.128598	0.508399	0.207	0.071	1
CAMK2D	0.128598	0.800147	0.207	0.071	1
ALDH7A1	0.128598	-0.263244	0.069	0.214	1
DDX41	0.128598	0.549952	0.207	0.071	1
FOXO3	0.128598	0.588263	0.207	0.071	1
CDK14	0.128598	0.543908	0.207	0.071	1
TMEM130	0.128598	0.51429	0.207	0.071	1
PAG1	0.128598	0.669825	0.207	0.071	1
GNAQ	0.128598	0.466343	0.207	0.071	1
DPCD	0.128598	-0.421676	0.069	0.214	1
GLTP	0.128598	-0.461875	0.069	0.214	1
RPAIN	0.128598	-0.409096	0.069	0.214	1
CDK12	0.128598	0.540492	0.207	0.071	1
GET3	0.128598	0.645713	0.207	0.071	1
CDK6	0.131167	0.52891	0.31	0.143	1
FAM172A	0.132004	0.544447	0.276	0.107	1
RPL26L1	0.13234	-0.658639	0.103	0.25	1
RMDN1	0.13234	-0.67751	0.103	0.25	1
PPM1A	0.13234	0.726122	0.241	0.107	1
ARHGAP24	0.132509	0.855362	0.345	0.179	1
SH3GLB1	0.132519	0.519632	0.517	0.357	1
SELENOK	0.133008	-0.442827	0.31	0.536	1
RPS19BP1	0.133008	-0.260673	0.31	0.536	1
SH3BGRL3	0.133201	-0.629286	0.31	0.5	1
COX7B	0.134021	-0.432438	0.517	0.75	1
CAMTA1	0.134798	0.435461	0.552	0.321	1
UBA52	0.134811	-0.642732	0.862	0.821	1
CXCL14	0.13497	-1.81774	0.276	0.464	1
ARL1	0.13497	-0.534145	0.276	0.464	1
ACOT7	0.135379	-0.406928	0.069	0.214	1
UCHL1	0.135379	0.595888	0.207	0.071	1
IER5L	0.135379	0.669185	0.207	0.071	1
CAVIN3	0.135379	0.814078	0.207	0.071	1
CAPN1	0.135379	0.561017	0.207	0.071	1
RORA	0.135379	0.641739	0.207	0.071	1
SUZ12	0.135379	0.488356	0.207	0.071	1
CCDC124	0.135379	0.475383	0.207	0.071	1
PIH1D1	0.135379	-0.553187	0.069	0.214	1
RPS14	0.135565	-0.567432	1	0.929	1
THSD7A	0.136557	-1.02707	0.276	0.429	1
TJP1	0.137659	-0.864067	0.345	0.5	1
NBL1	0.138644	0.967181	0.241	0.107	1
OGDH	0.138644	0.711847	0.241	0.107	1
BTBD7	0.138644	0.599416	0.241	0.107	1
RABEP1	0.138644	-0.559264	0.103	0.25	1
NDUFA10	0.138726	-0.644668	0.207	0.357	1
[truncated: 2,175 more rows]

## Sheet: Mes
	p_val	avg_log2FC	pct.1	pct.2	p_val_adj
DUSP1	1.00306e-15	-2.58009	0.147	0.821	3.83408e-11
PLN	3.70774e-14	-2.40873	0.165	0.795	1.41725e-09
XIST	5.58515e-14	-1.56091	0	0.462	2.13487e-09
MYH11	3.98507e-13	-2.23035	0.183	0.821	1.52325e-08
NR4A1	5.36423e-13	-1.95565	0.037	0.538	2.05042e-08
RERGL	8.12194e-13	-2.16045	0.183	0.821	3.10453e-08
BCAM	1.69378e-12	-2.10257	0.22	0.795	6.47431e-08
NRARP	4.0048e-11	-1.82904	0.073	0.564	1.53079e-06
MUSTN1	4.46473e-11	-1.84912	0.229	0.821	1.7066e-06
C11orf96	5.97055e-11	-2.04082	0.523	0.872	2.28218e-06
JUNB	8.33072e-11	-2.79725	0.202	0.692	3.18433e-06
CD34	8.73881e-11	-1.12611	0.055	0.513	3.34032e-06
GPR20	8.1604e-10	-0.891796	0.009	0.359	3.11923e-05
TSC22D1	8.41566e-10	-1.59159	0.358	0.872	3.2168e-05
MCAM	1.34264e-09	-1.79188	0.312	0.795	5.13212e-05
FOS	1.48348e-09	-2.54299	0.229	0.744	5.67044e-05
NET1	1.98235e-09	-1.40445	0.119	0.615	7.57734e-05
CABP1	2.83529e-09	-1.1031	0.009	0.333	0.000108376
MYOZ1	3.32103e-09	-1.04597	0.037	0.41	0.000126943
LINGO1	5.01838e-09	-0.789824	0.009	0.333	0.000191823
MEF2D	8.04158e-09	-0.981143	0.073	0.513	0.000307381
HIST1H1C	9.28381e-09	-1.38839	0.156	0.641	0.000354864
CLU	1.03579e-08	-1.5292	0.22	0.744	0.00039592
ADIRF	1.1119e-08	-1.58684	0.688	0.949	0.000425011
SERPINI1	1.29166e-08	-1.23833	0.101	0.564	0.000493726
NIBAN1	1.8292e-08	-1.02392	0.11	0.538	0.000699193
EEF1A2	1.83905e-08	-1.09014	0.018	0.333	0.000702957
SOD3	2.08419e-08	-1.27219	0.358	0.872	0.00079666
KANK2	2.67058e-08	-0.98072	0.239	0.744	0.0010208
RRAD	2.89225e-08	-1.50426	0.165	0.641	0.00110553
GJA4	3.30586e-08	-1.4082	0.165	0.615	0.00126363
PPP1R12B	5.59282e-08	-1.16674	0.174	0.667	0.0021378
PTP4A3	6.12474e-08	-1.24182	0.128	0.564	0.00234112
MFGE8	6.54831e-08	-1.27043	0.394	0.821	0.00250302
TMSB4X	8.1461e-08	0.9837	0.963	0.795	0.00311377
RPL10A	8.8704e-08	-1.0294	0.651	0.974	0.00339062
FRY	9.41626e-08	-0.867286	0.083	0.487	0.00359927
HNRNPA1	1.02257e-07	-1.01452	0.477	0.949	0.00390868
CSDC2	1.05469e-07	-1.0035	0.037	0.359	0.00403145
KCNAB1	1.23118e-07	-1.01574	0.092	0.487	0.00470605
PPDPF	1.25987e-07	-1.09329	0.45	0.897	0.00481574
SNX10	1.30498e-07	-0.60905	0.009	0.282	0.00498817
TMEM38B	1.3352e-07	-0.867766	0.083	0.487	0.00510366
UQCRB	1.49681e-07	-1.04215	0.477	0.949	0.00572141
PGAM2	1.59064e-07	-1.48697	0.073	0.436	0.00608005
GNAS	2.00873e-07	-1.00213	0.642	0.974	0.00767816
BAG1	2.35719e-07	-0.709369	0.165	0.615	0.00901014
NTRK3	2.49919e-07	-0.839224	0.165	0.615	0.00955291
RPS4X	2.61272e-07	-0.803208	0.835	1	0.00998684
RPS25	2.86998e-07	-0.887076	0.679	0.974	0.0109702
ARHGEF2	3.12611e-07	-0.824326	0.073	0.462	0.0119493
CSRP2	3.35836e-07	-1.06385	0.367	0.872	0.012837
SBSPON	3.36665e-07	-0.843217	0.064	0.41	0.0128687
CCT3	3.37972e-07	-0.955108	0.128	0.538	0.0129186
RPL23A	3.60364e-07	-1.12955	0.56	0.897	0.0137746
STAMBP	3.63713e-07	-0.661672	0.037	0.359	0.0139026
SGCA	3.85242e-07	-0.767042	0.101	0.487	0.0147255
PRPSAP1	3.93965e-07	-0.810952	0.119	0.513	0.0150589
TPT1	4.52904e-07	-0.643633	0.917	1	0.0173118
PLEKHH3	4.55358e-07	-0.860032	0.11	0.513	0.0174056
KLF2	4.60204e-07	-1.63635	0.11	0.487	0.0175908
TBC1D1	4.64479e-07	-1.26833	0.211	0.641	0.0177542
DMPK	4.755e-07	-0.728206	0.055	0.385	0.0181755
RPL4	4.85075e-07	-1.10899	0.376	0.795	0.0185415
TAGLN	5.05082e-07	-1.05733	0.642	0.949	0.0193062
PTN	5.58632e-07	-1.03897	0.174	0.615	0.0213531
KCNA5	6.1729e-07	-0.620893	0.055	0.385	0.0235953
ACAN	6.28209e-07	-1.07592	0.018	0.282	0.0240127
CASQ2	6.45994e-07	-0.711473	0.009	0.256	0.0246925
SCN3A	6.57644e-07	-0.851771	0.018	0.282	0.0251378
ENTPD3	6.69754e-07	-1.23488	0.028	0.308	0.0256007
PQBP1	6.89824e-07	-0.699677	0.055	0.385	0.0263678
RCAN2	6.92375e-07	-1.00924	0.239	0.692	0.0264654
MOB2	7.26504e-07	-1.02569	0.156	0.59	0.0277699
SNCG	8.00863e-07	-1.41567	0.147	0.564	0.0306122
ID1	8.31096e-07	-2.06238	0.183	0.564	0.0317678
CAV1	8.32209e-07	-1.31194	0.303	0.744	0.0318104
GPRC5C	8.405e-07	-0.995907	0.183	0.615	0.0321273
EEF1A1	8.52335e-07	-0.68754	0.945	1	0.0325797
GTF2F1	9.31266e-07	-0.751619	0.037	0.333	0.0355967
ADCY5	9.82375e-07	-0.775334	0.028	0.308	0.0375503
FOXC2	1.13191e-06	-0.4789	0.119	0.538	0.0432662
PDE5A	1.26513e-06	-1.13412	0.165	0.59	0.0483585
SPARCL1	1.32046e-06	-1.09806	0.358	0.821	0.0504734
HEYL	1.36354e-06	-0.727581	0.046	0.359	0.05212
NUPR1	1.54505e-06	-1.06454	0.303	0.795	0.0590581
ITGA7	1.56868e-06	-0.501246	0.202	0.667	0.0599611
PGF	1.58427e-06	-1.143	0.11	0.462	0.0605573
DACT3	2.02483e-06	-0.888221	0.073	0.41	0.077397
ANO3	2.04967e-06	-0.82356	0.092	0.462	0.0783467
RPL37A	2.13671e-06	-1.13025	0.56	0.923	0.0816736
SYNM	2.20251e-06	-1.00471	0.156	0.538	0.0841887
CHMP4B	2.31244e-06	-0.846475	0.11	0.487	0.0883909
RPL15	2.42945e-06	-0.821728	0.716	0.949	0.0928633
SNHG6	2.5363e-06	-0.721195	0.092	0.436	0.0969473
LBH	2.54857e-06	-1.19518	0.321	0.744	0.0974167
BTG2	2.55822e-06	-1.09289	0.018	0.256	0.0977854
CORO6	2.5806e-06	-0.4957	0.009	0.231	0.0986408
EHD2	2.66314e-06	-0.945331	0.138	0.538	0.101796
MRPL55	2.847e-06	-1.00607	0.083	0.41	0.108824
NFIB	3.02769e-06	-0.662901	0.11	0.487	0.11573
MYOM1	3.23424e-06	-0.742635	0.037	0.308	0.123626
NMRK2	3.34744e-06	-0.790484	0.018	0.256	0.127953
SLC6A8	3.47823e-06	-0.537467	0.055	0.359	0.132952
CD9	3.50289e-06	-1.18569	0.266	0.692	0.133894
PDLIM3	3.82704e-06	-0.722158	0.11	0.462	0.146285
HIST1H4C	4.35185e-06	-0.898773	0.349	0.769	0.166345
2023-03-02	4.36996e-06	-0.523133	0.064	0.385	0.167037
RPL27A	4.46267e-06	-0.852083	0.486	0.949	0.170581
TMEM51	4.51e-06	-0.588643	0.028	0.282	0.17239
VIM	4.73302e-06	-1.00758	0.752	0.923	0.180915
NPM1	4.74674e-06	-0.806242	0.56	0.974	0.181439
WWP2	4.77126e-06	-0.602138	0.037	0.308	0.182377
SORBS2	4.86152e-06	-0.680572	0.193	0.615	0.185827
EEF2	4.89221e-06	-0.922711	0.394	0.795	0.187
NRIP2	4.94521e-06	-0.524336	0.055	0.359	0.189026
HSPB7	5.09919e-06	-0.80323	0.055	0.333	0.194911
SLC25A4	5.34999e-06	-0.930679	0.165	0.564	0.204498
ANAPC16	5.92409e-06	-0.844039	0.358	0.821	0.226443
NRGN	6.2866e-06	-1.00755	0.358	0.769	0.240299
ARID5A	6.48275e-06	-0.701337	0.037	0.308	0.247797
ASB10	6.52524e-06	-0.513232	0	0.179	0.249421
PDE4C	6.52524e-06	-0.451717	0	0.179	0.249421
IFITM3	6.70986e-06	1.24935	0.853	0.872	0.256478
RPS3A	6.80586e-06	-0.835772	0.697	0.974	0.260147
UTRN	7.07209e-06	-0.88608	0.33	0.744	0.270323
CNN1	7.28795e-06	-0.62444	0.119	0.487	0.278574
CYCS	7.49193e-06	-1.00771	0.239	0.667	0.286372
MT-ATP6	7.81622e-06	-0.815375	0.982	1	0.298767
COBLL1	8.21168e-06	-0.733502	0.092	0.436	0.313883
SCTR	8.66135e-06	-0.604465	0.083	0.41	0.331071
MAP3K7CL	8.70703e-06	-0.892865	0.11	0.462	0.332818
JPX	9.0539e-06	-0.716388	0.128	0.487	0.346076
TTC3	9.57046e-06	-0.712529	0.211	0.615	0.365821
PLP2	9.94884e-06	-0.938298	0.138	0.487	0.380285
NOVA1	1.03202e-05	-0.959643	0.046	0.308	0.394481
PHLDA3	1.0486e-05	-0.754868	0.092	0.41	0.400816
RPS4Y1	1.0732e-05	1.5205	0.431	0.026	0.41022
DSTN	1.14367e-05	-0.892201	0.725	0.974	0.437156
PHLDA2	1.17477e-05	-0.850457	0.101	0.436	0.449045
TPR	1.31927e-05	-1.12551	0.165	0.513	0.504276
KIAA1671	1.33178e-05	-0.542656	0.018	0.231	0.50906
ID4	1.41196e-05	-0.620627	0.257	0.692	0.539709
CNNM2	1.42525e-05	-0.657721	0.009	0.205	0.544787
LGI4	1.57077e-05	-0.963294	0.101	0.436	0.600411
FRK	1.6694e-05	-0.578803	0.037	0.282	0.638111
DANCR	1.67134e-05	-0.736167	0.156	0.513	0.638855
RPL14	1.67148e-05	-0.779744	0.716	0.974	0.638906
TCIRG1	1.7282e-05	-0.646115	0.018	0.231	0.660588
RPS6	1.73475e-05	-0.706809	0.725	1	0.663093
GBP2	1.79503e-05	-0.784133	0.119	0.436	0.686131
JPH2	1.92767e-05	-0.632329	0.028	0.256	0.736834
PIP5K1B	1.93046e-05	-0.658291	0.083	0.385	0.7379
MAP3K20	1.93424e-05	-0.806178	0.239	0.641	0.739342
ABHD12	1.96635e-05	-0.624847	0.018	0.231	0.751618
HES1	1.98399e-05	-0.701738	0.165	0.564	0.758361
TUBA1C	1.99099e-05	-0.814775	0.073	0.359	0.761035
PCNP	2.03407e-05	-0.585621	0.165	0.564	0.777501
EIF3L	2.1104e-05	-0.66609	0.147	0.513	0.806678
SUSD5	2.35432e-05	-1.00033	0.055	0.308	0.899914
CKB	2.69434e-05	-1.02734	0.211	0.59	1
EIF4A2	2.72293e-05	-0.739172	0.385	0.795	1
MDH1	2.72712e-05	-0.584145	0.211	0.641	1
SLC8A1	2.78053e-05	-0.629134	0.193	0.564	1
MSRB3	2.82344e-05	-0.71782	0.211	0.59	1
SORT1	2.87299e-05	-0.65117	0.11	0.436	1
MTMR12	2.98635e-05	-0.430945	0.046	0.308	1
HES4	3.07075e-05	-0.780064	0.431	0.846	1
COL3A1	3.19465e-05	1.71331	0.514	0.128	1
ADAP2	3.19683e-05	-0.412377	0	0.154	1
COPRS	3.4053e-05	-0.865273	0.165	0.487	1
GADD45B	3.48035e-05	-1.6679	0.174	0.513	1
ATP2B4	3.55332e-05	-0.325443	0.138	0.487	1
OAZ2	3.95571e-05	-0.486091	0.128	0.487	1
NDN	4.10258e-05	-0.805073	0.202	0.564	1
ECI1	4.15202e-05	-0.642622	0.183	0.564	1
NTN4	4.22719e-05	-0.730676	0.092	0.385	1
FZD7	4.22825e-05	-0.328353	0.064	0.333	1
CYC1	4.29498e-05	-0.517821	0.257	0.692	1
SPEG	4.30769e-05	-0.541567	0.055	0.308	1
KCNMA1	4.36394e-05	-0.562584	0.064	0.333	1
ZFHX3	4.73556e-05	-0.595535	0.211	0.615	1
NOP53	4.81984e-05	-0.488558	0.294	0.692	1
SNRPN	4.92871e-05	-0.572702	0.275	0.692	1
EIF1B	4.98299e-05	-0.748967	0.229	0.59	1
GPC6	5.05335e-05	-0.861463	0.073	0.333	1
RPL3	5.13684e-05	-0.584215	0.881	1	1
AC100803.3	5.2747e-05	-0.623521	0.009	0.179	1
MGST3	5.31362e-05	-0.7878	0.541	0.846	1
AMOTL1	5.40006e-05	-0.757152	0.046	0.282	1
LMOD1	5.48471e-05	-0.875316	0.183	0.538	1
LARP7	5.60783e-05	-0.611219	0.128	0.462	1
NTF3	5.90898e-05	-0.74832	0.101	0.385	1
CHMP4C	5.97856e-05	-0.674157	0.055	0.308	1
GSN	6.12445e-05	-1.34862	0.477	0.897	1
LGR6	6.16483e-05	-0.610656	0.018	0.205	1
SLC25A6	6.31285e-05	-0.803165	0.376	0.769	1
HACD1	6.37932e-05	-0.490656	0.055	0.308	1
HSPA1A	6.49679e-05	-1.2222	0.33	0.718	1
CTNNA3	6.67528e-05	-0.396892	0.009	0.179	1
ID3	6.68901e-05	-1.22082	0.55	0.872	1
TUBGCP3	6.99473e-05	-0.413649	0.009	0.179	1
AC113167.1	7.11516e-05	-0.51133	0.028	0.231	1
BTC	7.29673e-05	-0.685074	0.018	0.205	1
DUSP8	7.3439e-05	-0.700226	0.037	0.256	1
GLRX	7.60816e-05	-0.280096	0.073	0.359	1
GBF1	7.61235e-05	-0.609873	0.037	0.256	1
TNS1	7.75181e-05	-0.507171	0.321	0.769	1
CAV2	7.86186e-05	-0.431824	0.275	0.744	1
CTDSPL	7.87789e-05	-0.614783	0.119	0.436	1
STX4	8.12446e-05	-0.388594	0.046	0.282	1
GASK1B	8.17734e-05	-0.623909	0.037	0.256	1
LSMEM2	8.27177e-05	-0.628745	0.018	0.205	1
TBX2-AS1	8.73486e-05	-0.94759	0.165	0.462	1
SNRPF	8.73709e-05	-0.641753	0.229	0.615	1
NRBP2	8.78181e-05	-0.465615	0.037	0.256	1
LTBP1	8.97953e-05	-0.643314	0.064	0.308	1
AKAP8L	9.30502e-05	-0.545003	0.028	0.231	1
KIF13A	9.55382e-05	-0.658357	0.064	0.308	1
AC005884.1	9.76819e-05	-0.545704	0.037	0.256	1
SMG7	9.93199e-05	-0.365275	0.046	0.282	1
RPLP0	9.99911e-05	-0.676316	0.477	0.897	1
TRIM8	0.000101627	-0.559122	0.064	0.308	1
CLPTM1L	0.000102679	-0.263954	0.046	0.282	1
NAA20	0.00010449	-0.532989	0.156	0.487	1
BRIX1	0.000104829	-0.476089	0.037	0.256	1
MPDZ	0.00010715	-0.525929	0.073	0.333	1
POSTN	0.000107877	3.21263	0.339	0.026	1
A1BG	0.000108585	-0.465804	0.037	0.256	1
TUSC1	0.00011225	-0.689752	0.092	0.359	1
RPL21	0.000114231	-0.623867	0.771	0.974	1
RPS3	0.000115284	-0.612283	0.78	1	1
RPL41	0.000116062	-0.458767	0.963	1	1
ZMYND8	0.000116745	-0.457236	0.028	0.231	1
HADH	0.000117219	-0.33961	0.046	0.282	1
RAB32	0.000118489	-0.457108	0.064	0.308	1
CAMK2G	0.000120435	-0.473523	0.083	0.359	1
RBM42	0.000122164	-0.59886	0.064	0.308	1
VEGFA	0.000123871	-0.365125	0.083	0.359	1
CSPG4	0.000126766	-0.515926	0.101	0.385	1
YBX3	0.000129701	-0.542174	0.229	0.615	1
ANXA5	0.000132888	-0.530019	0.394	0.872	1
FNBP1	0.000133844	-0.435457	0.064	0.308	1
ALDH2	0.000135819	-0.292194	0.22	0.615	1
CAMTA1	0.000138536	-0.670439	0.202	0.564	1
CRIP1	0.000147568	-0.85453	0.752	0.872	1
RPL7	0.000149851	-0.986938	0.495	0.846	1
FAM122A	0.00015106	-0.602437	0.064	0.308	1
SYF2	0.000154491	-0.577285	0.294	0.692	1
RNF207	0.000155272	-0.33525	0	0.128	1
TNNC1	0.000155272	-0.309736	0	0.128	1
SLC22A3	0.000155272	-0.519145	0	0.128	1
HCCS	0.000155272	-0.289554	0	0.128	1
ZNF674-AS1	0.000155272	-0.298653	0	0.128	1
RTL5	0.000155272	-0.29363	0	0.128	1
RGMA	0.000155272	-0.280416	0	0.128	1
PEMT	0.000155272	-0.321836	0	0.128	1
MED24	0.000155272	-0.33136	0	0.128	1
TYMS	0.000155272	-0.418027	0	0.128	1
TMEM38A	0.000155272	-0.378049	0	0.128	1
C19orf12	0.000155272	-0.284325	0	0.128	1
LINC02716	0.000155272	-0.290593	0	0.128	1
ISYNA1	0.000155527	-0.643695	0.44	0.872	1
STK24	0.000156486	-0.533463	0.073	0.333	1
NELFE	0.00015673	-0.445714	0.101	0.385	1
HRH2	0.000160932	-0.439103	0.055	0.282	1
THAP5	0.000163706	-0.408083	0.083	0.359	1
CACNA1H	0.000166649	-0.459825	0.046	0.256	1
WDR1	0.00016769	-0.410827	0.128	0.436	1
RBIS	0.000168634	-0.672783	0.202	0.538	1
CAPZB	0.00016894	-0.678658	0.303	0.692	1
RASL12	0.000174241	-0.619559	0.138	0.436	1
AKR1A1	0.000179128	-0.568338	0.119	0.41	1
EIF2A	0.00018311	-0.673025	0.101	0.359	1
DBI	0.000189199	-0.646171	0.45	0.795	1
DHRS7	0.000190691	-0.751942	0.229	0.564	1
YWHAQ	0.000192172	-0.765979	0.358	0.692	1
RPS18	0.000192852	-0.48736	0.853	1	1
ATP1B1	0.000194315	2.67709	0.431	0.128	1
HSPB6	0.000198599	-0.62089	0.083	0.333	1
APP	0.000199409	-0.681182	0.44	0.846	1
EMC3	0.000210614	-0.441281	0.119	0.41	1
PAWR	0.000217404	-0.542659	0.33	0.718	1
MYL6	0.000223736	-0.732457	0.826	1	1
YTHDC1	0.000230213	-0.322775	0.156	0.487	1
ARL2	0.00023286	-0.680746	0.294	0.692	1
RPL38	0.000238053	-0.681272	0.606	0.923	1
CRYAB	0.000238203	-0.618344	0.376	0.795	1
SVBP	0.000240399	-0.727445	0.128	0.41	1
SPARC	0.00024291	1.36166	0.679	0.538	1
FAM181B	0.000245027	-0.579069	0.018	0.179	1
BEX1	0.00024666	-0.656802	0.028	0.205	1
RFXANK	0.000250242	-0.328891	0.064	0.308	1
JUN	0.000252273	-0.925616	0.183	0.513	1
PEX13	0.00025529	-0.442851	0.018	0.179	1
KLC2	0.00025559	-0.369473	0.009	0.154	1
MYOCD	0.000259668	-0.541003	0.037	0.231	1
ADAMTS1	0.000259668	-0.80104	0.037	0.231	1
RILPL2	0.000260732	-0.59298	0.073	0.308	1
RASGRP2	0.00026651	-0.416982	0.211	0.564	1
BCAS4	0.000268782	-0.250027	0.037	0.231	1
HOXB2	0.000278472	-0.714595	0.101	0.359	1
RAVER2	0.000280226	-0.443554	0.009	0.154	1
PRPSAP2	0.000280226	-0.517875	0.009	0.154	1
UBC	0.000285771	-0.694678	0.523	0.949	1
OSBPL10	0.000286268	-0.540513	0.028	0.205	1
BEX2	0.000288549	-0.6287	0.018	0.179	1
ACTA2	0.000289877	-0.823943	0.569	0.795	1
RTL8B	0.000290571	-0.283292	0.046	0.256	1
TMED4	0.000291537	-0.599918	0.174	0.487	1
CYHR1	0.000293783	-0.4289	0.138	0.436	1
HMGN1	0.0003017	-0.545701	0.239	0.59	1
RBPMS2	0.000304422	-0.652923	0.119	0.385	1
ERGIC1	0.000306681	-0.296626	0.064	0.308	1
CDS2	0.000308722	-0.554011	0.101	0.359	1
SNRNP35	0.000309826	-0.56286	0.046	0.256	1
NUDC	0.000317187	-0.549094	0.312	0.692	1
HDAC3	0.000321384	-0.317225	0.009	0.154	1
ZNF384	0.000321384	-0.392199	0.009	0.154	1
LGI2	0.000325604	-0.869628	0.083	0.308	1
RBM24	0.000325835	-0.418481	0.018	0.179	1
FOSB	0.000331777	-1.02727	0.028	0.205	1
TPM2	0.000335064	-0.814719	0.688	0.897	1
MOB3C	0.000339234	-0.401465	0.018	0.179	1
AKAP6	0.000339234	-0.587001	0.018	0.179	1
AC092164.1	0.000342974	-0.547953	0.064	0.282	1
EPDR1	0.000342974	-0.583525	0.064	0.282	1
NOP56	0.000353178	-0.407641	0.064	0.282	1
ESAM	0.000356431	-0.384853	0.193	0.513	1
SYT1	0.000356991	-0.308663	0.028	0.205	1
ZNF394	0.000367593	-0.560982	0.018	0.179	1
MLEC	0.000369152	-0.703267	0.11	0.385	1
GLO1	0.000369848	-0.636109	0.128	0.41	1
ZFYVE21	0.000378021	-0.361409	0.211	0.564	1
DCTN2	0.000385912	-0.513479	0.211	0.538	1
RPL9	0.00039624	-0.596813	0.734	0.974	1
ITGA2	0.000396899	-0.503614	0.064	0.282	1
RHOD	0.000398156	-0.346031	0.018	0.179	1
PITPNC1	0.000414314	-0.36117	0.018	0.179	1
SPCS1	0.000416018	-0.546422	0.349	0.744	1
SDHB	0.000420364	-0.482599	0.073	0.308	1
COL18A1	0.000432385	-0.489589	0.358	0.744	1
WFDC1	0.000443503	-0.706762	0.165	0.462	1
SLC27A3	0.000445637	-0.352382	0.064	0.282	1
NDUFB5	0.000449561	-0.410439	0.202	0.564	1
UPK3BL1	0.000458665	-0.550469	0.064	0.282	1
PGM5	0.000458665	-0.568777	0.064	0.282	1
NDUFC2	0.000466275	-0.570003	0.431	0.846	1
SNX2	0.000477338	-0.535664	0.092	0.333	1
MRPL14	0.000478477	-0.650075	0.055	0.256	1
SH3BGRL	0.000490894	-0.622974	0.431	0.846	1
NDUFS8	0.000494291	-0.527653	0.257	0.615	1
RBPJ	0.000496217	-0.406398	0.147	0.436	1
RPL28	0.000498166	0.671511	0.899	0.897	1
HCFC1R1	0.000498693	-0.328214	0.358	0.795	1
AGTR1	0.000500548	1.70259	0.358	0.077	1
RPL31	0.000517975	-0.927677	0.257	0.59	1
B3GNT2	0.000530426	-0.783889	0.083	0.308	1
USP10	0.000536887	-0.567961	0.064	0.282	1
LDOC1	0.000539094	-0.806602	0.147	0.41	1
MRPS6	0.000555479	-0.625814	0.202	0.538	1
NCS1	0.000560309	-0.398304	0.064	0.282	1
HINT2	0.000563813	-0.897713	0.147	0.41	1
APPL1	0.00056694	-0.343416	0.174	0.487	1
JUND	0.000568649	-0.986309	0.541	0.846	1
SPSB3	0.000568672	-0.330742	0.165	0.487	1
BTG3	0.000571404	-0.40311	0.092	0.333	1
CAP2	0.000576435	-0.451913	0.064	0.282	1
C11orf68	0.000576435	-0.576238	0.064	0.282	1
MRFAP1	0.000577905	-0.527263	0.303	0.667	1
WTIP	0.000579682	-0.524457	0.266	0.615	1
HSPB2	0.000586172	-0.337651	0.092	0.333	1
MAP2	0.000590374	-0.680013	0.055	0.256	1
SLC20A2	0.000599605	-0.675159	0.101	0.333	1
SNHG9	0.000605753	1.59596	0.294	0.026	1
RPL5	0.000615775	-0.502079	0.725	1	1
AKAP1	0.00061614	-0.355457	0.073	0.308	1
LRP10	0.000616251	-0.570755	0.128	0.41	1
MYLK	0.000639926	-0.527967	0.468	0.846	1
EIF4A3	0.000654883	-0.347521	0.101	0.359	1
TOLLIP	0.000663747	-0.475597	0.064	0.282	1
RBM8A	0.000675502	-0.642553	0.193	0.513	1
SNHG7	0.000675942	-0.655463	0.147	0.436	1
RPS21	0.000706772	-0.529761	0.771	0.923	1
EID1	0.000707814	-0.607754	0.505	0.872	1
PCBD1	0.000713618	-0.367677	0.266	0.59	1
CCT8	0.000717565	-0.417201	0.193	0.513	1
ACAA1	0.000721893	-0.255858	0.101	0.359	1
COX6C	0.000724307	-0.498427	0.532	0.923	1
SORBS3	0.000725512	-0.676461	0.165	0.462	1
DPYSL3	0.000726707	-0.551052	0.037	0.205	1
EIF4H	0.000736426	-0.505394	0.183	0.487	1
PERM1	0.000751464	-0.332713	0	0.103	1
AL109811.2	0.000751464	-0.34293	0	0.103	1
FHAD1	0.000751464	-0.467262	0	0.103	1
FOXO6	0.000751464	-0.264064	0	0.103	1
PPFIA4	0.000751464	-0.354143	0	0.103	1
ZNF669	0.000751464	-0.349101	0	0.103	1
TSEN2	0.000751464	-0.373703	0	0.103	1
DCP1A	0.000751464	-0.430074	0	0.103	1
ZXDC	0.000751464	-0.540202	0	0.103	1
MND1	0.000751464	-0.250988	0	0.103	1
LINC00847	0.000751464	-0.34574	0	0.103	1
GMDS	0.000751464	-0.493635	0	0.103	1
COL11A2	0.000751464	-0.452826	0	0.103	1
SLC26A4-AS1	0.000751464	-0.263742	0	0.103	1
NKRF	0.000751464	-0.267543	0	0.103	1
MYC	0.000751464	-0.360443	0	0.103	1
SPA17	0.000751464	-0.47698	0	0.103	1
OPCML	0.000751464	-0.394436	0	0.103	1
LINC00844	0.000751464	-0.469551	0	0.103	1
STK32C	0.000751464	-0.403469	0	0.103	1
HIST4H4	0.000751464	-0.459689	0	0.103	1
SNURF	0.000751464	-0.257631	0	0.103	1
PRMT7	0.000751464	-0.297587	0	0.103	1
C17orf97	0.000751464	-0.262216	0	0.103	1
AL354836.1	0.000751464	-0.263911	0	0.103	1
ZNF14	0.000751464	-0.374409	0	0.103	1
AC009120.2	0.000751464	-0.285418	0	0.103	1
CRIM1-DT	0.000770106	-0.465685	0.055	0.256	1
COX5B	0.000774118	-0.500628	0.514	0.897	1
TMEM134	0.000792943	-0.401166	0.055	0.256	1
COL12A1	0.000794778	1.75651	0.477	0.231	1
MYO1D	0.000806765	-0.441633	0.064	0.282	1
CYBRD1	0.000826594	-0.662676	0.11	0.359	1
ARPC2	0.000827996	-0.566198	0.404	0.769	1
MYL9	0.000846942	-0.611104	0.725	0.897	1
MEIS2	0.000850536	-0.531359	0.229	0.564	1
HDGF	0.000852597	-0.316095	0.064	0.282	1
FLNA	0.000856968	-0.909199	0.596	0.846	1
MTCH1	0.000864004	-0.531653	0.156	0.436	1
MRPL32	0.000883883	-0.448774	0.183	0.487	1
TKT	0.000893428	-0.279066	0.128	0.41	1
PKM	0.000900462	-0.463836	0.339	0.692	1
YPEL5	0.000910679	-0.305444	0.202	0.538	1
SMIM26	0.000911338	-0.434266	0.193	0.513	1
HOXC9	0.000920799	-0.444515	0.092	0.333	1
ATP5PD	0.000932036	-0.326733	0.33	0.718	1
HSPB8	0.000932829	-0.502115	0.073	0.282	1
MT1M	0.000934471	-0.449065	0.147	0.436	1
TMTC3	0.000936128	-0.676951	0.046	0.231	1
CHD4	0.000937152	-0.429435	0.174	0.462	1
AK1	0.000961477	-0.561178	0.248	0.59	1
HOXD10	0.000965202	-0.451894	0.046	0.231	1
HSPA1B	0.000976186	-1.16635	0.138	0.385	1
GATD3B	0.000984001	-0.470076	0.073	0.282	1
FTL	0.000984376	0.965017	0.972	1	1
METAP2	0.00101017	-0.523681	0.22	0.538	1
ARHGEF10L	0.00101136	-0.339829	0.037	0.205	1
KCNS3	0.00101136	-0.367611	0.037	0.205	1
CDKN2AIPNL	0.00102587	-0.497438	0.046	0.231	1
PPIL4	0.00104246	-0.495891	0.128	0.385	1
VPS35	0.00105723	-0.478866	0.211	0.538	1
RHOQ	0.00106652	-0.301443	0.156	0.436	1
STARD3NL	0.00107945	-0.306747	0.037	0.205	1
FN3KRP	0.00109006	-0.405644	0.046	0.231	1
NDUFA8	0.00109472	-0.300515	0.11	0.359	1
EMCN	0.00109721	1.45878	0.422	0.154	1
RAMP1	0.00110994	-0.495917	0.147	0.41	1
EPRS	0.00111571	-0.796134	0.083	0.282	1
PIP4P2	0.00113211	-0.284089	0.101	0.333	1
RPL13A	0.00113324	-0.705292	0.422	0.769	1
IL1RL1	0.00113823	3.73498	0.266	0.026	1
HOXC-AS1	0.00114941	-0.498926	0.028	0.179	1
SNX7	0.00115176	-0.398304	0.037	0.205	1
QDPR	0.00115531	-0.414379	0.083	0.308	1
TMEM51-AS1	0.00116137	-0.366272	0.009	0.128	1
GLDN	0.00116137	-0.365812	0.009	0.128	1
RASD1	0.00116137	-1.13838	0.009	0.128	1
AC079822.1	0.00116137	-0.432217	0.009	0.128	1
HNRNPR	0.00117309	-0.283899	0.248	0.615	1
RANBP2	0.00117331	-0.583612	0.11	0.359	1
FKBP3	0.00118479	-0.501512	0.083	0.308	1
VAMP2	0.00120016	-0.531931	0.376	0.744	1
WNK2	0.00120447	-0.52322	0.018	0.154	1
PDE3A	0.00120826	-0.41154	0.156	0.436	1
ADRA1A	0.00121445	-0.31147	0.009	0.128	1
ASB2	0.00121445	-0.544362	0.009	0.128	1
POLR2J3	0.00121497	-0.265394	0.083	0.308	1
ZNHIT3	0.00121578	-0.471205	0.073	0.282	1
HSDL2	0.00121596	-0.341797	0.101	0.333	1
RPSA	0.00121754	-0.49084	0.459	0.846	1
STAT5B	0.00122852	-0.357365	0.037	0.205	1
UBAP2	0.00123298	-0.558247	0.028	0.179	1
SMAD9	0.00123432	-0.625728	0.101	0.308	1
DPM3	0.00124278	-0.455697	0.22	0.538	1
SRPRA	0.00124585	-0.375241	0.083	0.308	1
PEX1	0.00125221	-0.475054	0.018	0.154	1
RIC3	0.00125221	-0.528591	0.018	0.154	1
SYAP1	0.00125708	-0.309258	0.11	0.359	1
POLR2C	0.00125825	-0.572413	0.165	0.436	1
RAB3GAP2	0.00126446	-0.478396	0.073	0.282	1
ITGB1	0.00126681	0.682091	0.881	0.897	1
FEZ1	0.00126712	-0.366944	0.046	0.231	1
FAM193A	0.00126865	-0.482259	0.037	0.205	1
AC105942.1	0.00126977	-0.25315	0.009	0.128	1
SF3A2	0.00126977	-0.363004	0.009	0.128	1
EPC2	0.00127684	-0.373821	0.028	0.179	1
MRPL21	0.00128621	-0.41085	0.11	0.359	1
RPS14	0.00129714	-0.603537	0.771	0.923	1
MGST2	0.00129993	-0.529668	0.128	0.385	1
GPR4	0.0013017	-0.569458	0.018	0.154	1
CDK14	0.00130267	-0.424679	0.064	0.256	1
CERCAM	0.00132214	-0.575312	0.028	0.179	1
F2R	0.00132577	1.81313	0.294	0.051	1
ADRA2C	0.00132741	-0.286093	0.009	0.128	1
CCDC22	0.00132741	-0.294159	0.009	0.128	1
RAD51C	0.00132741	-0.458669	0.009	0.128	1
THAP7-AS1	0.00132741	-0.531801	0.009	0.128	1
YDJC	0.00132741	-0.319104	0.009	0.128	1
AC025449.2	0.00132741	-0.425128	0.009	0.128	1
IGBP1	0.00133671	-0.334143	0.101	0.333	1
HEIH	0.0013451	-0.297645	0.046	0.231	1
PIGX	0.00135298	-0.391452	0.018	0.154	1
IER2	0.00135506	-0.806605	0.239	0.538	1
USP2	0.00136891	-0.372294	0.028	0.179	1
TMEM14C	0.00137118	-0.479177	0.312	0.667	1
PANK4	0.00138745	-0.305895	0.009	0.128	1
MAML3	0.00138745	-0.36822	0.009	0.128	1
ZW10	0.00138745	-0.394804	0.009	0.128	1
TEX2	0.00138745	-0.335241	0.009	0.128	1
AC007325.4	0.00138745	-0.281011	0.009	0.128	1
TBCA	0.00139527	-0.525711	0.33	0.692	1
CFAP221	0.00140613	-0.373026	0.018	0.154	1
SLC38A11	0.00140613	-0.554425	0.018	0.154	1
FLNC	0.00140613	-0.278186	0.018	0.154	1
LINC02754	0.00140613	-0.563926	0.018	0.154	1
ARPC1A	0.00141558	-0.700348	0.229	0.513	1
DMTN	0.0014172	-0.385552	0.028	0.179	1
GNB1	0.00142128	-0.474236	0.183	0.487	1
GADD45A	0.00142165	-0.532537	0.073	0.282	1
NFIC	0.00143415	-0.405585	0.202	0.513	1
STUB1	0.00143521	-0.583268	0.284	0.615	1
RCAN3	0.00144999	-0.250359	0.009	0.128	1
HIST2H2BF	0.00144999	-0.366417	0.009	0.128	1
TJAP1	0.00144999	-0.276506	0.009	0.128	1
PERP	0.00144999	-0.318256	0.009	0.128	1
KDM4C	0.00144999	-0.279919	0.009	0.128	1
MAN2A2	0.00144999	-0.262719	0.009	0.128	1
FBRS	0.00144999	-0.301536	0.009	0.128	1
NXN	0.00144999	-0.293697	0.009	0.128	1
WIZ	0.00144999	-0.416431	0.009	0.128	1
ETV2	0.00144999	-0.275998	0.009	0.128	1
HOXA5	0.00145894	-0.44149	0.073	0.282	1
HDHD5	0.00146707	-0.287904	0.028	0.179	1
RSL1D1	0.00147022	-0.42198	0.174	0.487	1
ANP32B	0.00148135	-0.624604	0.294	0.615	1
ERP29	0.00148805	-0.268904	0.275	0.615	1
PTGR1	0.00150318	-0.3748	0.101	0.333	1
IER5L	0.00151396	-0.515572	0.183	0.462	1
HNRNPH1	0.00151807	1.96506	0.606	0.462	1
ALCAM	0.00151824	-0.279009	0.018	0.154	1
ACKR3	0.00151854	-0.477637	0.028	0.179	1
SFXN3	0.00151854	-0.440764	0.028	0.179	1
NDUFAF1	0.00151854	-0.34109	0.028	0.179	1
PDGFRA	0.00152084	1.37212	0.22	0	1
LMO7	0.00152084	1.91403	0.22	0	1
EIF2B4	0.00153594	-0.309274	0.037	0.205	1
GAPDH	0.00154579	-0.459336	0.789	1	1
HSPG2	0.00155428	-0.51038	0.147	0.41	1
PLXNB2	0.00156895	-0.562592	0.092	0.308	1
SNTB2	0.00157167	-0.397845	0.028	0.179	1
PDHA1	0.00157496	-0.420579	0.101	0.333	1
SYNGR2	0.00157496	-0.424562	0.101	0.333	1
PDZRN3	0.00157732	-0.305995	0.018	0.154	1
VIPR2	0.00157732	-0.271111	0.018	0.154	1
ETV6	0.00157732	-0.296591	0.018	0.154	1
TIMM44	0.00157732	-0.307994	0.018	0.154	1
NDUFA12	0.00158127	-0.50824	0.284	0.59	1
ITIH5	0.00159328	-0.50829	0.174	0.436	1
ECH1	0.00160475	-0.687778	0.229	0.538	1
PPP1R12A	0.00160968	-0.788297	0.303	0.641	1
YY1AP1	0.00162651	-0.325363	0.028	0.179	1
PTCD3	0.00162651	-0.266221	0.028	0.179	1
WASHC2A	0.00162651	-0.364112	0.028	0.179	1
RACK1	0.00163197	-0.545535	0.642	0.949	1
TCEA2	0.00163617	-0.350867	0.202	0.513	1
FAM228B	0.00163852	-0.386944	0.018	0.154	1
TRMT61B	0.00163852	-0.291205	0.018	0.154	1
PHB2	0.00165651	-0.508287	0.22	0.487	1
NDUFB7	0.00167908	-0.268228	0.505	0.949	1
CCNDBP1	0.0016865	-0.370162	0.092	0.308	1
ADRA2B	0.0017019	-0.469731	0.018	0.154	1
TOR4A	0.0017019	-0.269489	0.018	0.154	1
DDX18	0.00171533	-0.502316	0.239	0.538	1
SRSF8	0.00174623	-0.424094	0.073	0.282	1
EDIL3	0.00175159	-0.267667	0.211	0.538	1
WASF2	0.00175437	-0.391052	0.33	0.667	1
SERTAD3	0.00175454	-0.310291	0.064	0.256	1
ZEB2	0.00176585	1.1724	0.505	0.256	1
GLIPR1	0.00176753	-0.254809	0.018	0.154	1
DIDO1	0.00176753	-0.282619	0.018	0.154	1
PSMC4	0.00178264	-0.636645	0.128	0.359	1
RPL37	0.00184585	-0.530466	0.761	0.949	1
TMSB10	0.00184946	1.23668	0.771	0.846	1
RPS20	0.00185785	-0.815769	0.248	0.564	1
ABCC9	0.00186038	1.50655	0.33	0.077	1
H1FX	0.00193662	-0.717591	0.22	0.513	1
OTUD5	0.00194537	-0.570218	0.083	0.282	1
TMEM245	0.00196243	-0.434449	0.119	0.359	1
PGAM1	0.0019792	-0.538225	0.266	0.59	1
TTLL7	0.00201715	-0.525687	0.11	0.333	1
MPV17	0.00201869	-0.744356	0.083	0.282	1
BEX4	0.00202462	-0.642997	0.202	0.462	1
PTMA	0.00205127	-0.485806	0.89	0.974	1
IFITM2	0.00205967	1.33197	0.688	0.615	1
FABP4	0.00208529	1.77332	0.257	0.026	1
SIVA1	0.00209968	-0.470687	0.321	0.641	1
C11orf1	0.00210472	-0.410296	0.055	0.231	1
TCEAL7	0.00211293	-0.415345	0.064	0.256	1
FXYD2	0.00211813	1.88404	0.596	0.41	1
PPIG	0.00212145	-0.33543	0.193	0.487	1
TMED9	0.00212408	-0.498374	0.239	0.538	1
PSMB4	0.00212967	-0.294566	0.128	0.385	1
PRKG1	0.00213966	-0.399933	0.229	0.538	1
TWSG1	0.00219993	-0.541366	0.083	0.282	1
RPS2	0.00222755	-0.51378	0.587	0.923	1
DESI2	0.00224226	-0.385074	0.092	0.308	1
PLS3	0.00229741	-0.465472	0.312	0.667	1
C7	0.00233298	2.69138	0.303	0.051	1
EIF3H	0.00235998	-0.411256	0.275	0.615	1
SRSF3	0.0023727	-0.476349	0.413	0.769	1
TMEM242	0.00238398	-0.392435	0.119	0.359	1
TFPI	0.00240441	1.39244	0.339	0.103	1
KIN	0.00241744	-0.438064	0.055	0.231	1
RBFOX2	0.00245549	-0.363626	0.156	0.41	1
MRPL11	0.0024561	-0.295475	0.128	0.359	1
RPL34	0.00246406	-0.441584	0.917	0.974	1
NT5DC1	0.00248487	-0.304181	0.055	0.231	1
CFAP36	0.00250448	-0.482004	0.156	0.41	1
DYNC1I2	0.00250902	-0.400315	0.275	0.59	1
VASN	0.00256989	-0.337679	0.165	0.436	1
SLC4A7	0.00257902	-0.439284	0.092	0.308	1
IFITM1	0.0025864	1.57648	0.339	0.103	1
MNAT1	0.00260398	-0.340397	0.064	0.256	1
EIF3D	0.00263815	-0.416326	0.229	0.513	1
RPL8	0.00267166	-0.401049	0.789	0.974	1
HOXC10	0.00270701	-0.571972	0.119	0.333	1
NDUFAB1	0.00270914	-0.294347	0.303	0.667	1
ZDHHC4	0.00273103	-0.56382	0.046	0.205	1
PAFAH1B3	0.00273788	-0.504457	0.037	0.179	1
YBX1	0.00275057	-0.658671	0.514	0.897	1
ADGRF5	0.00277842	1.30999	0.413	0.179	1
POLR1D	0.00278453	-0.490883	0.183	0.462	1
ZNF33A	0.00280282	-0.392553	0.083	0.282	1
MEF2B	0.00281151	-0.902842	0.046	0.205	1
KRR1	0.00286088	-0.604941	0.101	0.308	1
NIPSNAP2	0.00293406	-0.510094	0.128	0.359	1
GHITM	0.00294726	-0.279107	0.257	0.59	1
NDUFA10	0.00299506	-0.340111	0.165	0.436	1
SNX1	0.00301113	-0.258988	0.083	0.282	1
ATP2A2	0.00302361	-0.521002	0.174	0.41	1
NARS	0.00309781	-0.520894	0.202	0.487	1
NDUFS2	0.00310956	-0.264469	0.183	0.436	1
RPL36AL	0.00313623	-0.64139	0.55	0.872	1
PRR12	0.00315552	-0.423271	0.046	0.205	1
ZYG11B	0.00317384	-0.294913	0.055	0.231	1
SLC3A2	0.00323346	-0.441262	0.083	0.282	1
MAGED2	0.00333079	-0.447788	0.385	0.795	1
HSP90AA1	0.0033336	-0.505234	0.587	0.897	1
MAGOH	0.00334064	-0.284998	0.174	0.436	1
RUVBL2	0.00334153	-0.324426	0.046	0.205	1
ARF1	0.00337359	-0.461952	0.294	0.59	1
PSMG2	0.00343525	-0.360717	0.174	0.436	1
EIF4A1	0.00343733	-0.298794	0.394	0.744	1
SORL1	0.00343824	-0.307084	0.046	0.205	1
VEGFB	0.00344727	-0.315899	0.239	0.538	1
NT5DC2	0.00346115	-0.458227	0.193	0.462	1
PPIB	0.00346828	1.16363	0.633	0.538	1
HIST1H1E	0.00353099	-0.384286	0.073	0.256	1
NUP42	0.00353099	-0.342119	0.073	0.256	1
EZH1	0.00353146	-0.357276	0.128	0.359	1
VEZT	0.00354398	-0.334357	0.138	0.385	1
CALD1	0.0035819	0.648968	0.872	0.872	1
2023-03-07	0.00359502	-0.379669	0.083	0.282	1
ANKRA2	0.00361877	-0.414929	0.073	0.256	1
CYB5B	0.00363748	-0.30908	0.083	0.282	1
RASSF9	0.00364554	-0.542428	0.119	0.333	1
VASP	0.00364554	-0.361399	0.119	0.333	1
TES	0.00366497	-0.97096	0.083	0.256	1
EIF3J	0.0037236	-0.337377	0.083	0.282	1
HEY2	0.00373138	-0.393382	0.037	0.179	1
DPM1	0.00373138	-0.381749	0.037	0.179	1
LITAF	0.00373375	-0.477045	0.183	0.41	1
PAGR1	0.00373804	-0.403447	0.101	0.308	1
CPSF7	0.00374384	-0.389979	0.046	0.205	1
HERPUD1	0.00375281	-0.289719	0.193	0.462	1
PNISR	0.00376666	-0.363455	0.303	0.641	1
STAU1	0.00378371	-0.44304	0.138	0.359	1
ZNF639	0.00384691	-0.360496	0.037	0.179	1
SLC29A1	0.00384691	-0.368636	0.037	0.179	1
SHKBP1	0.00384691	-0.42702	0.037	0.179	1
ASAH1	0.00386915	-0.692876	0.358	0.615	1
NOL3	0.00392921	-0.701202	0.101	0.282	1
PRRC2A	0.00396108	-0.270333	0.046	0.205	1
CFAP298	0.00396344	-0.50578	0.119	0.333	1
AL365181.4	0.00396568	-0.447754	0.037	0.179	1
SYNPO	0.00396568	-0.361788	0.037	0.179	1
COPE	0.00401097	-0.415247	0.312	0.615	1
FH	0.00404319	-0.564418	0.064	0.231	1
UXS1	0.00404675	-0.421211	0.119	0.333	1
DDX1	0.00404936	-0.332986	0.11	0.333	1
MRPL38	0.00404936	-0.269754	0.11	0.333	1
ORC3	0.00408777	-0.26998	0.037	0.179	1
PABPN1	0.00410609	-0.343506	0.147	0.385	1
CORO1B	0.00411143	-0.357774	0.092	0.282	1
TRAF7	0.00412071	-0.459062	0.028	0.154	1
JAM3	0.00414992	-0.314749	0.037	0.179	1
GLTP	0.00421326	-0.387786	0.037	0.179	1
NCAPH2	0.00421326	-0.320912	0.037	0.179	1
RALY	0.00421637	-0.268928	0.156	0.41	1
IDH3G	0.00423401	-0.464549	0.183	0.462	1
MT-CYB	0.00429922	-0.519566	0.982	1	1
CCNG1	0.00430845	-0.253117	0.046	0.205	1
TSG101	0.00431339	-0.360892	0.11	0.333	1
BRK1	0.00433917	-0.372594	0.321	0.667	1
IWS1	0.00434224	-0.253745	0.037	0.179	1
B3GALNT1	0.00434224	-0.319843	0.037	0.179	1
MAML2	0.00435293	1.26894	0.294	0.077	1
COPS8	0.00437803	-0.251366	0.156	0.41	1
STARD4	0.0044029	-0.5057	0.028	0.154	1
ILRUN	0.0044029	-0.375866	0.028	0.154	1
NOTCH3	0.00441732	-0.254596	0.44	0.821	1
RPL26	0.00444436	-0.452544	0.789	0.949	1
SETD3	0.00447653	-0.406851	0.064	0.231	1
POLR2I	0.00448424	-0.423438	0.239	0.513	1
SMDT1	0.00453291	-0.38012	0.376	0.718	1
RGCC	0.00453622	-0.678382	0.083	0.256	1
AFF3	0.00455046	-0.365194	0.028	0.154	1
RBMX	0.00455945	-0.538667	0.239	0.513	1
AC027644.3	0.00461099	-0.337006	0.037	0.179	1
G6PD	0.00461099	-0.41631	0.037	0.179	1
BCAS2	0.0046838	-0.479543	0.174	0.41	1
OXCT1	0.00470249	-0.591944	0.028	0.154	1
BZW2	0.00470249	-0.369979	0.028	0.154	1
INF2	0.00472399	-0.286926	0.073	0.256	1
VDAC3	0.00472845	-0.407896	0.202	0.462	1
LGALSL	0.00473122	-0.455818	0.11	0.308	1
TMEM80	0.00482479	-0.397901	0.128	0.359	1
ITSN2	0.00482869	-0.25716	0.064	0.231	1
REEP3	0.0048375	-0.349456	0.193	0.436	1
SRL	0.00485644	-0.368465	0.018	0.128	1
SMG5	0.0048591	-0.33713	0.028	0.154	1
MAPRE3	0.0048591	-0.264477	0.028	0.154	1
RSL24D1	0.0048756	-0.410643	0.275	0.564	1
KIF1B	0.00489472	-0.271296	0.037	0.179	1
UHRF2	0.00489472	-0.257247	0.037	0.179	1
TPRKB	0.0049055	-0.383251	0.101	0.308	1
FKBP2	0.00492138	-0.263543	0.128	0.359	1
TCF4	0.00492471	1.53419	0.349	0.128	1
POM121	0.00502042	-0.389077	0.028	0.154	1
ZBED1	0.00502042	-0.465419	0.028	0.154	1
SNAP29	0.00507719	-0.400562	0.064	0.231	1
AOPEP	0.00513255	-0.288212	0.266	0.564	1
GPD1L	0.00518656	-0.332549	0.028	0.154	1
HGS	0.00518656	-0.401078	0.028	0.154	1
TMOD1	0.00520573	-0.302239	0.064	0.231	1
LINC00963	0.00520573	-0.371746	0.064	0.231	1
HSD17B11	0.00521711	-0.550893	0.083	0.256	1
ZSCAN18	0.0052842	-0.396352	0.119	0.333	1
EEF1G	0.00530141	-0.423964	0.55	0.795	1
NDUFA4L2	0.00533902	-0.488109	0.312	0.615	1
HIST1H2AC	0.00533917	-0.424856	0.083	0.256	1
SH3GLB2	0.00533917	-0.566615	0.083	0.256	1
PARP1	0.00535766	-0.498486	0.028	0.154	1
GRIP2	0.00541522	-0.275946	0.009	0.103	1
IGF2BP2	0.00541522	-0.258447	0.009	0.103	1
ADAMTSL1	0.00541522	-0.330528	0.009	0.103	1
ZNF605	0.00541522	-0.312429	0.009	0.103	1
HAPLN3	0.00541522	-0.263678	0.009	0.103	1
AARS	0.00541522	-0.307421	0.009	0.103	1
BORCS6	0.00541522	-0.297872	0.009	0.103	1
EIF4ENIF1	0.00541522	-0.259812	0.009	0.103	1
ALKBH5	0.00547166	-0.345418	0.064	0.231	1
HSPB1	0.00549698	-0.325358	0.67	0.923	1
TPGS1	0.00553278	1.01559	0.22	0.026	1
CDK11A	0.00553384	-0.346901	0.028	0.154	1
DGKG	0.00553384	-0.355494	0.028	0.154	1
C12orf10	0.00555931	-0.538775	0.128	0.333	1
HMG20B	0.00555931	-0.389461	0.128	0.333	1
SMIM10	0.00559106	-0.403077	0.083	0.256	1
GAS2	0.00559106	1.43572	0.174	0	1
TWISTNB	0.00560917	-0.315975	0.064	0.231	1
DNAJC9	0.00562165	-0.384057	0.018	0.128	1
HNRNPA1P48	0.00562165	-0.401763	0.018	0.128	1
CSE1L	0.00562165	-0.539802	0.018	0.128	1
COA8	0.00562197	-0.307678	0.092	0.282	1
POLR2F	0.00563167	-0.313999	0.22	0.487	1
MAF	0.00564726	1.36651	0.22	0.026	1
LINC00632	0.00565173	-0.293919	0.009	0.103	1
SLURP2	0.00565173	-0.420114	0.009	0.103	1
CACNB2	0.00565173	-0.383031	0.009	0.103	1
STOX1	0.00565173	-0.465919	0.009	0.103	1
ITGA1	0.00568588	1.56367	0.532	0.436	1
PIN1	0.00569368	-0.322698	0.183	0.436	1
GATAD2B	0.00569776	-0.39832	0.055	0.205	1
EPB41	0.00571523	-0.271619	0.028	0.154	1
ADSSL1	0.00571523	-0.275109	0.028	0.154	1
DDX50	0.00578457	-0.251046	0.147	0.385	1
WDR6	0.00582922	-0.351495	0.018	0.128	1
ZNF853	0.00582922	-0.294878	0.018	0.128	1
RCL1	0.00582922	-0.316341	0.018	0.128	1
CD82	0.00584927	-0.402587	0.055	0.205	1
EIF3F	0.00586228	-0.378765	0.321	0.615	1
NKAP	0.00589358	-0.488876	0.064	0.231	1
HSD17B7	0.00589753	-0.321138	0.009	0.103	1
DIS3L2	0.00589753	-0.385378	0.009	0.103	1
FAM53C	0.00589753	-0.465339	0.009	0.103	1
HOXA-AS2	0.00589753	-0.458031	0.009	0.103	1
CPSF1	0.00589753	-0.262367	0.009	0.103	1
ALDOC	0.00589753	-0.272879	0.009	0.103	1
PHLDB2	0.00591293	-0.324944	0.165	0.41	1
NES	0.00594271	-0.346025	0.202	0.487	1
NASP	0.00598167	-0.484984	0.147	0.359	1
RNF5	0.00600359	-0.375944	0.101	0.308	1
ADO	0.00604366	-0.466989	0.018	0.128	1
PALD1	0.00604366	-0.294736	0.018	0.128	1
LPCAT3	0.00604366	-0.453394	0.018	0.128	1
NETO2	0.00604366	-0.348091	0.018	0.128	1
GSTT2B	0.00604366	-0.258336	0.018	0.128	1
CHCHD1	0.00605288	-0.447879	0.138	0.359	1
MOGS	0.00609418	-0.351564	0.028	0.154	1
AIFM1	0.00615292	-0.543783	0.009	0.103	1
CACNB3	0.00615292	-0.316288	0.009	0.103	1
C14orf180	0.00615292	-0.261995	0.009	0.103	1
CRTC3	0.00615292	-0.291486	0.009	0.103	1
ARHGAP44	0.00615292	-0.32927	0.009	0.103	1
DUS3L	0.00615292	-0.386895	0.009	0.103	1
PNPLA8	0.00616974	-0.381609	0.138	0.359	1
AC027031.2	0.00626519	-0.441269	0.018	0.128	1
RGS19	0.00626519	-0.280008	0.018	0.128	1
CACNA1A	0.00626519	-0.361335	0.018	0.128	1
DNAJC7	0.00627254	-0.261104	0.092	0.282	1
EPB41L4A-AS1	0.00629095	-0.58736	0.156	0.359	1
OSER1	0.00632584	-0.346354	0.055	0.205	1
COL1A2	0.00636562	1.05512	0.459	0.231	1
BOD1L1	0.00636932	-0.436418	0.229	0.487	1
NSRP1	0.00640377	-0.275353	0.174	0.436	1
LMBR1	0.00641823	-0.262246	0.009	0.103	1
TANGO2	0.00641823	-0.417628	0.009	0.103	1
CCT7	0.00646721	-0.315307	0.156	0.385	1
SRPK2	0.00649229	-0.573588	0.055	0.205	1
PIGG	0.00649401	-0.392046	0.018	0.128	1
TGIF1	0.00649401	-0.391565	0.018	0.128	1
DOP1A	0.00649401	-0.255641	0.018	0.128	1
FAM120AOS	0.00653258	-0.306217	0.138	0.359	1
TMEM256	0.00653541	-0.255229	0.22	0.487	1
SYNE2	0.00655085	-0.26838	0.385	0.744	1
THOC7	0.00655933	-0.475468	0.083	0.256	1
MRVI1	0.00659905	-0.626145	0.211	0.436	1
ZNF428	0.00661386	-0.313465	0.193	0.462	1
CIRBP	0.00662433	-0.398266	0.468	0.795	1
PTGIR	0.00662792	-0.472416	0.101	0.282	1
TPM1	0.00663833	-0.662051	0.587	0.872	1
RAB11FIP2	0.00666232	-0.559357	0.064	0.231	1
MANBAL	0.00666232	-0.305413	0.064	0.231	1
SNX3	0.00668436	-0.33822	0.33	0.692	1
EIF1AX	0.00672161	-0.428667	0.229	0.513	1
BHLHE40	0.00683707	-0.544894	0.055	0.205	1
CNOT1	0.00683707	-0.493305	0.055	0.205	1
SAMD11	0.00684305	-0.791695	0.073	0.231	1
EHBP1L1	0.00685387	-0.258102	0.119	0.333	1
CSNK2B	0.00689984	-0.299745	0.193	0.462	1
MRPL40	0.00695062	-0.420281	0.147	0.359	1
GSTP1	0.00695635	-0.503533	0.56	0.949	1
SLIRP	0.00695944	-0.254014	0.349	0.667	1
NTNG2	0.00697431	-0.288033	0.018	0.128	1
ZFP91	0.00699044	-0.304031	0.119	0.333	1
RSRC1	0.00699426	-0.25436	0.064	0.231	1
PSMB3	0.00702158	-0.360814	0.229	0.487	1
RBBP7	0.00707432	-0.329036	0.239	0.513	1
SLC38A2	0.0071542	1.73996	0.495	0.385	1
TLE1	0.00718015	-0.268673	0.138	0.359	1
ELP6	0.00719821	-0.477559	0.055	0.205	1
BAZ1B	0.00721297	-0.57766	0.101	0.282	1
RPS16	0.00728799	-0.573741	0.587	0.872	1
RPL6	0.00740134	-0.40735	0.78	1	1
ATP5F1E	0.00753958	0.789484	0.881	0.923	1
CKLF	0.00770303	-0.268663	0.064	0.231	1
SAMD1	0.00770303	-0.318071	0.064	0.231	1
SSU72	0.00770827	-0.280145	0.193	0.436	1
C22orf39	0.00776232	-0.262198	0.101	0.282	1
ACBD6	0.00777207	-0.395729	0.055	0.205	1
ATP2C1	0.00777207	-0.520385	0.055	0.205	1
ZNF667-AS1	0.00777207	-0.47135	0.055	0.205	1
RPS9	0.00788028	-0.420685	0.78	0.974	1
SSPN	0.00794796	-0.269156	0.092	0.282	1
LRRC32	0.00799185	-0.259889	0.202	0.462	1
GLRX3	0.00802474	-0.303864	0.083	0.256	1
MRPS7	0.00808621	-0.302327	0.11	0.308	1
GUCY1A2	0.0081677	1.0219	0.211	0.026	1
JAG1	0.00821609	-0.552829	0.312	0.59	1
CRIP2	0.00826495	-0.400852	0.55	0.846	1
RNF187	0.00827914	-0.290894	0.165	0.385	1
ARPC3	0.00833519	-0.313696	0.394	0.692	1
RANBP1	0.00833558	-0.301982	0.229	0.513	1
PCNX4	0.00838659	-0.26531	0.055	0.205	1
CCR10	0.00844767	-0.438639	0.073	0.231	1
PFDN2	0.00847672	-0.25873	0.257	0.564	1
NACA	0.00850267	-0.441561	0.716	0.974	1
SDC3	0.00853281	1.42347	0.202	0.026	1
MPHOSPH8	0.00854751	-0.357198	0.239	0.513	1
OAT	0.00857314	-0.379073	0.202	0.436	1
SCYL1	0.00857471	-0.331298	0.083	0.256	1
MPC2	0.00874811	-0.473179	0.248	0.513	1
PRNP	0.008759	-0.276791	0.11	0.308	1
NUDT2	0.00876538	-0.284976	0.083	0.256	1
UBXN6	0.00884702	-0.455488	0.073	0.231	1
ODC1	0.00894355	-0.328175	0.119	0.308	1
FIBP	0.00899012	-0.346471	0.147	0.359	1
CCDC3	0.00901881	-0.505409	0.092	0.256	1
HLA-DPB1	0.00904422	-0.284985	0.055	0.205	1
CCT2	0.00915445	-0.389083	0.147	0.359	1
CCND1	0.00919021	-0.706622	0.174	0.385	1
FRZB	0.0092482	-0.450222	0.44	0.744	1
ZNF331	0.00926033	-0.387118	0.046	0.179	1
CARHSP1	0.00931059	-0.271276	0.138	0.359	1
CXXC5	0.0093562	-0.474237	0.138	0.333	1
SNAPC2	0.00950783	-0.293289	0.055	0.205	1
PIGH	0.00951164	-0.358045	0.046	0.179	1
BUD23	0.00969665	-0.493166	0.073	0.231	1
OSBPL8	0.00991131	-0.303334	0.183	0.41	1
TCEAL1	0.00999104	-0.272025	0.083	0.256	1
CAMK1	0.010017	-0.322448	0.147	0.359	1
PPP4R3A	0.0100326	-0.379856	0.046	0.179	1
MFSD10	0.0101429	-0.259095	0.174	0.41	1
VCAM1	0.0101984	1.30674	0.248	0.051	1
DEAF1	0.0102265	-0.439428	0.064	0.205	1
SARAF	0.0102761	-0.337288	0.321	0.641	1
PDHX	0.0103024	-0.418413	0.046	0.179	1
HSP90AB1	0.0103151	-0.453388	0.532	0.897	1
MRPL22	0.0104415	-0.474274	0.119	0.308	1
PACSIN2	0.0104652	-0.475657	0.092	0.256	1
FAM229B	0.0106183	-0.35604	0.073	0.231	1
ZCRB1	0.01072	-0.422198	0.156	0.359	1
INTS1	0.0108617	-0.403458	0.046	0.179	1
IMP4	0.0108908	-0.34004	0.083	0.256	1
SARS	0.01104	-0.549087	0.138	0.333	1
CNBP	0.0111145	-0.500359	0.358	0.59	1
RPL27	0.0111228	-0.324277	0.661	0.923	1
ACOT13	0.0111512	-0.357421	0.046	0.179	1
POLDIP2	0.0111512	-0.413512	0.046	0.179	1
NENF	0.0111803	-0.273966	0.321	0.641	1
UFSP2	0.0112427	-0.36217	0.138	0.333	1
SON	0.0112584	-0.397406	0.495	0.821	1
ARID4B	0.011346	-0.280959	0.147	0.359	1
GGNBP2	0.0113814	-0.394288	0.092	0.256	1
RHOB	0.0113894	-0.581611	0.385	0.667	1
ANKRD35	0.0114477	-0.315958	0.046	0.179	1
FILIP1	0.0114969	-0.381156	0.156	0.359	1
MRPL30	0.0115406	-0.315292	0.037	0.154	1
AK2	0.011617	-0.296925	0.073	0.231	1
ARHGAP17	0.011617	-0.465237	0.073	0.231	1
FAM192A	0.011617	-0.269455	0.073	0.231	1
NDUFB4	0.0116446	-0.255716	0.468	0.821	1
RNF7	0.0116909	-0.338313	0.321	0.59	1
TBL1X	0.0117431	-0.307225	0.11	0.282	1
URM1	0.0117511	-0.253	0.046	0.179	1
TCEAL9	0.011796	-0.658236	0.183	0.41	1
ANKHD1	0.0118656	-0.472509	0.092	0.256	1
NPR3	0.0118889	1.02907	0.147	0	1
DDX3Y	0.0118889	0.704298	0.147	0	1
MT1E	0.0119163	-0.567691	0.495	0.795	1
COMMD6	0.0120267	-0.399097	0.468	0.821	1
ARMC1	0.0120765	-0.579471	0.064	0.205	1
GTF2E2	0.0122146	-0.396599	0.037	0.154	1
NDUFV3	0.0123286	-0.284733	0.211	0.462	1
RB1CC1	0.0124198	-0.418169	0.073	0.231	1
INO80	0.0124198	-0.295252	0.073	0.231	1
FLT1	0.0125645	-0.552829	0.037	0.154	1
PACS2	0.0125645	-0.484124	0.037	0.154	1
ITPRID2	0.0126034	0.913257	0.229	0.051	1
CDK2AP2	0.0126262	-0.515791	0.092	0.256	1
CHCHD3	0.0127045	-0.251133	0.046	0.179	1
H3F3B	0.0127257	-0.568694	0.798	0.923	1
CCDC102B	0.0127538	1.0227	0.22	0.051	1
MTHFD2	0.0127777	-0.273408	0.101	0.282	1
SSBP1	0.0127835	-0.376559	0.303	0.564	1
NGRN	0.0128301	-0.251479	0.275	0.564	1
THUMPD3-AS1	0.0128892	-0.484739	0.092	0.256	1
LCLAT1	0.0129563	-0.312056	0.064	0.205	1
UBA2	0.0130712	-0.265223	0.321	0.667	1
TMEM205	0.0131864	-0.324016	0.193	0.41	1
ARHGAP10	0.0132157	-0.505707	0.174	0.385	1
ADH1B	0.0132227	1.421	0.294	0.103	1
TMEM251	0.0132911	-0.366431	0.037	0.154	1
MT-ND2	0.0134249	0.662653	1	1	1
ARHGEF9	0.0135666	-0.295175	0.073	0.231	1
TAF6L	0.0136681	-0.271462	0.037	0.154	1
C15orf41	0.0136681	-0.325772	0.037	0.154	1
CYSTM1	0.0137421	-0.396098	0.422	0.769	1
CDC42EP4	0.0138924	-0.5423	0.064	0.205	1
HRC	0.0139807	-0.530784	0.128	0.308	1
ANGPT2	0.0139901	-0.491736	0.092	0.256	1
SLC25A12	0.0140546	-0.391819	0.037	0.154	1
CEP162	0.0140546	-0.296192	0.037	0.154	1
LRP5	0.0140546	-0.269554	0.037	0.154	1
DHODH	0.0140546	-0.267725	0.037	0.154	1
UNC45B	0.0140985	-0.28575	0.028	0.128	1
TM4SF1	0.01411	1.36771	0.523	0.333	1
BAD	0.0141996	-0.29105	0.257	0.513	1
MT-ND6	0.0142174	-0.405655	0.064	0.205	1
RPL22	0.0143375	-0.452923	0.67	0.897	1
EIF1	0.0143775	-0.406303	0.725	0.949	1
RPS27A	0.0144119	-0.342821	0.89	1	1
PKIG	0.0144232	-0.296398	0.248	0.487	1
HGF	0.0144357	1.12966	0.183	0.026	1
ACYP2	0.0144507	-0.341194	0.037	0.154	1
HOXB-AS1	0.0144507	-0.288668	0.037	0.154	1
MALSU1	0.0144547	-0.338267	0.083	0.231	1
ZPR1	0.01454	-0.258514	0.028	0.128	1
TMEM200B	0.0145491	-0.326972	0.064	0.205	1
CFH	0.0145625	0.921898	0.229	0.051	1
PPP3CA	0.0148565	-0.335716	0.037	0.154	1
RHBDD2	0.0148565	-0.305923	0.037	0.154	1
VDAC2	0.0149209	-0.428682	0.312	0.564	1
ANAPC5	0.0150362	-0.322574	0.128	0.308	1
COQ10A	0.015081	-0.438826	0.083	0.231	1
ERH	0.0152067	-0.33491	0.339	0.641	1
HSBP1	0.0152321	-0.415222	0.33	0.615	1
PDZD11	0.015233	-0.358667	0.064	0.205	1
MEG3	0.015233	1.02644	0.138	0	1
EMID1	0.015233	0.970962	0.138	0	1
EIF3I	0.0152554	-0.458492	0.156	0.359	1
ELOC	0.0154748	-0.401262	0.229	0.462	1
CISD1	0.0154825	-0.457571	0.092	0.256	1
ITGB1BP1	0.0155631	-0.437402	0.183	0.385	1
RALBP1	0.0155711	-0.256777	0.22	0.462	1
MOB1B	0.0156985	-0.270749	0.037	0.154	1
HPRT1	0.0156985	-0.257188	0.037	0.154	1
RRP8	0.0156985	-0.265667	0.037	0.154	1
SIN3A	0.0156985	-0.377172	0.037	0.154	1
PRPF6	0.0158149	-0.264063	0.183	0.385	1
SEPTIN11	0.0158254	1.17303	0.376	0.179	1
SEMA5A	0.015909	1.52981	0.248	0.077	1
CTDNEP1	0.0159387	-0.533485	0.028	0.128	1
RPL24	0.0161981	-0.328887	0.807	0.974	1
THAP11	0.016312	-0.258732	0.064	0.205	1
ZNF224	0.0164306	-0.458367	0.028	0.128	1
SAFB2	0.0164436	-0.32114	0.092	0.256	1
MAGED1	0.0165822	-0.259555	0.037	0.154	1
CHP1	0.0165822	-0.309843	0.037	0.154	1
PNRC2	0.0167143	-0.331109	0.294	0.538	1
CDK11B	0.0167526	-0.400477	0.083	0.231	1
HMGN2	0.0168751	-0.275534	0.394	0.769	1
ITGB5	0.0169125	-0.340896	0.11	0.282	1
MLH1	0.0169357	-0.290097	0.028	0.128	1
MYO1B	0.0170278	1.13584	0.339	0.179	1
TPM4	0.0173722	1.11951	0.624	0.615	1
DZIP3	0.0174544	-0.319034	0.028	0.128	1
PICK1	0.0174544	-0.343082	0.028	0.128	1
PCBP1-AS1	0.0174544	-0.295868	0.028	0.128	1
BLZF1	0.0174576	-0.317664	0.064	0.205	1
NDUFAF2	0.0174576	-0.280469	0.064	0.205	1
FEM1B	0.0174576	-0.339802	0.064	0.205	1
NBAS	0.0175053	-0.34779	0.055	0.179	1
CCN2	0.0175275	1.71196	0.303	0.128	1
ACSL3	0.0177914	-0.333649	0.193	0.41	1
SAP18	0.0179185	-0.316659	0.404	0.667	1
SERTAD4-AS1	0.017987	-0.254297	0.028	0.128	1
ZBTB24	0.017987	-0.385715	0.028	0.128	1
PIGT	0.0180047	-0.25988	0.138	0.308	1
CD302	0.01829	1.47469	0.266	0.103	1
CARMN	0.018302	-0.339522	0.358	0.59	1
RNF168	0.0185338	-0.307293	0.028	0.128	1
SDHAF1	0.0185338	-0.252456	0.028	0.128	1
PWWP2A	0.0185847	-0.27255	0.083	0.231	1
ISLR	0.0185847	-0.374129	0.083	0.231	1
MRPL37	0.0186731	-0.363038	0.064	0.205	1
PRMT1	0.0187561	-0.346805	0.257	0.487	1
NDUFA4	0.018761	-0.376272	0.661	0.949	1
TRADD	0.0188076	-0.338191	0.055	0.179	1
ROCK1	0.0189253	-0.423744	0.33	0.59	1
PFN1	0.0190568	-0.257422	0.606	0.949	1
DAP3	0.019095	-0.301745	0.028	0.128	1
PDGFC	0.019095	-0.348815	0.028	0.128	1
SLC8B1	0.019095	-0.337575	0.028	0.128	1
ZNF83	0.019095	-0.379449	0.028	0.128	1
COX7C	0.0191199	-0.384327	0.651	0.949	1
HAAO	0.019142	0.317772	0.073	0.231	1
TSC22D3	0.0191924	-0.512845	0.174	0.359	1
RXRB	0.0192601	-0.31613	0.055	0.179	1
BCKDK	0.0192673	-0.301501	0.092	0.256	1
LGALS3	0.0192837	-0.26235	0.312	0.59	1
SPTBN1	0.0192882	1.35197	0.459	0.333	1
GOLGB1	0.019302	-0.423744	0.239	0.436	1
GNPNAT1	0.0194885	0.805183	0.128	0	1
USP9Y	0.0194885	0.705647	0.128	0	1
MTRNR2L12	0.0196711	-0.289801	0.028	0.128	1
IQSEC2	0.0196711	-0.275498	0.028	0.128	1
MYEF2	0.0196711	-0.324108	0.028	0.128	1
INPP5A	0.0197662	-0.265775	0.083	0.231	1
NDUFA6	0.0198522	-0.34885	0.294	0.564	1
FAU	0.0200566	-0.262069	0.872	1	1
ATRX	0.0200995	-0.393588	0.248	0.487	1
PSMD2	0.0201515	-0.451316	0.138	0.308	1
NOC2L	0.0201743	-0.287634	0.083	0.231	1
ALDH3A2	0.0201743	-0.445624	0.083	0.231	1
UBL7	0.0202623	-0.276111	0.028	0.128	1
ATP8B1	0.0202623	-0.271251	0.028	0.128	1
SMIM15	0.0205898	-0.370849	0.083	0.231	1
CYGB	0.020662	1.06489	0.211	0.051	1
DMAC1	0.0207742	-0.409672	0.165	0.359	1
CCDC149	0.0207801	-0.372483	0.018	0.103	1
LYRM7	0.0207801	-0.337558	0.018	0.103	1
PURB	0.0208639	-0.26899	0.064	0.205	1
THBS1	0.0211096	1.64086	0.257	0.103	1
URI1	0.0211136	-0.343889	0.119	0.282	1
ANXA4	0.0211239	-0.300161	0.11	0.282	1
RBMS3	0.021251	1.62003	0.367	0.231	1
TRAPPC6A	0.0214432	-0.278197	0.083	0.231	1
GSDME	0.0214926	-0.367958	0.018	0.103	1
PI4K2A	0.0214926	-0.426298	0.018	0.103	1
SNRPA	0.0214955	-0.303038	0.119	0.282	1
RPL10	0.0215466	-0.253574	0.945	1	1
RPL18	0.0215842	-0.294259	0.817	0.949	1
FOXS1	0.0216588	-0.403024	0.183	0.385	1
TMEM161A	0.0216684	-0.267672	0.055	0.179	1
ARFGAP2	0.0218813	-0.307421	0.083	0.231	1
BTF3	0.0219556	-0.307527	0.569	0.897	1
KAT5	0.0220608	-0.399387	0.073	0.205	1
TDRD7	0.0222262	-0.333085	0.018	0.103	1
RPS8	0.0222357	-0.294552	0.872	0.974	1
RBP5	0.022367	1.36956	0.165	0.026	1
FXYD1	0.022515	-0.251664	0.312	0.615	1
UBALD2	0.0227028	-0.290827	0.055	0.179	1
SELENOO	0.0227028	-0.284561	0.055	0.179	1
TCEAL3	0.0228317	-0.304487	0.202	0.41	1
HDAC6	0.0229816	-0.550581	0.018	0.103	1
TP53INP2	0.0229816	-0.33328	0.018	0.103	1
REEP5	0.0236113	-0.50247	0.257	0.487	1
ANKLE2	0.0237126	-0.315611	0.083	0.231	1
CTSZ	0.0237568	-0.682745	0.165	0.333	1
ZNF781	0.0237591	-0.269656	0.018	0.103	1
ATP6V1D	0.0238387	-0.416855	0.101	0.256	1
KLF9	0.0239162	-0.573241	0.119	0.282	1
MRPL49	0.0241907	-0.39276	0.083	0.231	1
RPL35A	0.024226	-0.346292	0.826	0.949	1
TBC1D2B	0.0245161	-0.529837	0.073	0.205	1
RNF139	0.0245593	-0.308061	0.018	0.103	1
NAXD	0.0245593	-0.353852	0.018	0.103	1
OGFOD1	0.0245593	-0.375123	0.018	0.103	1
MVD	0.0245593	-0.291536	0.018	0.103	1
WFDC2	0.0245593	-0.267374	0.018	0.103	1
SUCNR1	0.0249008	1.32812	0.119	0	1
FAM13C	0.0249008	0.607776	0.119	0	1
MRPL28	0.0249148	-0.350727	0.138	0.308	1
SMC3	0.024947	-0.328502	0.202	0.41	1
ADAMTS5	0.0249572	1.18379	0.229	0.077	1
RPL13	0.0249792	-0.265152	0.936	1	1
CST3	0.0250278	0.825673	0.67	0.692	1
CDKN1A	0.0253828	-0.365133	0.018	0.103	1
RRP15	0.0255626	-0.342778	0.073	0.205	1
CNN3	0.02567	1.01879	0.532	0.41	1
PSMD14	0.0256796	-0.334887	0.101	0.256	1
PHLDA1	0.0257442	-0.775008	0.046	0.154	1
ZEB1	0.0257611	-0.260246	0.138	0.308	1
RAN	0.0257831	-0.283596	0.431	0.718	1
PITPNA	0.0260673	-0.284823	0.055	0.179	1
THRA	0.0261002	-0.299282	0.073	0.205	1
YME1L1	0.0261107	-0.388049	0.119	0.282	1
BEX3	0.0264383	-0.373961	0.44	0.744	1
ZNF721	0.0266681	-0.491186	0.055	0.179	1
CCND3	0.0266681	-0.323601	0.055	0.179	1
DAAM2	0.0267085	-0.256654	0.083	0.231	1
GLUL	0.027036	-0.280823	0.119	0.282	1
CLCC1	0.0270423	-0.485606	0.046	0.154	1
TRIP11	0.0275347	-0.475004	0.147	0.308	1
ABRAXAS1	0.0277122	-0.252446	0.046	0.154	1
SMIM19	0.0279483	-0.343033	0.11	0.256	1
ITGA8	0.0279834	-0.372204	0.257	0.487	1
MRPS36	0.0280689	-0.344437	0.22	0.436	1
ATL2	0.0283494	-0.309886	0.073	0.205	1
TRPT1	0.0283494	-0.285093	0.073	0.205	1
MAPKAPK5-AS1	0.0283494	-0.361791	0.073	0.205	1
FAM98B	0.0283494	-0.309874	0.073	0.205	1
PBX2	0.0283965	-0.334258	0.046	0.154	1
SNHG10	0.0283965	-0.473841	0.046	0.154	1
PLXNB1	0.0288133	-0.386586	0.064	0.179	1
COL6A3	0.0288826	1.0829	0.156	0.026	1
CALM3	0.0289166	-0.264902	0.312	0.564	1
SCOC	0.0292679	-0.291829	0.202	0.41	1
GPRIN3	0.0294041	-0.261412	0.229	0.436	1
MYO1C	0.0294777	-0.26413	0.193	0.385	1
MT-CO3	0.0295316	1.2996	1	1	1
SCNM1	0.0298087	-0.331098	0.046	0.154	1
ARFRP1	0.0298087	-0.281717	0.046	0.154	1
ZNF362	0.0305372	-0.342499	0.046	0.154	1
SGK3	0.0305372	-0.707549	0.046	0.154	1
IMPA1	0.0305372	-0.278219	0.046	0.154	1
PRPF19	0.0305372	-0.29868	0.046	0.154	1
DHRS12	0.0305372	-0.310905	0.046	0.154	1
CD44	0.0305736	1.11049	0.284	0.128	1
COX20	0.0309908	-0.319459	0.239	0.462	1
ZNF688	0.0312809	-0.307626	0.046	0.154	1
DMKN	0.0312809	-0.379133	0.046	0.154	1
CDC42	0.0312909	1.01761	0.651	0.667	1
LSM1	0.0316123	-0.433434	0.092	0.231	1
BRD8	0.0317837	0.767068	0.11	0	1
TNC	0.0317837	1.05685	0.11	0	1
FZD4	0.0317837	0.627614	0.11	0	1
ABCA8	0.0317947	1.64894	0.193	0.051	1
TSPAN3	0.0319821	-0.396217	0.174	0.359	1
PPT1	0.032086	-0.394475	0.147	0.308	1
NFIX	0.0322104	-0.255729	0.092	0.231	1
YWHAH	0.032365	-0.348858	0.303	0.538	1
ZNF576	0.0327941	-0.282589	0.064	0.179	1
TAF1	0.032815	-0.277632	0.046	0.154	1
TSFM	0.032815	-0.391873	0.046	0.154	1
REEP1	0.0329093	-0.312709	0.037	0.128	1
DBNDD2	0.0330968	-0.358595	0.376	0.641	1
MARCKS	0.0332261	0.749939	0.239	0.077	1
GMPS	0.0333524	-0.268377	0.073	0.205	1
PAK1	0.0335014	-0.436196	0.064	0.179	1
C12orf29	0.0335014	-0.450334	0.064	0.179	1
DUSP28	0.0337807	-0.375061	0.037	0.128	1
DNAJC18	0.0337807	-0.33759	0.037	0.128	1
ANAPC11	0.0338795	-0.31485	0.275	0.487	1
MT-CO2	0.0340287	0.635313	1	1	1
HDDC2	0.0345583	-0.318347	0.156	0.333	1
APOE	0.03475	1.03958	0.394	0.256	1
LINC01578	0.0349692	-0.372559	0.239	0.462	1
SWI5	0.0351546	-0.421372	0.11	0.256	1
GLS	0.0351824	1.15602	0.339	0.205	1
ENG	0.0355407	1.29166	0.45	0.333	1
CKMT2	0.0355828	-0.340761	0.037	0.128	1
ZNF326	0.0357021	-0.376248	0.064	0.179	1
RSBN1	0.0357021	-0.305159	0.064	0.179	1
SLC41A3	0.0357021	-0.373916	0.064	0.179	1
DOCK7	0.0360773	-0.260445	0.046	0.154	1
NDRG2	0.0362922	-0.342501	0.266	0.487	1
PGRMC1	0.0367688	-0.291954	0.257	0.462	1
HIST2H2AC	0.0368648	-0.444055	0.083	0.205	1
HMGN3	0.0369658	-0.33331	0.514	0.718	1
PIK3R1	0.0372074	1.12001	0.294	0.154	1
PDCL3	0.0372367	-0.253757	0.064	0.179	1
ITGB3BP	0.0380249	-0.359009	0.064	0.179	1
C12orf45	0.0380249	-0.292984	0.064	0.179	1
ZFP36	0.0380945	-1.40398	0.138	0.282	1
DEGS1	0.0382125	-0.298293	0.211	0.41	1
MAP7D1	0.0384394	-0.505162	0.037	0.128	1
ATF3	0.0384394	-0.606153	0.037	0.128	1
FAM98A	0.0388272	-0.313558	0.064	0.179	1
ARHGEF17	0.0389442	-0.462985	0.294	0.513	1
UACA	0.039132	0.962896	0.33	0.179	1
MRPS15	0.0393329	-0.328594	0.128	0.282	1
COMMD8	0.0394237	0.481323	0.147	0.026	1
UMOD	0.0394237	2.92979	0.147	0.026	1
GPALPP1	0.0394339	-0.341786	0.037	0.128	1
DCTN1	0.0394546	-0.324908	0.092	0.231	1
PPIA	0.0394709	-0.303565	0.752	0.974	1
MGP	0.0397201	0.773171	0.826	0.872	1
ETFA	0.040177	-0.307259	0.092	0.231	1
HLA-B	0.0401797	-0.258001	0.633	0.949	1
ZMAT5	0.0401818	-0.352948	0.083	0.205	1
FBXO28	0.0405404	0.792032	0.101	0	1
ASNSD1	0.0405404	0.360255	0.101	0	1
MYO10	0.0405404	0.612429	0.101	0	1
TXNDC5	0.0405404	0.593909	0.101	0	1
MMP2	0.0405404	0.81602	0.101	0	1
ABCA6	0.0405404	0.594914	0.101	0	1
KDM5D	0.0405404	0.616527	0.101	0	1
FARP1	0.0406944	-0.322318	0.211	0.385	1
WEE1	0.0409522	0.764184	0.147	0.026	1
BRD7	0.0409778	-0.254991	0.183	0.359	1
FADS1	0.0413209	-0.273026	0.064	0.179	1
GTF2H1	0.0414886	-0.271844	0.037	0.128	1
RAE1	0.0414886	-0.2663	0.037	0.128	1
MALAT1	0.0418342	-0.447024	0.954	0.872	1
ZNF511	0.0424139	0.582752	0.22	0.077	1
MARVELD1	0.0424376	-0.352598	0.11	0.256	1
CMSS1	0.0425306	-0.274203	0.083	0.205	1
RPL7A	0.0426309	-0.281715	0.807	0.974	1
ATP5PF	0.0427548	-0.266799	0.532	0.846	1
EMC4	0.0428214	-0.287918	0.165	0.333	1
SRGN	0.0428513	1.14635	0.257	0.128	1
R3HDM4	0.0436333	-0.271837	0.037	0.128	1
GNG8	0.0436333	-0.257283	0.037	0.128	1
EVA1B	0.0438914	1.13956	0.358	0.231	1
SLC48A1	0.0439489	-0.358709	0.064	0.179	1
MAGEH1	0.0441602	-0.363786	0.083	0.205	1
RPL36A	0.0442422	-0.292763	0.661	0.846	1
LACTB	0.0443996	-0.320717	0.064	0.179	1
COPB2	0.0447462	-0.362704	0.101	0.231	1
CCAR1	0.0447462	-0.448459	0.101	0.231	1
FN1	0.0451167	1.72661	0.284	0.154	1
LGALS1	0.0454653	0.584298	0.835	0.949	1
AURKAIP1	0.045773	-0.272251	0.413	0.641	1
CUL4B	0.0458708	-0.29206	0.037	0.128	1
GGT5	0.0460339	1.14408	0.211	0.077	1
TTC1	0.0469847	-0.3817	0.165	0.308	1
THNSL2	0.0470253	-0.264815	0.037	0.128	1
CKAP4	0.0478808	0.75122	0.138	0.026	1
FGFR1	0.0480404	-0.805889	0.128	0.256	1
GATA3	0.0483828	1.31227	0.202	0.077	1
IFI27	0.0486792	1.73979	0.257	0.128	1
EIF5B	0.0490979	-0.363293	0.22	0.41	1
RAC1	0.0494159	-0.357978	0.468	0.769	1
ILF3	0.0494369	0.356518	0.138	0.308	1
LYRM9	0.0496215	-0.385385	0.055	0.154	1
G3BP1	0.0499195	0.842336	0.202	0.077	1
ZDHHC21	0.0506992	-0.366908	0.055	0.154	1
CPT1A	0.0506992	-0.422034	0.055	0.154	1
CDC73	0.0507385	-0.364291	0.119	0.256	1
ANG	0.050873	-0.30384	0.028	0.103	1
ATM	0.0509262	-0.255843	0.101	0.231	1
RPS19	0.0513665	-0.358803	0.817	0.974	1
ARGLU1	0.0515092	1.29684	0.569	0.538	1
SGCB	0.0516201	-0.556486	0.183	0.359	1
DNAJA1	0.0524391	-0.39203	0.275	0.487	1
HSPA8	0.0524578	-0.259386	0.413	0.667	1
SCARA3	0.0529135	-0.366313	0.055	0.154	1
DGCR2	0.0534785	-0.418794	0.055	0.154	1
NAA38	0.0535111	-0.270392	0.294	0.487	1
MIF	0.0535781	0.676879	0.752	0.846	1
MT-ND4L	0.0537795	0.637633	0.917	0.949	1
HSPD1	0.053867	-0.253235	0.321	0.487	1
PPA2	0.0540506	-0.285461	0.055	0.154	1
FBH1	0.0540506	-0.353085	0.055	0.154	1
HNRNPM	0.0547943	-0.255555	0.284	0.513	1
COL6A2	0.0550577	0.473081	0.477	0.333	1
VSTM4	0.0550821	-0.253375	0.083	0.205	1
KIAA1328	0.0552318	-0.35661	0.028	0.103	1
FABP5	0.0553232	0.725457	0.211	0.077	1
FNDC3B	0.0564815	0.997483	0.202	0.077	1
ATOX1	0.0565484	0.741049	0.495	0.359	1
MT-ND4	0.0568737	-0.313804	0.991	1	1
EPC1	0.0575595	0.643798	0.266	0.128	1
HMGCL	0.057807	-0.298285	0.101	0.231	1
NPHP3	0.057807	-0.295254	0.101	0.231	1
C1orf56	0.0578365	1.25356	0.229	0.103	1
HMGB2	0.0578753	-0.269665	0.138	0.282	1
SELENOP	0.058249	1.53619	0.514	0.462	1
TRNT1	0.0583072	-0.374197	0.028	0.103	1
WAC-AS1	0.0583072	-0.391726	0.028	0.103	1
KIAA0895L	0.0583072	-0.386221	0.028	0.103	1
MFAP4	0.0586476	-0.443976	0.165	0.333	1
PNO1	0.0588049	-0.257296	0.055	0.154	1
CHPT1	0.0592719	0.797919	0.165	0.051	1
ALG14	0.0598975	-0.375725	0.028	0.103	1
UBE2Q1	0.0598975	-0.469416	0.028	0.103	1
TMEM192	0.0598975	-0.575958	0.028	0.103	1
FGF1	0.0598975	-0.586649	0.028	0.103	1
CARNMT1	0.0598975	-0.391036	0.028	0.103	1
BCL7A	0.0598975	-0.367385	0.028	0.103	1
LYRM4	0.0600462	-0.273201	0.055	0.154	1
IMMP2L	0.0603443	-0.480122	0.073	0.179	1
STAT1	0.0612222	1.16039	0.193	0.077	1
APOL6	0.0612728	0.834003	0.165	0.051	1
WDR18	0.0614895	0.85433	0.128	0.026	1
TCAIM	0.0615235	-0.415992	0.028	0.103	1
USP13	0.0615235	-0.300787	0.028	0.103	1
HSPBP1	0.0615235	-0.373056	0.028	0.103	1
LAMC1	0.0617921	0.915865	0.248	0.128	1
G0S2	0.0621584	1.03505	0.174	0.051	1
ETS1	0.0622149	1.01484	0.303	0.179	1
UBE2J2	0.0625942	-0.264963	0.055	0.154	1
UNC13B	0.063186	-0.302615	0.028	0.103	1
VPS4B	0.063306	-0.284395	0.119	0.256	1
COL4A1	0.0634082	1.67249	0.367	0.282	1
LIMD2	0.0638341	0.743868	0.128	0.026	1
EIPR1	0.0648854	-0.306832	0.028	0.103	1
PPP2R1B	0.0648854	-0.369578	0.028	0.103	1
TIMM50	0.0648854	-0.350792	0.028	0.103	1
PPHLN1	0.0650338	-0.318898	0.073	0.179	1
B4GALT1	0.065197	-0.362948	0.092	0.205	1
LMAN2	0.065397	-0.309263	0.211	0.385	1
IGFBP4	0.0658901	1.06367	0.349	0.231	1
CETN3	0.066252	-0.335879	0.073	0.179	1
CERT1	0.066252	-0.33477	0.073	0.179	1
KANK4	0.0666224	-0.257355	0.028	0.103	1
ARID1A	0.0674889	-0.261107	0.073	0.179	1
OSGEP	0.0674889	-0.335628	0.073	0.179	1
IVD	0.0674889	-0.265404	0.073	0.179	1
TMEM208	0.0684365	-0.356937	0.11	0.231	1
KANSL1	0.0687214	0.726552	0.165	0.051	1
VPS51	0.0687448	-0.257183	0.073	0.179	1
OAZ1	0.0690485	-0.275954	0.578	0.821	1
NID1	0.0691208	0.895867	0.193	0.077	1
HMGB1	0.069764	-0.272216	0.661	0.923	1
FAAP20	0.0697728	0.984096	0.248	0.128	1
MORC3	0.0697953	-0.262735	0.092	0.205	1
RPS23	0.070065	-0.280089	0.807	0.974	1
TCEAL2	0.0701969	-0.609109	0.046	0.128	1
ANO1	0.0713142	-0.47719	0.073	0.179	1
ZSWIM7	0.0715755	-0.259181	0.119	0.256	1
RPS5	0.0727669	-0.316629	0.706	0.872	1
CDC42SE1	0.07297	1.05277	0.22	0.103	1
KATNAL1	0.0733526	-0.502538	0.046	0.128	1
STEAP4	0.0734832	1.1896	0.156	0.051	1
DUSP11	0.0739618	-0.253097	0.073	0.179	1
MXRA7	0.0746112	-0.386666	0.248	0.436	1
PTGER4	0.0750308	0.897838	0.22	0.103	1
PPP1R2	0.0750825	-0.577106	0.101	0.231	1
ALKAL2	0.0766233	-0.359704	0.046	0.128	1
MCUR1	0.0766233	-0.391807	0.046	0.128	1
MAD1L1	0.0766233	-0.263887	0.046	0.128	1
KIAA0355	0.0771889	-0.309481	0.092	0.205	1
ERP44	0.0776087	-0.313908	0.11	0.231	1
DRAM2	0.0780834	-0.324183	0.073	0.179	1
RTF1	0.0782101	0.903559	0.22	0.103	1
ASS1	0.0782529	0.272876	0.055	0.154	1
RPF1	0.0783027	-0.431869	0.046	0.128	1
SSBP3	0.0784311	0.635161	0.156	0.051	1
MARCKSL1	0.0788501	0.569702	0.119	0.026	1
TLR4	0.0788501	0.627466	0.119	0.026	1
OAF	0.0788501	0.740586	0.119	0.026	1
GFRA1	0.0788501	0.924447	0.119	0.026	1
MRPS11	0.0788501	0.579269	0.119	0.026	1
HLA-E	0.079118	1.0099	0.422	0.359	1
ANXA1	0.0796936	0.813951	0.229	0.103	1
DNMT1	0.0797096	0.625027	0.156	0.051	1
BLVRA	0.080012	-0.349049	0.046	0.128	1
LIMS1	0.0803899	0.628773	0.22	0.103	1
RIC8A	0.0811182	-0.281119	0.092	0.205	1
STK17B	0.0818147	1.00541	0.119	0.026	1
TPP1	0.0818147	0.666529	0.119	0.026	1
TSPAN4	0.0821063	0.887076	0.211	0.103	1
SLC22A17	0.0822792	-0.292038	0.064	0.154	1
SMAP2	0.0833306	0.522552	0.119	0.026	1
THUMPD3	0.0835214	-0.369861	0.046	0.128	1
COQ7	0.0835214	-0.375318	0.046	0.128	1
MRPL18	0.0838523	-0.250916	0.174	0.333	1
ARHGDIB	0.0849217	0.464312	0.312	0.154	1
LBR	0.0849467	0.687399	0.193	0.077	1
SCRN1	0.0853223	-0.250992	0.046	0.128	1
MRGPRF	0.0853223	-0.421428	0.046	0.128	1
DEFB1	0.0854264	1.32785	0.303	0.179	1
XRCC5	0.0861145	-0.416199	0.376	0.564	1
PSMD10	0.0864307	0.877152	0.119	0.026	1
CTTNBP2NL	0.0871545	-0.252093	0.046	0.128	1
KLHL7	0.0871545	-0.273767	0.046	0.128	1
ZFAND6	0.087544	0.342422	0.156	0.308	1
CYBA	0.0887807	0.98653	0.294	0.179	1
TMEM115	0.0890183	-0.279845	0.046	0.128	1
RPS10	0.0894819	-0.29306	0.807	0.974	1
MRC2	0.0896232	0.631046	0.119	0.026	1
ERI3	0.0897749	-0.267609	0.11	0.231	1
COL5A2	0.0907694	0.87843	0.183	0.077	1
GPC3	0.0912547	1.04118	0.119	0.026	1
LRRC17	0.0921005	-0.484606	0.064	0.154	1
SLC7A8	0.0928422	0.261025	0.046	0.128	1
ACSL4	0.0934475	0.662212	0.156	0.051	1
AK4	0.0938888	1.41025	0.147	0.051	1
ID2	0.0949199	-0.259272	0.101	0.205	1
EIF4G1	0.0949199	-0.382708	0.101	0.205	1
PSMC2	0.0951551	-0.306926	0.156	0.282	1
SENP7	0.0954022	0.682388	0.147	0.051	1
TPPP3	0.0954153	-0.418889	0.147	0.282	1
TGOLN2	0.0956026	0.969116	0.303	0.205	1
BAX	0.0964109	-0.415301	0.101	0.205	1
HNRNPF	0.0969152	0.340712	0.257	0.487	1
SERF2	0.0974113	0.297361	0.817	0.897	1
CLN5	0.0979205	-0.348347	0.101	0.205	1
TANC1	0.0980208	0.447622	0.119	0.026	1
CDH11	0.10006	0.773171	0.147	0.051	1
INTU	0.100986	-0.366021	0.064	0.154	1
AC022126.1	0.100986	0.653044	0.11	0.026	1
ATP5F1B	0.102249	-0.275644	0.404	0.615	1
DALRD3	0.102842	-0.299987	0.064	0.154	1
TPP2	0.102842	0.713378	0.11	0.026	1
NGFR	0.102842	0.64703	0.11	0.026	1
AMD1	0.102865	-0.301964	0.128	0.256	1
PIGP	0.104149	-0.343889	0.101	0.205	1
FAM168B	0.104726	-0.278563	0.064	0.154	1
COL4A4	0.104726	0.622351	0.11	0.026	1
ZGPAT	0.10511	0.296933	0.046	0.128	1
AL096870.8	0.10511	0.25734	0.046	0.128	1
EGR1	0.105754	-0.409761	0.101	0.205	1
ADCY9	0.106066	-0.318917	0.037	0.103	1
MSRB1	0.106302	-0.329852	0.083	0.179	1
SYDE1	0.10655	0.87136	0.147	0.051	1
ASL	0.106637	-0.492935	0.064	0.154	1
AOC3	0.109023	-0.254271	0.101	0.205	1
BCL10	0.110541	0.559322	0.11	0.026	1
PSMB9	0.111848	0.536742	0.211	0.103	1
ALDH1A1	0.111925	0.787548	0.174	0.077	1
PTMS	0.112276	0.398387	0.743	0.897	1
CD63	0.113268	-0.256416	0.716	0.974	1
MYL12B	0.113432	0.562906	0.679	0.821	1
NPNT	0.113465	-0.257663	0.037	0.103	1
TRIB2	0.11352	0.779633	0.174	0.077	1
ZBED3	0.116019	-0.312886	0.037	0.103	1
SMAD7	0.116019	-0.28416	0.037	0.103	1
COX16	0.116287	0.760619	0.211	0.103	1
RPL39	0.116522	0.397645	0.917	0.923	1
HIGD1B	0.116764	1.19535	0.174	0.077	1
TMEM14B	0.116981	-0.287314	0.22	0.359	1
EMC6	0.117139	-0.283778	0.156	0.282	1
TPGS2	0.117211	-0.259632	0.083	0.179	1
ABHD13	0.118688	0.346269	0.11	0.026	1
SPPL3	0.119111	-0.287194	0.083	0.179	1
IGFBP3	0.119567	1.16626	0.138	0.051	1
TESK1	0.121264	-0.283632	0.037	0.103	1
ASCC3	0.123435	0.860014	0.193	0.103	1
MXRA8	0.123688	0.444623	0.183	0.077	1
CEBPD	0.123749	-0.492131	0.22	0.359	1
WASHC4	0.125273	0.691047	0.138	0.051	1
LMNA	0.126847	0.253796	0.459	0.744	1
PHTF2	0.127222	0.800089	0.138	0.051	1
CHCHD10	0.127764	-0.314335	0.477	0.718	1
DES	0.128061	-0.62261	0.055	0.128	1
PAXIP1-AS2	0.128061	-0.264818	0.055	0.128	1
SLC38A1	0.128061	-0.353878	0.055	0.128	1
LINC00667	0.128455	-0.321902	0.101	0.205	1
PTH1R	0.129172	0.807093	0.248	0.154	1
ECM1	0.129194	0.673216	0.138	0.051	1
MAP3K8	0.129207	0.638242	0.101	0.026	1
IRF2BPL	0.129207	0.591068	0.101	0.026	1
SMIM24	0.129207	1.00027	0.101	0.026	1
HDAC1	0.130114	0.651039	0.165	0.077	1
SNHG18	0.130114	0.794954	0.165	0.077	1
PCDH9	0.130313	0.890268	0.33	0.231	1
SOX4	0.130687	0.929691	0.248	0.154	1
AMOTL2	0.13119	0.540073	0.138	0.051	1
UBAP2L	0.131544	0.433204	0.101	0.026	1
STAM2	0.131544	0.38346	0.101	0.026	1
GMFB	0.131544	0.59462	0.101	0.026	1
EMC10	0.131544	0.540811	0.101	0.026	1
AC016747.1	0.131544	0.432308	0.101	0.026	1
ENSA	0.132137	-0.258994	0.229	0.385	1
TBC1D4	0.132309	-0.294029	0.037	0.103	1
GYPC	0.132908	1.0388	0.349	0.282	1
CD320	0.132929	-0.272019	0.055	0.128	1
AKAP11	0.13321	0.703018	0.138	0.051	1
ATP13A3	0.133914	0.546241	0.101	0.026	1
ARHGAP18	0.133914	0.422521	0.101	0.026	1
ITPR2	0.133914	0.591307	0.101	0.026	1
SND1	0.135416	-0.368092	0.055	0.128	1
AGO3	0.136316	0.628941	0.101	0.026	1
LINC00472	0.136316	0.613599	0.101	0.026	1
DDX3X	0.136741	0.326978	0.321	0.538	1
FBLN5	0.137321	1.25354	0.138	0.051	1
KRCC1	0.137939	-0.254327	0.055	0.128	1
BASP1	0.138752	0.612694	0.101	0.026	1
FUOM	0.138752	0.595364	0.101	0.026	1
RNF220	0.140498	-0.258516	0.055	0.128	1
MCOLN1	0.140498	-0.278395	0.055	0.128	1
LINC02802	0.140498	-0.363569	0.055	0.128	1
IARS2	0.140659	-0.345827	0.147	0.256	1
LGALS3BP	0.143448	0.968206	0.394	0.333	1
ASPN	0.143671	0.473449	0.138	0.051	1
ITM2B	0.145269	0.314428	0.899	0.949	1
CYTH3	0.145726	-0.404036	0.055	0.128	1
KIAA2026	0.145837	0.394328	0.138	0.051	1
TYMP	0.145837	0.527489	0.138	0.051	1
SKP1	0.145864	-0.258601	0.688	0.923	1
BRD4	0.145997	0.788615	0.193	0.103	1
H3F3A	0.146184	-0.259581	0.734	0.897	1
PPP1CB	0.146565	1.09662	0.505	0.487	1
EPAS1	0.146863	0.681887	0.578	0.641	1
GNS	0.147313	0.504416	0.165	0.077	1
NFE2L2	0.148017	0.941073	0.339	0.256	1
DLG3	0.148395	-0.276814	0.055	0.128	1
SNRK	0.149949	0.774831	0.248	0.154	1
EIF4E3	0.151024	-0.254352	0.073	0.154	1
OMA1	0.151436	0.301734	0.101	0.026	1
LUM	0.152485	1.12169	0.138	0.051	1
A2M	0.15307	0.905692	0.725	0.744	1
WRN	0.154078	0.797655	0.128	0.051	1
USP47	0.158525	-0.290049	0.11	0.205	1
UNC5B	0.158799	0.803578	0.128	0.051	1
SEC63	0.159083	0.422735	0.193	0.359	1
RAPH1	0.159306	1.03408	0.229	0.154	1
MTSS1	0.15971	0.530546	0.165	0.077	1
PDGFB	0.1612	0.87286	0.128	0.051	1
PSMA5	0.162571	0.870979	0.257	0.179	1
ISOC2	0.163396	0.905289	0.183	0.103	1
CRYZ	0.163628	0.874605	0.128	0.051	1
PCSK1N	0.164002	0.872195	0.156	0.077	1
BBX	0.164635	0.271106	0.275	0.462	1
DAAM1	0.165402	0.508396	0.193	0.103	1
LPL	0.166084	0.791898	0.128	0.051	1
DIS3	0.166084	0.551763	0.128	0.051	1
PLAT	0.16802	0.392029	0.174	0.077	1
AHI1	0.168485	0.609027	0.156	0.077	1
TGFBR3	0.168567	0.660189	0.128	0.051	1
RING1	0.16889	-0.253981	0.092	0.179	1
PGLS	0.169189	0.78067	0.275	0.205	1
UQCR10	0.16922	0.550056	0.624	0.692	1
TLE5	0.170093	0.829078	0.404	0.359	1
GPX4	0.170124	0.486422	0.688	0.744	1
HTRA1	0.171338	-0.344382	0.092	0.179	1
LY6E	0.172296	0.688861	0.284	0.205	1
SEPTIN10	0.172859	0.326222	0.156	0.282	1
TSEN34	0.173182	-0.275076	0.193	0.308	1
FAM204A	0.176392	0.60167	0.321	0.231	1
RBM6	0.176909	1.056	0.211	0.128	1
RPS28	0.17934	0.332274	0.991	0.974	1
ESYT2	0.181705	-0.315042	0.147	0.256	1
MYL12A	0.183709	0.859977	0.633	0.821	1
POGZ	0.18373	0.376285	0.119	0.231	1
RAB11FIP3	0.185344	0.387368	0.073	0.154	1
S100A11	0.186054	1.0013	0.596	0.667	1
CD55	0.188301	0.266535	0.174	0.308	1
SUCO	0.191956	0.49626	0.119	0.051	1
SMIM3	0.191956	0.457467	0.119	0.051	1
PLEKHA2	0.191956	0.737171	0.119	0.051	1
ITCH	0.192289	0.564299	0.156	0.077	1
MBNL2	0.192767	0.905378	0.303	0.231	1
SDCBP	0.19322	0.821479	0.275	0.205	1
TNFRSF14	0.194798	0.62552	0.156	0.077	1
AGMAT	0.194802	0.873385	0.119	0.051	1
ADGRL2	0.194802	0.692822	0.119	0.051	1
FABP1	0.194802	0.9828	0.119	0.051	1
ELK4	0.194951	0.332722	0.128	0.051	1
COMMD7	0.196008	0.313215	0.156	0.282	1
RAP2A	0.197722	0.959494	0.147	0.077	1
ADD3	0.197857	0.879693	0.248	0.179	1
GEM	0.198974	0.763977	0.239	0.154	1
DNAJB1	0.199109	-0.411738	0.119	0.205	1
SEPTIN1	0.199838	-0.386679	0.046	0.103	1
IGFBP7	0.199881	0.561182	0.954	0.974	1
CDKN1B	0.200063	-0.283758	0.165	0.282	1
LRP1	0.202283	0.577233	0.303	0.231	1
PARP14	0.202472	0.498637	0.156	0.077	1
C1R	0.203493	0.390797	0.183	0.103	1
INPP5K	0.203549	-0.281402	0.046	0.103	1
TPM3	0.205079	0.431774	0.156	0.077	1
ASAP1	0.205079	0.641872	0.156	0.077	1
EHD3	0.205494	0.300938	0.119	0.231	1
USP33	0.205655	0.403149	0.147	0.077	1
P4HA1	0.205655	0.496606	0.147	0.077	1
RARA-AS1	0.20731	-0.295191	0.046	0.103	1
ZFP36L2	0.207471	-0.32295	0.183	0.282	1
NUMA1	0.207561	0.258031	0.183	0.308	1
CCNB1IP1	0.207754	-0.257554	0.064	0.128	1
CD59	0.208629	0.310233	0.394	0.667	1
GNA13	0.209497	0.419112	0.119	0.051	1
TMEM167A	0.209554	0.362813	0.156	0.282	1
NMT1	0.209554	0.296957	0.156	0.282	1
EIF2S3	0.210401	0.252332	0.266	0.436	1
PLSCR4	0.211071	0.839275	0.147	0.077	1
SPG21	0.211071	0.634542	0.147	0.077	1
PCIF1	0.211121	-0.26345	0.046	0.103	1
CCND2	0.21253	0.616126	0.119	0.051	1
FZD1	0.212733	0.846801	0.257	0.205	1
ITGAV	0.213984	0.936709	0.22	0.154	1
RDX	0.214217	0.448995	0.211	0.128	1
IGFBP6	0.214217	1.10919	0.211	0.128	1
PTPRA	0.21441	0.893944	0.312	0.256	1
SLF2	0.214982	-0.379102	0.046	0.103	1
MBOAT7	0.214982	-0.268623	0.046	0.103	1
MEIS1	0.215594	0.455917	0.119	0.051	1
RNF41	0.217882	-0.326346	0.064	0.128	1
FCGRT	0.219378	0.569396	0.376	0.308	1
COA5	0.219794	-0.350666	0.147	0.231	1
PPP1R16A	0.21985	0.418276	0.11	0.205	1
TMEM59	0.221336	0.463225	0.651	0.821	1
TJP1	0.22173	0.698958	0.349	0.308	1
DPYSL2	0.22291	0.743408	0.284	0.205	1
COL1A1	0.223011	0.283073	0.22	0.128	1
SPRY1	0.224629	0.826689	0.339	0.282	1
SPTLC1	0.224828	-0.262245	0.064	0.128	1
SULT1A1	0.22506	0.550407	0.147	0.077	1
KRTCAP2	0.225551	0.765721	0.459	0.462	1
CAMK2N1	0.22647	0.73886	0.257	0.179	1
CSNK1E	0.227005	0.26718	0.128	0.231	1
PHC3	0.228171	0.512108	0.119	0.051	1
FAM111A	0.228171	-0.257894	0.083	0.154	1
NEO1	0.228171	0.29421	0.119	0.051	1
SNRPB2	0.231804	0.299739	0.239	0.41	1
AKAP12	0.232552	0.444712	0.239	0.154	1
CTNNBL1	0.234651	-0.31069	0.083	0.154	1
MAP2K2	0.23473	-0.522665	0.22	0.308	1
ASB3	0.235054	0.273528	0.046	0.103	1
DDX21	0.235123	0.716612	0.248	0.179	1
FOXP1	0.236183	0.327205	0.147	0.256	1
SPINT2	0.236719	0.581953	0.147	0.077	1
PPP4R3B	0.237484	0.836324	0.193	0.128	1
SCARB2	0.237886	0.482789	0.349	0.256	1
TRIM44	0.240042	0.637754	0.229	0.154	1
CELF1	0.240042	0.64457	0.229	0.154	1
HSD17B10	0.240559	0.288084	0.128	0.231	1
BHMT2	0.241933	0.83421	0.11	0.051	1
SNAI2	0.241933	0.849302	0.11	0.051	1
PLXDC2	0.241933	0.817957	0.11	0.051	1
CA12	0.241933	0.769198	0.11	0.051	1
RAB34	0.242073	0.264791	0.275	0.462	1
SPP1	0.243336	0.823578	0.174	0.103	1
BCL2	0.243443	0.348234	0.046	0.103	1
ARHGAP1	0.244054	0.890753	0.239	0.179	1
SMIM8	0.245178	0.283003	0.119	0.205	1
MAP2K4	0.245399	0.570889	0.11	0.051	1
DPP7	0.246136	0.454377	0.174	0.103	1
BUB3	0.246136	0.521536	0.174	0.103	1
RTL8A	0.247051	0.300035	0.183	0.308	1
B2M	0.247831	0.471962	0.972	0.974	1
SLC9A3R2	0.248619	0.376327	0.22	0.359	1
CFLAR	0.248799	0.472674	0.147	0.077	1
LMCD1	0.2489	0.617326	0.11	0.051	1
CCN1	0.249849	-0.548839	0.092	0.154	1
SLFN5	0.250144	0.685726	0.165	0.103	1
SERPINH1	0.250768	0.726293	0.193	0.128	1
UBE2E2	0.251293	0.669409	0.202	0.128	1
PCDH10	0.252436	0.632024	0.11	0.051	1
GHR	0.252436	0.449412	0.11	0.051	1
ACO1	0.252436	0.600451	0.11	0.051	1
PSMA4	0.253326	0.57239	0.294	0.231	1
CXCL12	0.254282	0.856652	0.248	0.179	1
UHMK1	0.254672	0.421029	0.128	0.231	1
FBLN1	0.254871	-0.974938	0.119	0.051	1
CCL2	0.254998	0.755458	0.147	0.077	1
ARHGAP24	0.256007	0.568983	0.11	0.051	1
NUTM2B-AS1	0.256007	0.398773	0.11	0.051	1
RORA	0.256007	0.481004	0.11	0.051	1
HEXIM1	0.256007	0.456759	0.11	0.051	1
COL21A1	0.256497	0.765438	0.138	0.077	1
USP12	0.256497	0.553769	0.138	0.077	1
DLEU2	0.259613	0.484027	0.11	0.051	1
MAN2C1	0.259958	-0.413161	0.092	0.154	1
THUMPD1	0.260231	0.368411	0.138	0.231	1
ACADVL	0.260843	0.282938	0.321	0.513	1
TMEM147	0.261738	-0.288308	0.202	0.308	1
TCF21	0.261763	1.37941	0.193	0.128	1
BOLA3	0.262795	0.693318	0.229	0.154	1
PELO	0.262795	0.358306	0.229	0.154	1
MTUS1	0.263254	0.359905	0.11	0.051	1
ZMAT2	0.264496	-0.289589	0.11	0.179	1
PLTP	0.267715	0.534694	0.147	0.077	1
MINDY2	0.268944	0.270121	0.138	0.231	1
SP110	0.268991	-0.413665	0.055	0.103	1
NEK9	0.270641	0.389371	0.11	0.051	1
PXDN	0.272914	0.604191	0.138	0.077	1
MBTPS1	0.273371	0.318156	0.229	0.154	1
NCOR2	0.273872	-0.411109	0.092	0.154	1
DAB2	0.274295	0.783693	0.239	0.179	1
FAM13B	0.274387	0.31603	0.11	0.051	1
TNRC18	0.274387	0.373777	0.11	0.051	1
NPC2	0.274943	0.848259	0.294	0.256	1
GPX3	0.276873	1.93044	0.468	0.564	1
PPP2CA	0.277171	0.51893	0.165	0.103	1
IER3	0.283103	0.518987	0.138	0.077	1
PEX2	0.283103	0.417698	0.138	0.077	1
PROS1	0.283438	0.635582	0.165	0.103	1
TBX3	0.283443	0.800828	0.257	0.205	1
DAZAP2	0.284405	0.830303	0.266	0.205	1
ABR	0.286706	-0.36535	0.055	0.103	1
IAH1	0.286995	0.282213	0.183	0.282	1
UPF2	0.287705	0.45393	0.193	0.128	1
C1GALT1C1	0.288368	0.253693	0.119	0.205	1
HNMT	0.290691	0.391633	0.193	0.128	1
MYH9	0.291137	0.646599	0.367	0.333	1
CEP350	0.292044	0.281643	0.174	0.282	1
NUCKS1	0.295041	0.596312	0.569	0.641	1
KMT2E	0.295532	0.420833	0.275	0.436	1
RAB11A	0.295822	0.663869	0.239	0.179	1
IER3IP1	0.295822	0.638829	0.239	0.179	1
MT2A	0.29589	0.416462	0.807	0.872	1
CHMP3	0.296157	-0.46145	0.239	0.333	1
HDGFL3	0.296273	0.287366	0.138	0.231	1
KDM5B	0.297084	0.40433	0.138	0.077	1
S100A16	0.297607	0.290159	0.11	0.051	1
MRPS31	0.298075	0.25595	0.156	0.256	1
FAR1	0.298253	0.336988	0.119	0.205	1
RBX1	0.298835	0.724142	0.413	0.436	1
ATP5PB	0.299521	-0.272844	0.128	0.205	1
PPP4R2	0.30065	0.396772	0.138	0.077	1
PLIN2	0.30275	0.415875	0.083	0.154	1
MT1F	0.304704	-0.276851	0.266	0.41	1
SRGAP2C	0.307957	0.675835	0.101	0.051	1
TTC21B	0.307957	0.418914	0.101	0.051	1
DOCK8	0.307957	0.462863	0.101	0.051	1
CUBN	0.307957	0.774582	0.101	0.051	1
XAF1	0.307957	0.488734	0.101	0.051	1
WIPF2	0.307957	0.524151	0.101	0.051	1
AKT1S1	0.307957	0.424268	0.101	0.051	1
LAMP2	0.309458	0.621786	0.165	0.103	1
NCL	0.31025	0.662879	0.55	0.615	1
ACY1	0.310513	0.884884	0.128	0.077	1
TEAD1	0.310606	0.58669	0.193	0.128	1
CSNK1G3	0.311781	0.282425	0.119	0.205	1
SPON2	0.312183	0.620274	0.101	0.051	1
IBTK	0.312183	0.477658	0.101	0.051	1
PIBF1	0.312183	0.36527	0.101	0.051	1
SGPP1	0.312183	0.725851	0.101	0.051	1
FAT1	0.312759	0.803643	0.229	0.179	1
DDX5	0.313593	0.356768	0.606	0.692	1
NORAD	0.314021	0.801186	0.45	0.513	1
IFI6	0.315328	0.659643	0.193	0.128	1
TRIP12	0.316444	0.26265	0.156	0.256	1
RHBDF1	0.316447	0.446653	0.101	0.051	1
GNAQ	0.318075	0.644717	0.128	0.077	1
MTREX	0.318908	0.371198	0.138	0.077	1
CRYL1	0.318908	0.390442	0.138	0.077	1
TMEM170A	0.320748	0.344837	0.101	0.051	1
ANXA7	0.320985	0.534695	0.211	0.154	1
CRIM1	0.321319	0.32475	0.468	0.718	1
N4BP2L2	0.321319	0.298584	0.468	0.718	1
SET	0.322076	0.843146	0.486	0.59	1
ARPP19	0.322473	0.289178	0.202	0.308	1
NSF	0.322644	0.334924	0.138	0.077	1
AQP1	0.325756	0.770945	0.128	0.077	1
MAN1A2	0.329251	0.403121	0.156	0.103	1
HERC4	0.329466	0.266511	0.101	0.051	1
TOR1AIP2	0.329641	0.611822	0.128	0.077	1
GNAI1	0.331207	0.621965	0.303	0.256	1
BLVRB	0.331376	0.257731	0.239	0.359	1
ABHD2	0.333482	0.330437	0.165	0.103	1
DCAF8	0.333556	0.268845	0.128	0.077	1
COPS9	0.33545	0.757859	0.486	0.538	1
ANKRD10	0.336413	0.603779	0.156	0.103	1
HNRNPUL2	0.337501	0.642316	0.128	0.077	1
MIR99AHG	0.337501	0.378281	0.128	0.077	1
CHID1	0.337755	0.675431	0.202	0.154	1
IGSF8	0.338335	0.290923	0.101	0.051	1
ZNF652	0.338335	0.46871	0.101	0.051	1
FERMT2	0.340165	0.439751	0.275	0.436	1
OSTF1	0.340975	0.515246	0.202	0.154	1
NFAT5	0.343675	0.445349	0.119	0.205	1
ARHGDIA	0.344892	0.459505	0.248	0.41	1
ARL6IP6	0.345481	0.436109	0.128	0.077	1
IMPA2	0.347057	0.354089	0.183	0.128	1
RB1	0.349302	0.294722	0.138	0.231	1
HSPA5	0.350297	0.403139	0.33	0.538	1
BMI1	0.350752	0.325499	0.165	0.256	1
ATP5IF1	0.35124	0.288492	0.44	0.744	1
GIGYF2	0.351359	0.253271	0.128	0.205	1
FASTK	0.351924	0.302566	0.073	0.128	1
MSL1	0.351924	0.299384	0.101	0.051	1
LEPROTL1	0.35358	0.451845	0.128	0.077	1
VDAC1	0.357025	0.842663	0.303	0.282	1
ZFP36L1	0.358367	0.87477	0.495	0.564	1
SLCO3A1	0.358683	0.264876	0.183	0.282	1
RND3	0.360907	0.450392	0.183	0.128	1
ARF4	0.360988	0.614209	0.376	0.333	1
WDR70	0.363635	0.26521	0.092	0.154	1
LLPH	0.363635	0.325924	0.092	0.154	1
MT1G	0.363974	1.81585	0.661	0.923	1
KAT6B	0.364061	0.337163	0.165	0.256	1
OLFML3	0.365951	0.960802	0.128	0.077	1
CDC37	0.366119	0.346175	0.303	0.462	1
PDLIM5	0.367494	0.478	0.358	0.538	1
FNBP4	0.367961	0.290028	0.147	0.231	1
ZNF770	0.370135	0.317964	0.128	0.077	1
SUSD6	0.370619	0.380618	0.055	0.103	1
RCN1	0.370653	0.557032	0.174	0.128	1
DGUOK	0.370832	0.432677	0.165	0.256	1
AKR7A2	0.37239	0.284335	0.248	0.385	1
BSCL2	0.373598	0.271866	0.128	0.205	1
C2CD2	0.373713	0.51809	0.156	0.103	1
SSB	0.374095	0.711247	0.376	0.385	1
COL4A2	0.374178	1.16399	0.44	0.462	1
ITPRIPL2	0.374247	0.670576	0.202	0.154	1
GPX8	0.374347	0.327183	0.128	0.077	1
UBL3	0.374347	0.364277	0.128	0.077	1
TENT5A	0.377423	0.844441	0.147	0.103	1
ITGA11	0.377423	0.497654	0.147	0.103	1
TFG	0.379178	0.316757	0.156	0.231	1
MBNL1	0.379859	0.252609	0.321	0.487	1
G3BP2	0.3812	0.37919	0.128	0.205	1
HOOK3	0.382613	0.264037	0.174	0.256	1
HOXA3	0.384953	0.349323	0.073	0.128	1
CMPK1	0.385553	0.940477	0.211	0.179	1
PLPP1	0.386454	0.707049	0.193	0.154	1
CREBRF	0.387053	0.458662	0.229	0.359	1
PUM1	0.387162	0.386484	0.128	0.077	1
FRMD3	0.389051	0.715498	0.174	0.128	1
NR2F1	0.389889	0.823093	0.55	0.692	1
HLA-A	0.390889	0.753219	0.596	0.718	1
RIF1	0.392796	0.513479	0.174	0.128	1
NOSIP	0.393287	0.378315	0.156	0.103	1
FBXL15	0.393317	0.290745	0.147	0.231	1
NHLRC2	0.393317	0.427754	0.147	0.231	1
SRSF6	0.393462	0.699966	0.147	0.103	1
LMO4	0.393471	0.438199	0.33	0.487	1
CCS	0.393616	0.46814	0.248	0.205	1
COL6A1	0.39417	1.03812	0.44	0.487	1
RHOG	0.394251	0.280737	0.092	0.154	1
MIR4458HG	0.395142	0.829142	0.202	0.154	1
C14orf119	0.396563	0.396465	0.174	0.128	1
CIB1	0.397289	0.455024	0.275	0.41	1
SELENOT	0.398603	0.371151	0.257	0.385	1
PHF10	0.400617	0.28317	0.128	0.205	1
NRP1	0.401011	0.764326	0.495	0.538	1
CHD3	0.401635	0.402834	0.147	0.103	1
ASAP2	0.401847	0.259911	0.183	0.282	1
BMPR2	0.401847	0.698501	0.22	0.179	1
VPS36	0.402261	0.37903	0.165	0.256	1
STXBP3	0.404162	0.539044	0.174	0.128	1
SDCCAG8	0.405759	0.390098	0.147	0.103	1
RO60	0.405819	0.549531	0.229	0.359	1
NDUFAF8	0.406511	0.315478	0.266	0.205	1
CCDC88A	0.409908	0.410562	0.147	0.103	1
INSR	0.412425	0.515801	0.092	0.154	1
ACADM	0.413114	0.491727	0.239	0.179	1
SMNDC1	0.414082	0.583618	0.147	0.103	1
NEK7	0.414993	0.709446	0.239	0.205	1
LAMTOR5	0.4157	0.510475	0.303	0.462	1
SPEN	0.415731	0.502253	0.183	0.282	1
ZFYVE16	0.416832	0.683539	0.211	0.179	1
IFI27L2	0.417202	0.314658	0.284	0.436	1
VPS41	0.418087	-0.325557	0.101	0.154	1
CAMSAP2	0.418282	0.396322	0.147	0.103	1
GOLGA7	0.419259	0.760795	0.165	0.128	1
SAT2	0.419952	0.371858	0.385	0.564	1
HPF1	0.422506	0.352014	0.147	0.103	1
TMEM106B	0.423426	0.588507	0.248	0.205	1
PRDX3	0.425998	0.467696	0.275	0.41	1
CCDC91	0.426756	0.380083	0.147	0.103	1
PLEKHA3	0.42714	0.521668	0.156	0.231	1
GPN3	0.427476	0.299305	0.174	0.128	1
EPS8	0.427798	0.74052	0.33	0.308	1
SH3PXD2A	0.428728	0.38975	0.119	0.077	1
ROMO1	0.432198	0.393389	0.459	0.436	1
TIAL1	0.432363	0.568299	0.174	0.256	1
IL6ST	0.43245	1.08095	0.44	0.513	1
MT-ND3	0.433349	0.3072	1	1	1
PRRC2C	0.434396	0.351471	0.303	0.256	1
HNRNPH2	0.435419	0.461068	0.174	0.128	1
SMAD5	0.436513	0.599194	0.284	0.256	1
EPB41L2	0.436796	0.452076	0.44	0.41	1
SRM	0.437997	0.436278	0.193	0.154	1
S1PR3	0.437997	0.637051	0.193	0.154	1
TMUB2	0.43821	0.293133	0.119	0.077	1
MED13	0.43821	0.458245	0.119	0.077	1
IMP3	0.438492	0.615112	0.211	0.179	1
SH3D19	0.43941	0.459694	0.165	0.128	1
GLYR1	0.43941	0.54226	0.165	0.128	1
RPS15A	0.440571	0.300688	0.862	0.897	1
STOM	0.440735	0.763839	0.275	0.256	1
BRI3	0.441284	0.289393	0.431	0.667	1
DCXR	0.443223	0.881246	0.321	0.308	1
MAPK10	0.443506	0.556311	0.165	0.128	1
RAB5C	0.446445	0.528378	0.22	0.333	1
SNF8	0.446564	0.489665	0.202	0.154	1
CEBPZOS	0.447624	0.386148	0.138	0.205	1
TTC33	0.450568	0.329646	0.119	0.179	1
YAP1	0.451655	0.532993	0.183	0.282	1
SEPTIN7	0.453745	0.437797	0.661	0.846	1
NIPSNAP3A	0.453931	0.564414	0.138	0.103	1
TMX1	0.455924	0.52381	0.165	0.128	1
RPAIN	0.45805	0.335497	0.248	0.205	1
SEC11C	0.458334	0.265283	0.156	0.231	1
SEC61A1	0.459913	0.287941	0.101	0.154	1
KDM2A	0.461141	-0.328684	0.064	0.103	1
ELF2	0.461927	0.286527	0.202	0.154	1
CDK2AP1	0.462467	0.505458	0.229	0.205	1
R3HDM2	0.465183	0.267049	0.165	0.231	1
ECRG4	0.466653	1.19369	0.404	0.641	1
YY1	0.467138	0.292979	0.266	0.385	1
PCDH18	0.46716	0.499495	0.193	0.154	1
SMARCA1	0.46758	0.611263	0.275	0.256	1
HMOX2	0.467587	0.489538	0.138	0.103	1
UBE2Z	0.469516	0.284236	0.101	0.154	1
MOSMO	0.469649	0.417136	0.11	0.077	1
POLR2L	0.469805	0.426247	0.587	0.718	1
SNX13	0.470598	0.282784	0.147	0.103	1
LAMTOR3	0.472373	0.629016	0.183	0.154	1
CAPRIN1	0.473269	0.846006	0.257	0.256	1
NONO	0.473953	0.523522	0.174	0.256	1
CTSC	0.474431	0.996144	0.275	0.256	1
PSMD5	0.47477	0.30179	0.11	0.077	1
EPS15	0.475115	0.310943	0.147	0.103	1
ISG15	0.475941	-0.274073	0.248	0.205	1
CLIC4	0.476083	0.499095	0.404	0.41	1
AFG3L2	0.476815	0.527358	0.138	0.103	1
RPUSD1	0.478786	0.305143	0.064	0.103	1
SUCLG1	0.479071	0.959313	0.422	0.462	1
GTF2B	0.479921	0.328676	0.11	0.077	1
EXOC5	0.479921	0.294535	0.11	0.077	1
SNAP23	0.479921	0.361956	0.11	0.077	1
TNRC6B	0.480407	0.858031	0.303	0.308	1
PRR13	0.480499	0.672374	0.183	0.154	1
SSBP2	0.480859	0.256991	0.202	0.282	1
SP100	0.48113	0.398913	0.193	0.154	1
TRA2A	0.481539	0.599328	0.165	0.256	1
MDM4	0.482543	0.580807	0.183	0.154	1
SLC40A1	0.483955	0.587735	0.239	0.205	1
FILIP1L	0.484352	0.768298	0.349	0.359	1
SMAD4	0.484584	0.476222	0.229	0.205	1
GPBP1L1	0.485103	0.647185	0.11	0.077	1
TMEM214	0.485103	0.5835	0.11	0.077	1
PTBP3	0.485103	0.726536	0.11	0.077	1
KDELR2	0.485436	0.535527	0.22	0.179	1
UBE2I	0.485597	0.283099	0.229	0.333	1
ELOB	0.486853	0.423233	0.624	0.821	1
GUK1	0.486856	0.579331	0.514	0.667	1
CDC42BPA	0.486856	0.251899	0.284	0.256	1
SNX6	0.489151	0.391311	0.266	0.231	1
RCOR3	0.490637	0.692875	0.156	0.128	1
SGIP1	0.49111	0.269602	0.119	0.179	1
ESF1	0.491471	0.458539	0.211	0.179	1
NEURL1B	0.493124	0.380867	0.22	0.179	1
IRF2BP2	0.493295	0.347564	0.284	0.41	1
TRAM1	0.494208	0.449168	0.211	0.308	1
LARP4	0.495558	0.385851	0.11	0.077	1
TMEM37	0.495569	0.546978	0.138	0.103	1
CDC42EP5	0.495569	0.428057	0.138	0.103	1
TIMM8B	0.497422	0.256516	0.257	0.385	1
CAPN2	0.497438	-0.299689	0.11	0.154	1
ASPH	0.497632	0.253007	0.174	0.128	1
PPP2R5E	0.498697	0.385434	0.138	0.205	1
CYP1B1	0.500829	0.491142	0.11	0.077	1
TRAK2	0.500829	0.328417	0.11	0.077	1
LASP1	0.500829	0.446837	0.11	0.077	1
FGD5-AS1	0.502382	0.633921	0.248	0.231	1
CMTR2	0.502876	0.255322	0.064	0.103	1
UBE2G1	0.503983	0.262438	0.101	0.154	1
[truncated: 622 more rows]

## Sheet: Endo
	p_val	avg_log2FC	pct.1	pct.2	p_val_adj
XIST	7.585e-51	-1.68405	0	0.242	2.89929e-46
HSPA1A	2.85152e-48	-2.99599	0.212	0.626	1.08997e-43
HSPA1B	3.17285e-48	-2.30974	0.081	0.463	1.21279e-43
HLA-DRB5	6.233e-45	2.6093	0.698	0.295	2.3825e-40
MT-ND2	1.58912e-36	1.19046	0.997	0.96	6.07423e-32
MT-ND4L	2.0308e-34	1.54324	0.94	0.744	7.76254e-30
MT-CO2	2.42264e-34	1.45334	0.998	0.987	9.26029e-30
SOST	2.42352e-33	-2.46847	0.023	0.247	9.26368e-29
RPS3A	6.44212e-33	-1.1784	0.611	0.899	2.46243e-28
MT-CO3	1.07758e-32	2.2658	0.984	0.978	4.11894e-28
RPL27A	8.31827e-32	-1.36411	0.388	0.784	3.17957e-27
MT-ND3	5.44931e-31	1.5072	0.999	0.969	2.08294e-26
UBC	1.1869e-29	-1.06297	0.465	0.85	4.53679e-25
HLA-B	1.893e-28	-1.02421	0.86	0.899	7.2358e-24
DUSP1	1.96014e-28	-1.65042	0.149	0.467	7.49245e-24
MT-CO1	1.06234e-25	1.1494	0.994	0.987	4.06068e-21
TPT1	4.00297e-25	-0.737203	0.839	0.974	1.53009e-20
EEF1A1	2.33845e-24	-0.740535	0.939	0.987	8.93849e-20
RPL37A	4.27339e-24	-0.984723	0.491	0.841	1.63346e-19
RPS4X	6.11311e-24	-0.932563	0.629	0.885	2.33668e-19
RPL23A	1.28418e-23	-1.12458	0.502	0.819	4.90864e-19
DNAJB1	2.40085e-23	-1.55506	0.07	0.304	9.17702e-19
CRHBP	5.10667e-23	-1.59198	0.326	0.63	1.95197e-18
PPDPF	6.82446e-23	-0.947285	0.193	0.529	2.60858e-18
BCAM	1.19365e-22	-1.18371	0.153	0.441	4.56262e-18
EHD3	1.27862e-22	-1.90037	0.035	0.22	4.88741e-18
MT-ND5	2.29054e-22	1.04828	0.928	0.837	8.75537e-18
RARRES3	1.19948e-21	-1.0864	0	0.101	4.58489e-17
MT-ND1	1.3352e-21	0.95141	0.984	0.956	5.10367e-17
RPL15	5.0678e-21	-0.908838	0.657	0.89	1.93712e-16
RPL3	8.86756e-20	-0.775461	0.745	0.938	3.38954e-15
JUN	1.35862e-19	-1.46442	0.208	0.489	5.19319e-15
RPL21	9.54637e-18	-1.07143	0.614	0.859	3.649e-13
RPL4	1.09657e-17	-0.839207	0.316	0.621	4.19151e-13
B2M	1.17917e-17	-0.60984	0.968	0.996	4.50727e-13
RPS9	2.40895e-17	-0.726186	0.637	0.907	9.20796e-13
RPS16	5.39896e-17	-0.935997	0.465	0.784	2.0637e-12
IL32	6.48248e-17	-1.67469	0.238	0.511	2.47786e-12
HIST1H4C	6.85789e-17	-0.721487	0.235	0.546	2.62136e-12
RPL9	1.11777e-16	-0.704596	0.679	0.903	4.27256e-12
RPS27A	1.23488e-16	-0.671503	0.808	0.943	4.72022e-12
GJA5	1.49982e-16	-1.03019	0.055	0.233	5.7329e-12
SLC9A3R2	3.45948e-16	-1.1544	0.639	0.784	1.32235e-11
HNRNPH1	4.21553e-16	1.72035	0.612	0.454	1.61134e-11
RPSA	4.60261e-16	-0.625258	0.382	0.718	1.7593e-11
HLA-C	5.49693e-16	-0.747656	0.786	0.877	2.10115e-11
ITGA8	8.09686e-16	-0.988517	0.024	0.154	3.09495e-11
HSPB1	9.09639e-16	-0.79822	0.523	0.797	3.47701e-11
CLEC3B	9.13087e-16	-0.715675	0.186	0.449	3.49018e-11
CDH13	9.38916e-16	-0.653148	0.1	0.313	3.58891e-11
HSP90AA1	1.66235e-15	-0.885602	0.503	0.749	6.35417e-11
RPS20	2.12833e-15	-1.36525	0.218	0.467	8.13533e-11
RPS6	2.28024e-15	-0.943067	0.71	0.877	8.716e-11
LINC00551	2.72809e-15	-1.1422	0.018	0.137	1.04278e-10
RPL31	3.66876e-15	-1.7238	0.234	0.476	1.40235e-10
CD63	4.12047e-15	-0.67797	0.501	0.797	1.57501e-10
ATP2A3	6.29706e-15	-0.484461	0.017	0.132	2.40699e-10
GNAS	7.52407e-15	-0.771308	0.502	0.78	2.876e-10
RPS18	1.31573e-14	-0.575065	0.801	0.947	5.02923e-10
RPS4Y1	1.36739e-14	0.989639	0.382	0.093	5.2267e-10
HLA-E	1.65708e-14	-0.70556	0.795	0.859	6.33402e-10
NPM1	1.7568e-14	-0.719338	0.313	0.595	6.71519e-10
RPL13	1.8957e-14	-0.638409	0.842	0.934	7.24614e-10
RPL37	2.16008e-14	-0.64508	0.696	0.872	8.25669e-10
CITED4	3.16078e-14	-0.668062	0.063	0.233	1.20818e-09
MT-ND4	3.32295e-14	0.691804	0.995	0.991	1.27017e-09
LDHA	4.55119e-14	-0.763148	0.243	0.507	1.73965e-09
ARPC3	5.19099e-14	-0.585553	0.305	0.612	1.98421e-09
RPL7	8.75309e-14	-1.52458	0.35	0.617	3.34578e-09
MT1E	8.78797e-14	-1.00818	0.333	0.612	3.35911e-09
TSC22D1	1.18208e-13	-0.850986	0.235	0.48	4.51838e-09
NR4A1	1.63785e-13	-0.752229	0.024	0.141	6.26052e-09
FOSB	1.66902e-13	-0.751523	0.051	0.203	6.37968e-09
JUNB	2.02428e-13	-1.13517	0.206	0.436	7.7376e-09
PTGR1	2.32106e-13	-0.511807	0.061	0.225	8.87204e-09
HIST1H1C	2.91763e-13	-0.526816	0.078	0.256	1.11524e-08
RPS2	5.4126e-13	-0.835124	0.465	0.74	2.06891e-08
FTH1	6.36047e-13	-0.839463	0.847	0.987	2.43123e-08
RACK1	1.26525e-12	-0.633262	0.578	0.833	4.83629e-08
HES1	1.40285e-12	-1.03347	0.284	0.524	5.36224e-08
HLA-DRB1	1.45202e-12	0.75061	0.857	0.793	5.5502e-08
NOP53	1.69762e-12	-0.57491	0.238	0.489	6.48897e-08
SPCS1	2.14127e-12	-0.58754	0.23	0.48	8.18478e-08
NACA	2.55128e-12	-0.550992	0.632	0.868	9.752e-08
CYBA	2.60069e-12	-0.463724	0.245	0.52	9.94086e-08
RPL26	2.80369e-12	-0.569142	0.781	0.934	1.07168e-07
RPL22	8.25319e-12	-0.572019	0.583	0.824	3.1547e-07
BTF3	8.98273e-12	-0.607712	0.425	0.722	3.43356e-07
ARGLU1	9.72955e-12	1.00401	0.686	0.559	3.71902e-07
LGALS3BP	9.96836e-12	-0.539278	0.034	0.154	3.81031e-07
EPAS1	9.98454e-12	-0.71176	0.581	0.784	3.81649e-07
RPL38	1.11427e-11	-0.564905	0.54	0.775	4.25919e-07
RPS14	1.27714e-11	-0.582033	0.716	0.903	4.88173e-07
TCEAL9	1.47554e-11	-0.599127	0.144	0.344	5.64012e-07
CLEC14A	2.12342e-11	-0.656356	0.249	0.489	8.11657e-07
CEBPB	2.14666e-11	-0.40648	0.062	0.211	8.20538e-07
ATP5F1E	2.25696e-11	0.761083	0.847	0.863	8.62699e-07
RPL10A	2.46422e-11	-0.683463	0.511	0.762	9.41924e-07
SBDS	2.50334e-11	-0.530767	0.226	0.467	9.56876e-07
UBB	3.66991e-11	-0.62633	0.572	0.824	1.40279e-06
HSPA8	4.36173e-11	-0.564002	0.398	0.678	1.66723e-06
RPL13A	4.37362e-11	-1.54378	0.443	0.692	1.67177e-06
DPY30	5.03607e-11	-0.477657	0.095	0.264	1.92499e-06
KLF4	6.09305e-11	-0.537606	0.102	0.278	2.32901e-06
FGL2	6.9464e-11	-1.02774	0.109	0.278	2.65519e-06
HIST1H2AC	6.99688e-11	-0.437108	0.077	0.233	2.67449e-06
EIF3E	7.52028e-11	-0.510906	0.188	0.401	2.87455e-06
UQCRB	7.77319e-11	-0.656134	0.374	0.634	2.97122e-06
C7orf50	8.23291e-11	-0.413825	0.052	0.185	3.14695e-06
EIF1	9.72642e-11	-0.468258	0.734	0.885	3.71783e-06
PRX	1.05642e-10	-0.450408	0.029	0.137	4.03806e-06
CARHSP1	1.06481e-10	-0.438132	0.209	0.441	4.07013e-06
NDUFB4	1.14688e-10	-0.43607	0.286	0.542	4.38384e-06
KLF2	1.25691e-10	-0.85768	0.411	0.612	4.80442e-06
RPL19	1.63502e-10	-0.440272	0.793	0.947	6.24969e-06
HSP90AB1	1.67226e-10	-0.673098	0.446	0.705	6.39206e-06
EEF2	1.92098e-10	-0.51698	0.286	0.524	7.34276e-06
RPLP2	2.19873e-10	-0.849014	0.617	0.837	8.40441e-06
CD58	2.30565e-10	-0.498025	0.112	0.282	8.81312e-06
SEMA3G	2.39125e-10	-0.610399	0.05	0.176	9.14033e-06
HLA-DPA1	3.01138e-10	-0.617171	0.554	0.74	1.15107e-05
PLPP3	3.35493e-10	-0.972513	0.502	0.656	1.28239e-05
SQSTM1	3.53114e-10	-0.576097	0.256	0.48	1.34974e-05
TCP1	3.82837e-10	-0.389754	0.089	0.247	1.46336e-05
SAT1	3.84695e-10	-0.822265	0.268	0.48	1.47046e-05
JUND	4.04998e-10	-0.56106	0.378	0.626	1.54806e-05
LAPTM4B	4.07643e-10	-0.529182	0.071	0.211	1.55817e-05
RPS12	4.56153e-10	-0.541433	0.818	0.912	1.7436e-05
C1orf43	4.88927e-10	-0.444615	0.119	0.291	1.86887e-05
PDLIM1	5.06607e-10	-0.462373	0.117	0.291	1.93646e-05
BEX3	5.08253e-10	-0.58231	0.242	0.458	1.94275e-05
TCIM	6.18942e-10	-1.0225	0.402	0.599	2.36584e-05
NUCB1	6.45287e-10	-0.347266	0.165	0.37	2.46654e-05
MT-CYB	6.85795e-10	0.475667	0.993	0.991	2.62138e-05
APOLD1	7.86039e-10	-0.388545	0.023	0.115	3.00456e-05
SLC27A3	7.90116e-10	-0.412188	0.057	0.185	3.02014e-05
RPS25	8.18398e-10	-0.498462	0.741	0.89	3.12824e-05
ARHGDIB	9.45085e-10	-0.594398	0.296	0.537	3.61249e-05
RPS29	9.55645e-10	-0.588405	0.64	0.837	3.65286e-05
PSMB7	1.01352e-09	-0.422806	0.139	0.322	3.87408e-05
ZFP36	1.07569e-09	-0.852739	0.117	0.282	4.11173e-05
GSTA1	1.59874e-09	-0.288013	0.162	0.374	6.11103e-05
UBE2J2	1.72517e-09	-0.527021	0.045	0.159	6.5943e-05
RPLP0	1.74672e-09	-0.706098	0.399	0.634	6.67668e-05
NDUFA9	1.83189e-09	-0.387263	0.055	0.181	7.00221e-05
ATP5PO	2.11449e-09	-0.527358	0.206	0.41	8.08243e-05
TBX3	2.25615e-09	-0.672019	0.126	0.291	8.62392e-05
SERPING1	2.30655e-09	-0.488497	0.201	0.401	8.81656e-05
ID2	2.58909e-09	-0.463442	0.213	0.423	9.89653e-05
DBI	2.64483e-09	-0.697737	0.256	0.476	0.000101096
COMT	2.6802e-09	-0.423337	0.158	0.344	0.000102448
RPS23	2.98936e-09	-0.414596	0.812	0.934	0.000114265
PLPP1	3.7717e-09	-0.749606	0.456	0.656	0.00014417
HNRNPA1	3.93525e-09	-0.581049	0.364	0.604	0.000150421
BAX	3.93919e-09	-0.466192	0.088	0.233	0.000150572
MGP	3.94479e-09	-1.09262	0.503	0.692	0.000150786
VDAC2	4.917e-09	-0.439444	0.172	0.361	0.000187947
PLAT	5.76589e-09	-0.984051	0.31	0.515	0.000220395
FAXDC2	5.88398e-09	-0.304156	0.055	0.176	0.000224909
GABARAPL1	6.53317e-09	-0.349372	0.106	0.264	0.000249724
DYNC1I2	6.88065e-09	-0.515881	0.256	0.467	0.000263006
H3F3B	7.49608e-09	-0.490632	0.617	0.863	0.00028653
PARK7	8.68365e-09	-0.438634	0.273	0.502	0.000331924
HSD17B10	9.066e-09	-0.410113	0.081	0.216	0.000346539
FOS	9.06708e-09	-1.27784	0.133	0.286	0.00034658
RPL27	9.06943e-09	-0.46926	0.546	0.775	0.00034667
TCEAL2	9.3139e-09	-0.542409	0.095	0.238	0.000356015
SDHC	9.63657e-09	-0.386478	0.103	0.256	0.000368348
FXYD5	9.78429e-09	-0.538808	0.146	0.317	0.000373995
CLSTN3	1.07707e-08	-0.434078	0.035	0.132	0.0004117
RPS8	1.1397e-08	-0.435296	0.74	0.907	0.00043564
F8	1.20543e-08	-0.523223	0.12	0.278	0.000460762
DDX3Y	1.22555e-08	0.855948	0.145	0.009	0.000468455
SAP18	1.28243e-08	-0.388859	0.309	0.551	0.000490194
MT-ATP6	1.31694e-08	0.449634	0.993	0.974	0.000503387
RPS3	1.32418e-08	-0.480913	0.696	0.899	0.000506153
ATPAF1	1.48019e-08	-0.329088	0.023	0.106	0.000565787
SYNE1	1.57148e-08	-1.02739	0.398	0.59	0.000600683
NME6	1.67373e-08	-0.300032	0.029	0.119	0.000639767
CYSTM1	1.67786e-08	-0.406391	0.192	0.383	0.000641345
PPA1	1.79359e-08	-0.477987	0.139	0.304	0.000685583
NDUFB3	1.86239e-08	-0.382734	0.187	0.383	0.000711878
LMAN2	1.98809e-08	-0.534901	0.153	0.322	0.000759929
MAGED2	2.07085e-08	-0.289636	0.164	0.348	0.000791563
TUBA1B	2.24932e-08	-0.522952	0.313	0.529	0.00085978
ST6GAL1	2.2577e-08	-0.581793	0.136	0.295	0.000862982
LSM3	2.31246e-08	-0.419009	0.157	0.335	0.000883916
NFKBIA	2.37523e-08	-0.433445	0.316	0.546	0.000907908
MEG3	2.38143e-08	-0.555795	0.024	0.106	0.000910277
FKBP2	2.38624e-08	-0.417256	0.045	0.15	0.000912118
CCT4	2.65511e-08	-0.363012	0.136	0.3	0.00101489
ATG101	2.71035e-08	-0.316321	0.048	0.154	0.001036
NDUFS4	2.8174e-08	-0.429414	0.124	0.282	0.00107692
SSU72	3.0181e-08	-0.563282	0.183	0.366	0.00115364
JTB	3.08549e-08	-0.282941	0.187	0.379	0.0011794
GLYATL1	3.21479e-08	-0.484708	0.038	0.137	0.00122882
GADD45B	3.29494e-08	-0.753314	0.138	0.295	0.00125946
SPATS2L	3.31066e-08	-0.476599	0.126	0.282	0.00126546
CSRP1	3.35564e-08	-0.457803	0.214	0.41	0.00128266
MPC2	3.3659e-08	-0.631236	0.16	0.326	0.00128658
ACTG1	3.50009e-08	-0.471703	0.543	0.775	0.00133788
BEX4	3.54555e-08	-0.415527	0.098	0.238	0.00135525
PCAT19	3.69439e-08	-0.336434	0.146	0.313	0.00141214
SSB	5.12572e-08	-0.445481	0.184	0.361	0.00195925
NRP1	5.20279e-08	-0.565364	0.325	0.524	0.00198871
FXYD2	5.30948e-08	1.37034	0.662	0.612	0.0020295
PLD3	5.36007e-08	-0.395994	0.114	0.26	0.00204883
EMP2	5.40206e-08	-0.472407	0.265	0.458	0.00206488
GTF2A2	5.48093e-08	-0.364358	0.158	0.326	0.00209503
MRFAP1	5.84294e-08	-0.325963	0.2	0.392	0.00223341
ZFAS1	5.90554e-08	-0.394175	0.182	0.366	0.00225733
ARPC2	6.40718e-08	-0.363649	0.327	0.551	0.00244908
DDAH2	6.48296e-08	-0.384337	0.167	0.344	0.00247805
NDUFA1	6.49859e-08	-0.371723	0.4	0.648	0.00248402
ISCU	6.82871e-08	-0.356673	0.271	0.489	0.00261021
SH3BGRL	7.83932e-08	-0.368606	0.239	0.432	0.0029965
GIMAP7	8.43617e-08	-0.461816	0.403	0.621	0.00322464
SNHG6	8.50054e-08	-0.350736	0.132	0.291	0.00324925
GRHPR	8.78868e-08	-0.33804	0.114	0.264	0.00335939
GIMAP1	8.81843e-08	-0.5825	0.241	0.419	0.00337076
DNAJC15	8.87479e-08	-0.469238	0.17	0.339	0.0033923
SEC62	9.01466e-08	-0.395177	0.415	0.674	0.00344576
EIF3L	9.19196e-08	-0.442834	0.13	0.282	0.00351353
RPS27L	1.00264e-07	-0.604715	0.307	0.511	0.00383249
NES	1.17045e-07	-0.599854	0.176	0.339	0.00447391
AIG1	1.19256e-07	-0.366091	0.07	0.189	0.00455846
RPL23	1.20267e-07	-0.574137	0.4	0.608	0.00459709
UMOD	1.23526e-07	1.74452	0.21	0.066	0.00472164
XRCC6	1.26515e-07	-0.312117	0.156	0.322	0.00483589
CDC42SE1	1.30927e-07	1.3015	0.249	0.101	0.00500455
BTG2	1.34166e-07	-0.631498	0.037	0.128	0.00512837
SLC14A1	1.34923e-07	-0.766106	0.12	0.256	0.0051573
AIF1L	1.36926e-07	-0.605098	0.137	0.291	0.00523386
GADD45A	1.40403e-07	-0.551943	0.058	0.163	0.00536678
RPL8	1.44573e-07	-0.392876	0.782	0.916	0.00552617
CYCS	1.47464e-07	-0.32106	0.146	0.308	0.00563665
PSMD14	1.55465e-07	-0.254284	0.048	0.15	0.00594251
TKT	1.64778e-07	-0.499814	0.071	0.185	0.00629848
FHL1	1.7188e-07	-0.396006	0.138	0.291	0.00656993
GSTP1	1.73043e-07	-0.970616	0.474	0.714	0.00661439
GNG11	1.80187e-07	-0.533311	0.598	0.771	0.00688748
TMEM204	1.81402e-07	-0.436949	0.302	0.507	0.00693391
TMEM109	1.91429e-07	-0.403146	0.197	0.374	0.00731717
MAPK1IP1L	1.95496e-07	-0.33471	0.11	0.251	0.00747265
HEBP2	1.9742e-07	-0.372146	0.1	0.233	0.00754619
RPL7A	1.98118e-07	-0.420504	0.698	0.903	0.00757285
DAG1	2.02677e-07	-0.333328	0.07	0.185	0.00774712
RAB24	2.21668e-07	-0.253097	0.033	0.119	0.00847302
SEMA3F	2.2744e-07	-0.430327	0.077	0.194	0.00869367
CIRBP	2.30716e-07	-0.334806	0.372	0.599	0.0088189
RPS13	2.32891e-07	-0.379642	0.684	0.894	0.00890202
IFRD1	2.39549e-07	-0.423788	0.045	0.141	0.00915653
IER5L	2.40748e-07	-0.434508	0.066	0.176	0.00920235
FKBP3	2.41367e-07	-0.491888	0.063	0.172	0.00922601
ITPRIP	2.52008e-07	-0.393759	0.053	0.154	0.00963274
RTRAF	2.55893e-07	-0.379119	0.188	0.361	0.00978124
TUBA1A	2.61811e-07	-0.609034	0.173	0.326	0.0100075
NDUFS2	2.63389e-07	-0.45233	0.095	0.225	0.0100678
ZFP36L1	2.69699e-07	0.911359	0.528	0.41	0.010309
TECR	2.8251e-07	-0.403228	0.139	0.291	0.0107987
APLNR	2.96004e-07	-0.54253	0.166	0.322	0.0113145
LDLR	3.06031e-07	-0.3103	0.025	0.101	0.0116977
MGST3	3.13532e-07	-0.358559	0.389	0.621	0.0119844
ANTXR2	3.37932e-07	-0.476378	0.046	0.141	0.0129171
ARL3	3.57117e-07	-0.254201	0.122	0.269	0.0136504
MRPL40	3.59851e-07	-0.352306	0.077	0.194	0.0137549
MYL12B	3.68691e-07	-0.281395	0.568	0.85	0.0140929
TIMMDC1	3.81335e-07	-0.314736	0.106	0.242	0.0145761
CHRM3	4.03803e-07	-0.408329	0.086	0.207	0.015435
RAC1	4.06161e-07	-0.465411	0.526	0.758	0.0155251
RPL35A	4.11347e-07	-0.412635	0.729	0.894	0.0157233
NDUFAF3	4.11836e-07	-0.321183	0.225	0.41	0.015742
SNRPE	4.26956e-07	-0.310778	0.155	0.317	0.01632
SOCS3	4.31751e-07	-0.417403	0.051	0.15	0.0165033
EPHX1	4.32423e-07	-0.438285	0.182	0.344	0.0165289
PDAP1	4.49094e-07	-0.321922	0.135	0.282	0.0171662
ENO1	4.50458e-07	-0.426443	0.234	0.427	0.0172183
SNW1	4.55427e-07	-0.374749	0.124	0.269	0.0174082
BCAS2	4.59745e-07	-0.38949	0.059	0.163	0.0175733
SOD1	4.63831e-07	-0.378786	0.415	0.643	0.0177295
DCTN6	4.78891e-07	-0.292906	0.094	0.22	0.0183051
SMIM26	4.86819e-07	-0.439111	0.137	0.282	0.0186082
CHMP2A	5.14009e-07	-0.300968	0.235	0.432	0.0196475
PSMD4	5.30052e-07	-0.359333	0.136	0.278	0.0202607
MARCKS	5.52983e-07	1.12374	0.348	0.198	0.0211372
ILF2	5.63064e-07	-0.298959	0.123	0.264	0.0215226
ANXA2	6.00349e-07	-0.413072	0.46	0.665	0.0229477
PABPC1	6.21218e-07	-0.435364	0.23	0.414	0.0237454
UBA52	6.27996e-07	-0.451551	0.561	0.767	0.0240045
HPCAL1	6.33102e-07	-0.322332	0.165	0.326	0.0241997
TSG101	6.36531e-07	-0.275342	0.102	0.233	0.0243307
GJA4	6.45396e-07	-0.683822	0.111	0.242	0.0246696
GABARAPL2	6.46162e-07	-0.347357	0.343	0.564	0.0246989
EMID1	6.78822e-07	-0.349359	0.052	0.15	0.0259473
NR1H2	6.79351e-07	-0.319565	0.101	0.229	0.0259675
HLA-A	7.87317e-07	-0.457544	0.73	0.855	0.0300944
MRPS18A	8.00608e-07	-0.250282	0.067	0.176	0.0306024
NPR1	8.29832e-07	-0.28925	0.143	0.291	0.0317195
RND3	8.44345e-07	-0.446789	0.078	0.189	0.0322743
SUGT1	9.0264e-07	-0.319534	0.128	0.269	0.0345025
BRK1	9.66291e-07	-0.317149	0.26	0.463	0.0369355
CYFIP1	9.80426e-07	-0.356644	0.167	0.326	0.0374758
SLU7	9.99172e-07	-0.365397	0.067	0.172	0.0381924
GMPR2	1.00828e-06	-0.361669	0.057	0.154	0.0385404
RILPL2	1.03417e-06	-0.392533	0.167	0.317	0.0395303
CCL14	1.0427e-06	0.990449	0.395	0.247	0.0398563
CORO1B	1.04723e-06	-0.263321	0.084	0.203	0.0400294
TUFM	1.09174e-06	-0.342227	0.172	0.33	0.0417306
TRIR	1.09496e-06	-0.308018	0.298	0.507	0.0418537
FKBP8	1.09522e-06	-0.377166	0.184	0.348	0.0418635
IFT43	1.10095e-06	-0.434923	0.06	0.159	0.0420825
RPL14	1.13877e-06	-0.378912	0.644	0.833	0.0435285
EIF4A1	1.25169e-06	-0.345883	0.287	0.489	0.0478445
JAM2	1.25853e-06	-0.445126	0.12	0.256	0.048106
DAD1	1.29073e-06	-0.31515	0.311	0.511	0.0493369
COPS8	1.32367e-06	-0.257558	0.071	0.181	0.050596
AQP1	1.36615e-06	-0.671235	0.166	0.317	0.0522196
CTSZ	1.38829e-06	-0.371382	0.097	0.22	0.0530661
SDHB	1.39828e-06	-0.296801	0.081	0.194	0.053448
EIF3F	1.42044e-06	-0.25939	0.196	0.366	0.0542949
PDCL3	1.44334e-06	-0.286522	0.037	0.119	0.0551701
HECW2	1.44855e-06	-0.724337	0.075	0.176	0.0553694
GLRX3	1.46797e-06	-0.301841	0.057	0.154	0.0561116
SLC25A3	1.5633e-06	-0.315769	0.345	0.573	0.0597556
SRI	1.57228e-06	-0.26046	0.213	0.379	0.0600989
PSMA1	1.58905e-06	-0.273745	0.193	0.361	0.0607397
REEP5	1.64224e-06	-0.415569	0.189	0.344	0.0627729
ATP5F1B	1.69178e-06	-0.318417	0.265	0.445	0.0646666
TXN	1.69408e-06	-0.31218	0.404	0.626	0.0647544
DLGAP4	1.69472e-06	-0.391673	0.079	0.189	0.0647788
UBXN1	1.72045e-06	-0.269548	0.231	0.419	0.0657626
MRPL18	1.72664e-06	-0.379521	0.101	0.22	0.065999
SEC11A	1.78151e-06	-0.343961	0.23	0.41	0.0680965
HIBCH	1.82383e-06	-0.363082	0.074	0.181	0.0697139
APOL2	1.92491e-06	-0.305691	0.045	0.132	0.0735779
ESAM	1.98127e-06	-0.431017	0.352	0.542	0.075732
LAMB2	2.12021e-06	-0.298652	0.25	0.436	0.081043
BTN3A2	2.17004e-06	0.672652	0.152	0.035	0.0829474
ATP5F1C	2.23627e-06	-0.336618	0.244	0.423	0.085479
SLC44A2	2.31807e-06	-0.392309	0.258	0.427	0.0886058
HIST2H2AC	2.36307e-06	-0.441919	0.032	0.106	0.0903259
ANXA11	2.37907e-06	-0.337765	0.178	0.33	0.0909375
RPL34	2.44637e-06	-0.544177	0.865	0.96	0.0935099
NDUFA12	2.53003e-06	-0.396456	0.227	0.396	0.0967078
ABRACL	2.62738e-06	-0.349704	0.067	0.167	0.100429
GRB10	2.74875e-06	-0.451097	0.146	0.282	0.105068
PXDN	2.75161e-06	-0.381526	0.034	0.11	0.105177
MDH1	2.84352e-06	-0.452774	0.11	0.229	0.108691
PSMB3	2.87965e-06	-0.2683	0.224	0.405	0.110072
HEBP1	2.88875e-06	-0.367775	0.114	0.242	0.11042
TSPO	2.90021e-06	-0.266862	0.292	0.493	0.110858
HLA-F	2.90177e-06	-0.306101	0.257	0.436	0.110917
H19	2.93598e-06	-1.20563	0.188	0.335	0.112225
EIF3D	3.06401e-06	-0.283872	0.114	0.242	0.117119
CTSD	3.09711e-06	-0.393407	0.227	0.405	0.118384
POMP	3.19204e-06	-0.307325	0.393	0.608	0.122012
EIF3G	3.25911e-06	-0.298944	0.241	0.419	0.124576
NUDCD2	3.3039e-06	-0.260511	0.084	0.194	0.126288
RPL5	3.34785e-06	-0.39426	0.595	0.789	0.127968
MRPL21	3.37276e-06	-0.314984	0.089	0.203	0.12892
SARAF	3.41782e-06	-0.321566	0.231	0.396	0.130643
NOSTRIN	3.53989e-06	-0.378378	0.304	0.48	0.135309
CAT	3.57092e-06	-0.368296	0.121	0.247	0.136495
DDX1	3.61051e-06	-0.311429	0.1	0.216	0.138008
NDUFV2	3.66571e-06	-0.411846	0.213	0.374	0.140118
EIF4A3	4.06192e-06	-0.292924	0.066	0.163	0.155263
GLRX5	4.22821e-06	-0.255201	0.146	0.286	0.161619
RAB13	4.33567e-06	-0.272208	0.242	0.423	0.165727
KDR	4.58815e-06	-0.692493	0.488	0.621	0.175378
NOTCH1	4.89535e-06	-0.310002	0.178	0.33	0.18712
SLC15A3	4.9783e-06	-0.316344	0.083	0.189	0.19029
NFU1	5.11716e-06	-0.39085	0.049	0.132	0.195598
SDHD	5.14388e-06	-0.320752	0.208	0.379	0.196619
SLC35A4	5.28816e-06	-0.348944	0.031	0.101	0.202135
PSMB1	5.53103e-06	-0.278123	0.309	0.511	0.211418
MT-ATP8	5.6628e-06	1.12438	0.464	0.379	0.216455
STN1	5.75719e-06	-0.25947	0.05	0.137	0.220063
BRIX1	5.86881e-06	-0.362145	0.041	0.119	0.22433
CDK11B	6.03179e-06	-0.287854	0.051	0.137	0.230559
PLSCR3	6.13489e-06	-0.403527	0.045	0.128	0.2345
RPL30	6.14301e-06	-0.332954	0.783	0.903	0.234811
STXBP3	6.26479e-06	-0.384732	0.087	0.194	0.239465
APH1A	6.44849e-06	-0.305677	0.121	0.247	0.246487
CLIC1	6.56065e-06	-0.303932	0.404	0.639	0.250774
LIPA	7.00633e-06	-0.296569	0.088	0.198	0.26781
EPRS	7.04743e-06	-0.34477	0.085	0.189	0.269381
CA2	7.09863e-06	-0.368152	0.07	0.167	0.271338
STK17B	7.27286e-06	-0.376877	0.044	0.123	0.277998
SDHA	7.40957e-06	-0.258356	0.087	0.198	0.283224
ICAM2	7.6268e-06	-0.343332	0.293	0.476	0.291527
BTNL9	7.71129e-06	-0.353899	0.14	0.273	0.294756
NAA20	7.75314e-06	-0.306034	0.112	0.233	0.296356
IER2	7.81026e-06	-0.442895	0.342	0.511	0.298539
VPS29	7.98623e-06	-0.275727	0.171	0.317	0.305266
VEGFA	8.11758e-06	-0.365777	0.113	0.233	0.310287
MT2A	8.29101e-06	-0.688213	0.527	0.744	0.316916
TCAF1	8.3246e-06	-0.26979	0.057	0.145	0.3182
BBIP1	8.36653e-06	-0.28193	0.053	0.141	0.319802
HHEX	8.50469e-06	-0.321678	0.087	0.194	0.325083
TPI1	8.51357e-06	-0.277416	0.344	0.546	0.325423
TAGLN2	8.6656e-06	-0.305371	0.351	0.537	0.331234
RPL10	8.71997e-06	-0.376967	0.894	0.96	0.333312
EID1	8.84191e-06	-0.276594	0.394	0.612	0.337973
FDFT1	8.94475e-06	-0.301084	0.046	0.128	0.341904
MFSD11	8.9835e-06	-0.329834	0.044	0.123	0.343385
CXXC5	8.99801e-06	-0.431399	0.06	0.15	0.34394
TBC1D20	9.18492e-06	-0.420198	0.103	0.216	0.351084
EIF5	9.20626e-06	-0.333513	0.238	0.396	0.3519
MSN	9.2319e-06	-0.365041	0.447	0.648	0.35288
PAIP1	9.54812e-06	-0.439761	0.09	0.194	0.364967
OSER1	9.73411e-06	-0.256047	0.051	0.137	0.372077
TSC22D3	9.73616e-06	-0.294447	0.186	0.339	0.372155
COMMD1	1.00727e-05	-0.379995	0.084	0.185	0.385018
PSME1	1.00955e-05	-0.310855	0.372	0.568	0.38589
GLG1	1.01961e-05	-0.341501	0.156	0.286	0.389735
TCEAL8	1.02319e-05	-0.271812	0.167	0.313	0.391104
LDB2	1.02512e-05	-0.292026	0.287	0.467	0.391844
CRYAB	1.03032e-05	-1.4129	0.171	0.3	0.393828
CFDP1	1.06174e-05	-0.348176	0.192	0.348	0.405841
C4orf3	1.06647e-05	-0.360329	0.362	0.568	0.407649
CISD1	1.08192e-05	-0.312102	0.097	0.207	0.413553
LDHB	1.11143e-05	-0.503019	0.276	0.445	0.424833
CD46	1.11911e-05	-0.31815	0.318	0.493	0.42777
CCT7	1.17996e-05	-0.383031	0.119	0.238	0.451028
COX5A	1.18776e-05	-0.39663	0.182	0.322	0.454009
RRAS	1.2039e-05	-0.262346	0.274	0.454	0.460179
OAZ1	1.21386e-05	-0.298268	0.451	0.661	0.463986
SH2D3C	1.21814e-05	-0.38894	0.123	0.242	0.465623
PSMB5	1.23443e-05	-0.280812	0.164	0.304	0.471847
SLC25A5	1.24616e-05	-0.418943	0.241	0.401	0.476332
EAPP	1.2945e-05	-0.303831	0.11	0.225	0.494811
RPL41	1.30714e-05	-0.357571	0.931	0.974	0.49964
DELE1	1.30791e-05	-0.315043	0.086	0.189	0.499934
EMCN	1.41268e-05	-1.03011	0.669	0.74	0.539982
FRG1	1.42388e-05	-0.28107	0.118	0.238	0.544265
RPS7	1.42664e-05	-0.330231	0.732	0.916	0.545318
EMP3	1.44458e-05	-0.353054	0.24	0.388	0.552175
LINC01128	1.45022e-05	-0.250342	0.037	0.11	0.554333
OSTF1	1.47652e-05	-0.312705	0.186	0.326	0.564386
RNF113A	1.47882e-05	-0.354304	0.033	0.101	0.565264
NOL7	1.48017e-05	-0.359157	0.198	0.348	0.565778
C11orf74	1.48485e-05	-0.286343	0.043	0.119	0.56757
COQ5	1.50096e-05	-0.307476	0.035	0.106	0.573726
OS9	1.50461e-05	-0.310961	0.147	0.278	0.575123
APP	1.53299e-05	-0.339684	0.644	0.811	0.585969
PHYH	1.54204e-05	-0.259448	0.077	0.176	0.589429
ALDH2	1.57034e-05	-0.29666	0.114	0.233	0.600248
ERP44	1.62541e-05	-0.272218	0.105	0.216	0.621298
CNBP	1.64437e-05	-0.372654	0.26	0.432	0.628543
TTC3	1.66143e-05	-0.423537	0.156	0.286	0.635065
SASH1	1.72048e-05	-0.33054	0.197	0.339	0.657636
EEF1B2	1.74169e-05	-0.387406	0.356	0.533	0.665744
PSAP	1.80985e-05	-0.33296	0.379	0.577	0.691798
HLA-DRA	1.89654e-05	-0.459448	0.716	0.802	0.724934
SPTBN1	1.91531e-05	-0.505996	0.65	0.753	0.732108
RNF145	1.92619e-05	-0.386275	0.182	0.322	0.736266
SNHG5	1.9682e-05	-0.352461	0.098	0.207	0.752325
LMNA	2.02715e-05	-0.319691	0.197	0.344	0.774856
MINK1	2.1339e-05	-0.298821	0.036	0.106	0.815661
CDC42EP1	2.13918e-05	-0.272777	0.148	0.278	0.817679
DDX17	2.14452e-05	0.70045	0.627	0.604	0.819721
VIM	2.17149e-05	-0.691248	0.433	0.612	0.830029
SELENOP	2.17555e-05	-0.413019	0.518	0.683	0.831583
RABEP1	2.1889e-05	-0.282424	0.094	0.198	0.836684
ANXA1	2.22536e-05	-0.442142	0.317	0.489	0.850623
SELENOS	2.37545e-05	-0.358101	0.184	0.322	0.907992
MED4	2.38335e-05	-0.263832	0.135	0.26	0.911013
HEIH	2.39306e-05	-0.299637	0.06	0.145	0.914723
SF3A2	2.4318e-05	-0.250763	0.036	0.106	0.929532
ADAMTS1	2.459e-05	-0.520277	0.119	0.233	0.939927
SKIL	2.45912e-05	0.746968	0.432	0.322	0.939974
ZC3H7B	2.47368e-05	-0.327659	0.042	0.115	0.94554
ATP1B1	2.58895e-05	1.4946	0.313	0.203	0.9896
HDLBP	2.59384e-05	-0.525729	0.143	0.264	0.991469
SH3BP5	2.70835e-05	-0.39167	0.351	0.52	1
CCND1	2.71154e-05	-0.485969	0.302	0.467	1
PSMA7	2.75161e-05	-0.340749	0.355	0.551	1
HTRA3	2.80866e-05	-0.28689	0.044	0.119	1
EVI5	2.86502e-05	-0.318613	0.074	0.167	1
CENPB	2.88695e-05	-0.386321	0.058	0.141	1
NDUFAB1	3.03111e-05	-0.340044	0.218	0.361	1
TXNDC12	3.11766e-05	-0.331055	0.11	0.216	1
ZNF24	3.13597e-05	-0.261195	0.137	0.26	1
TMBIM1	3.17826e-05	-0.275073	0.086	0.185	1
2023-03-02	3.19991e-05	-0.329677	0.042	0.115	1
CSNK2B	3.21199e-05	-0.257472	0.161	0.291	1
HSPA5	3.22237e-05	-0.312199	0.225	0.374	1
RPS19	3.27405e-05	-0.416528	0.759	0.907	1
KRCC1	3.31897e-05	-0.372387	0.049	0.123	1
TIMP2	3.3729e-05	-0.281681	0.329	0.511	1
C1orf52	3.49332e-05	-0.306117	0.059	0.141	1
LIME1	3.54125e-05	1.03356	0.147	0.048	1
POLR2J3	3.57746e-05	-0.301761	0.086	0.185	1
SMIM30	3.65799e-05	-0.286949	0.07	0.159	1
MGST1	3.70762e-05	-0.594841	0.072	0.163	1
DNAJA1	3.73949e-05	-0.461803	0.354	0.52	1
ADGRE5	3.92554e-05	-0.36403	0.064	0.15	1
EMC2	3.94723e-05	-0.442319	0.096	0.194	1
RNASET2	3.95877e-05	-0.263006	0.078	0.172	1
PRELID1	4.02008e-05	-0.261623	0.239	0.401	1
SPART	4.03253e-05	-0.25888	0.149	0.273	1
UQCRH	4.03648e-05	-0.317327	0.314	0.489	1
ARF1	4.22548e-05	-0.349473	0.307	0.48	1
SNAPC5	4.64873e-05	-0.283615	0.051	0.128	1
FLT1	4.71264e-05	-0.603509	0.613	0.692	1
C12orf10	4.84347e-05	-0.268407	0.064	0.15	1
ATP6AP1	4.84411e-05	-0.311719	0.095	0.198	1
UQCRC2	4.9173e-05	-0.294669	0.129	0.242	1
NUDT9	4.9795e-05	-0.314412	0.049	0.123	1
GIMAP4	5.38493e-05	-0.329375	0.357	0.537	1
XRCC5	5.51557e-05	-0.301131	0.239	0.383	1
HSPE1	5.55647e-05	-0.305998	0.301	0.467	1
LEPROT	5.72248e-05	-0.267259	0.33	0.507	1
MAPK9	5.82135e-05	-0.252543	0.049	0.123	1
ATP6V1H	5.9431e-05	-0.378296	0.042	0.11	1
ID3	5.96821e-05	-0.430371	0.578	0.74	1
CALM1	6.64548e-05	-0.331992	0.669	0.837	1
PPA2	6.65733e-05	-0.25149	0.049	0.123	1
RPS11	6.92501e-05	-0.336131	0.498	0.692	1
FCN3	6.94807e-05	-1.00295	0.236	0.366	1
TRAPPC1	7.05514e-05	-0.256458	0.16	0.286	1
DST	7.13124e-05	-0.446892	0.12	0.229	1
AL590226.1	7.22193e-05	-0.411556	0.053	0.128	1
SARS	7.22503e-05	-0.470072	0.114	0.216	1
TMEM218	7.28826e-05	-0.325729	0.042	0.11	1
PDCD6	7.54605e-05	-0.26014	0.196	0.33	1
MRPS22	7.74353e-05	-0.263197	0.058	0.137	1
PPP1R15A	7.92791e-05	-0.354242	0.109	0.207	1
COX5B	7.93889e-05	-0.343145	0.439	0.639	1
HSPD1	8.03991e-05	-0.315302	0.2	0.326	1
DYSF	8.26986e-05	-0.327594	0.122	0.229	1
RHOC	8.34804e-05	-0.282246	0.447	0.639	1
ADGRF5	8.47222e-05	-0.44025	0.553	0.67	1
QARS	8.77937e-05	-0.344375	0.057	0.132	1
ODC1	9.21839e-05	-0.300812	0.037	0.101	1
RPL32	9.24121e-05	-0.296329	0.855	0.978	1
RHOB	9.25735e-05	-0.438052	0.372	0.524	1
GANAB	9.68279e-05	-0.276805	0.083	0.172	1
PPP1R7	0.000105054	-0.36487	0.075	0.159	1
RPS5	0.000106982	-0.277869	0.58	0.762	1
GNB1	0.000115237	-0.265863	0.285	0.441	1
PGAM1	0.00011579	-0.344561	0.155	0.273	1
PSME2	0.000118064	-0.300946	0.26	0.405	1
RPL36AL	0.000119047	-0.251218	0.432	0.63	1
OAZ2	0.000124318	-0.353366	0.08	0.167	1
STK19	0.000132413	-0.333466	0.041	0.106	1
MYLIP	0.000136273	-0.327395	0.217	0.352	1
DYNLL1	0.000137644	-0.279964	0.535	0.722	1
PARP1	0.000143055	-0.25582	0.09	0.181	1
NFIA	0.000144989	0.742324	0.491	0.432	1
ATP5F1A	0.000151307	-0.280421	0.192	0.317	1
CCDC28A	0.000157139	-0.360135	0.068	0.145	1
IFI44L	0.000157415	0.757842	0.271	0.163	1
PTPN14	0.000157439	-0.252242	0.084	0.172	1
HEG1	0.000161716	-0.45072	0.396	0.533	1
PIK3IP1	0.000166709	-0.254015	0.05	0.119	1
LAMTOR5	0.000169136	-0.400553	0.276	0.419	1
OST4	0.000177522	-0.266949	0.439	0.626	1
ERP29	0.000177925	-0.277604	0.153	0.264	1
SLC25A6	0.000186925	-0.515694	0.247	0.37	1
HSBP1	0.00018743	-0.256249	0.302	0.463	1
DHRS7	0.000204764	-0.328754	0.17	0.286	1
TSPAN7	0.000210013	-0.381803	0.169	0.278	1
IFI27	0.000217804	0.350145	0.807	0.811	1
MLEC	0.000237979	-0.278966	0.057	0.128	1
HM13	0.000238335	-0.27694	0.084	0.167	1
LRRC32	0.000239559	-0.376877	0.311	0.454	1
MYL12A	0.000254041	-0.254282	0.551	0.762	1
H2AFJ	0.000256938	-0.324141	0.14	0.242	1
LTC4S	0.000264019	-0.298908	0.183	0.308	1
TIMM13	0.000264672	-0.275191	0.147	0.256	1
LTBP1	0.000276656	-0.331102	0.12	0.216	1
SYNJ2BP	0.000277838	-0.363031	0.124	0.225	1
S100A1	0.000281166	-0.464555	0.043	0.106	1
CTSL	0.000282876	-0.260159	0.243	0.379	1
BBOX1	0.00028397	-0.347002	0.07	0.15	1
THAP11	0.000286252	-0.288062	0.041	0.101	1
GAPDH	0.000298318	-0.409491	0.652	0.815	1
RPS28	0.000305436	0.286972	0.952	0.947	1
FAM192A	0.000307924	-0.259112	0.069	0.145	1
NAT8	0.000317495	-0.374237	0.115	0.211	1
NTN4	0.000323826	-0.717148	0.135	0.229	1
NSRP1	0.000342381	-0.275562	0.149	0.256	1
C12orf75	0.000350177	-0.484369	0.068	0.141	1
RTCB	0.000355332	-0.271914	0.076	0.154	1
ANXA4	0.000358821	-0.274541	0.086	0.167	1
PDZK1	0.000362945	-0.384074	0.067	0.141	1
LPAR6	0.000376644	-0.360097	0.174	0.282	1
CIR1	0.000377625	-0.30825	0.119	0.211	1
PRR13	0.000382609	-0.271872	0.165	0.278	1
SOX18	0.000383156	-0.476326	0.561	0.683	1
DNAJC7	0.000391398	-0.260692	0.132	0.233	1
NUPR1	0.000391959	-0.389394	0.083	0.163	1
CCT6A	0.000411506	-0.296602	0.157	0.264	1
LRATD2	0.000424892	0.684003	0.133	0.053	1
CNTNAP3B	0.000428293	-0.288517	0.131	0.229	1
FDPS	0.000438813	-0.270436	0.241	0.366	1
JPT1	0.000443035	-0.275595	0.084	0.163	1
CUBN	0.000444226	0.742737	0.147	0.062	1
PBXIP1	0.000446512	-0.307899	0.045	0.106	1
PGRMC2	0.000452212	-0.370617	0.111	0.198	1
SPARC	0.000454214	-0.403148	0.606	0.727	1
THOC7	0.00047347	-0.426895	0.086	0.167	1
HLA-DQB1	0.00049373	-0.303843	0.345	0.489	1
RAMP2	0.000497553	-0.379647	0.691	0.758	1
DTYMK	0.000504722	-0.260511	0.068	0.141	1
NUP62	0.000512013	-0.28698	0.048	0.11	1
CAPN2	0.000535227	-0.319423	0.152	0.256	1
PPP1CB	0.000543904	1.02488	0.331	0.256	1
GLS	0.000544725	0.885035	0.285	0.194	1
YBX1	0.000545925	-0.275	0.422	0.612	1
FAM107A	0.000548242	-0.282762	0.104	0.194	1
PIK3C2A	0.000548999	-0.282877	0.267	0.396	1
HIF1A	0.000550099	-0.280336	0.111	0.203	1
DENND3	0.000562215	-0.308174	0.067	0.137	1
GPM6A	0.000584626	0.721307	0.141	0.062	1
EGR1	0.000584797	-0.42348	0.043	0.101	1
PTPRB	0.000586662	-0.46683	0.589	0.674	1
SNX3	0.000641929	-0.253252	0.38	0.524	1
NFIX	0.000649282	-0.265811	0.049	0.11	1
TIMP3	0.000667777	-0.508365	0.666	0.744	1
DSTYK	0.000674121	-0.278995	0.063	0.132	1
GLUD1	0.000675594	-0.306245	0.132	0.229	1
PPFIBP1	0.000684148	-0.368846	0.361	0.515	1
RWDD1	0.000704501	-0.265313	0.176	0.282	1
TGM2	0.000718074	-0.346978	0.167	0.269	1
GIMAP8	0.000737817	-0.262926	0.234	0.357	1
MBD2	0.00078554	-0.308408	0.101	0.185	1
COX7C	0.000858234	-0.355406	0.579	0.744	1
CTCF	0.000978583	-0.26309	0.096	0.176	1
AK6	0.000994011	-0.2778	0.057	0.119	1
CMTM8	0.00102525	-0.277128	0.175	0.278	1
LIFR	0.00106016	-0.268764	0.388	0.542	1
ATG3	0.00113288	-0.260572	0.084	0.159	1
RPL12	0.00113686	-0.407947	0.775	0.916	1
AL627171.2	0.00118712	-0.314842	0.089	0.163	1
TM2D2	0.00118842	-0.261756	0.063	0.128	1
SMTN	0.00122591	-0.301568	0.081	0.154	1
VWF	0.00123914	0.597645	0.176	0.093	1
SLC50A1	0.00124183	-0.2713	0.058	0.119	1
ANP32B	0.00125044	-0.268204	0.2	0.313	1
RPL36A	0.00133616	-0.250824	0.537	0.714	1
TSPAN1	0.00135888	-0.295802	0.045	0.101	1
MT1X	0.00138539	-0.347883	0.387	0.559	1
GPRC5B	0.00142093	-0.350577	0.208	0.322	1
ORMDL2	0.00145777	-0.26864	0.049	0.106	1
CASP7	0.0015026	-0.250141	0.054	0.115	1
SELENOM	0.00150449	-0.25592	0.337	0.48	1
EXOC3L2	0.00159583	-0.296164	0.274	0.396	1
OCIAD2	0.0015993	-0.377706	0.178	0.278	1
FABP3	0.00161713	-0.405071	0.055	0.115	1
PSMD1	0.00167977	-0.290233	0.109	0.189	1
AGMAT	0.00174945	0.925022	0.12	0.053	1
RAB32	0.00176628	-0.257897	0.052	0.11	1
AGTRAP	0.00179812	-0.271656	0.077	0.145	1
TXNDC15	0.00187186	-0.289744	0.094	0.167	1
PLIN2	0.00189039	-0.351368	0.115	0.194	1
DCTD	0.00194015	-0.31341	0.05	0.106	1
CAVIN1	0.0019775	-0.329603	0.311	0.436	1
INSR	0.001989	0.840923	0.183	0.106	1
MTUS1	0.00206049	-0.280194	0.139	0.229	1
EPS8	0.00211587	-0.277569	0.066	0.128	1
ADIPOR1	0.0022498	-0.291066	0.075	0.141	1
GALNT15	0.00229616	-0.279385	0.053	0.11	1
TMEM176B	0.0023018	-0.278164	0.087	0.159	1
CDC42	0.00242377	0.591814	0.58	0.608	1
UQCRFS1	0.0025432	-0.312401	0.178	0.273	1
C1orf56	0.00257219	0.999123	0.165	0.097	1
GBP3	0.00266065	0.473088	0.12	0.053	1
SH3YL1	0.00266272	-0.251789	0.076	0.141	1
CTNNB1	0.00267402	0.908057	0.44	0.423	1
TMEM131	0.00271534	-0.267669	0.072	0.137	1
GPBP1	0.00273	0.699943	0.282	0.207	1
DEFB1	0.0028839	1.10894	0.311	0.238	1
TGFBR2	0.00292906	-0.609712	0.614	0.705	1
CCDC90B	0.00300318	-0.256817	0.109	0.185	1
DDIT4	0.00313222	-0.262791	0.162	0.256	1
NDUFA4	0.00313343	-0.281166	0.515	0.67	1
TP53I11	0.00329133	-0.263992	0.166	0.256	1
MRPL55	0.00353313	-0.29427	0.094	0.163	1
LTBP4	0.00362791	-0.351397	0.087	0.154	1
ACY1	0.0037222	0.768126	0.143	0.075	1
AKR1C3	0.00372243	-0.35854	0.069	0.128	1
AK4	0.00378944	0.871696	0.171	0.101	1
SNX9	0.00379582	-0.292928	0.128	0.207	1
PPP3CA	0.00388143	0.642651	0.143	0.075	1
TRA2A	0.00399678	0.816197	0.179	0.11	1
TRIP11	0.00440316	-0.255206	0.144	0.225	1
SDC3	0.00440797	0.516034	0.104	0.044	1
NR2F2	0.00442114	0.661936	0.285	0.216	1
ID1	0.00452235	-0.33005	0.653	0.74	1
ATF7	0.00456448	-0.258556	0.088	0.154	1
SERTAD1	0.00483223	-0.344911	0.132	0.211	1
SECISBP2	0.00487828	-0.26509	0.111	0.185	1
CA4	0.00569054	-0.436702	0.201	0.286	1
SUCLG2	0.00598	-0.28328	0.103	0.172	1
HYAL2	0.006159	-0.261517	0.39	0.502	1
HCFC1R1	0.00633072	-0.275994	0.109	0.176	1
EGFL7	0.00638539	0.285573	0.781	0.714	1
UBE2L6	0.00672453	-0.346866	0.124	0.198	1
TSPAN13	0.00680101	0.38344	0.14	0.075	1
PTMS	0.00680158	0.577463	0.505	0.498	1
DGUOK	0.00698387	-0.269946	0.113	0.181	1
PIK3R3	0.00721269	-0.327753	0.219	0.313	1
SURF4	0.00734926	-0.271342	0.096	0.159	1
IGFBP5	0.00737397	-0.570131	0.82	0.731	1
COX16	0.00776074	0.667929	0.206	0.141	1
SMAD6	0.00811043	-0.324565	0.135	0.203	1
USP13	0.00822047	-0.25358	0.066	0.119	1
ANO6	0.00901191	-0.27201	0.255	0.352	1
SYNE2	0.00921214	-0.313925	0.489	0.612	1
SEC22B	0.00946258	0.628341	0.172	0.11	1
MYL6	0.0095526	-0.268629	0.749	0.872	1
CELF1	0.0101139	0.638216	0.199	0.137	1
SOD2	0.0105781	-0.26825	0.132	0.207	1
LRP2	0.0106211	0.631604	0.106	0.053	1
PWP1	0.0108663	-0.274566	0.071	0.123	1
YWHAG	0.0115489	0.679432	0.179	0.119	1
N4BP2L2	0.0124949	0.574534	0.508	0.524	1
TBK1	0.0131404	-0.263218	0.081	0.137	1
PECAM1	0.013269	-0.257058	0.55	0.648	1
ALDH1A1	0.0139345	-0.303096	0.071	0.123	1
SOS2	0.0153463	0.394863	0.137	0.079	1
PPP6R2	0.0159363	0.629596	0.178	0.123	1
CEACAM1	0.0162753	0.512475	0.463	0.423	1
FAM167B	0.0166339	0.488775	0.382	0.33	1
RNASEK	0.0170636	0.420036	0.489	0.467	1
NRP2	0.0171894	0.465471	0.13	0.075	1
IER3	0.0175316	-0.373037	0.071	0.119	1
SSR4	0.0179102	-0.2615	0.301	0.405	1
CSNK1G3	0.0181111	0.53429	0.133	0.079	1
ROCK1	0.0191807	-0.352676	0.195	0.273	1
HSPG2	0.0191958	0.273029	0.613	0.573	1
CLDN5	0.0196445	-0.654774	0.24	0.322	1
MEF2C	0.0206495	0.534813	0.5	0.48	1
CNN3	0.0223135	0.491556	0.559	0.595	1
POLR2H	0.0243413	-0.260497	0.072	0.119	1
RBBP4	0.0245994	0.573706	0.26	0.203	1
IL3RA	0.0246003	0.548239	0.145	0.093	1
PCBP2	0.0246718	0.594605	0.498	0.507	1
MIOX	0.0257527	1.0856	0.345	0.335	1
POLR2L	0.0275207	0.418287	0.564	0.595	1
USP22	0.0285351	0.636434	0.176	0.128	1
CYTH1	0.0296707	-0.366931	0.078	0.123	1
YWHAE	0.0374536	0.489508	0.517	0.524	1
PPM1F	0.041416	0.403342	0.174	0.123	1
SNHG9	0.042322	0.703962	0.167	0.123	1
NR2F1	0.0447202	0.568221	0.103	0.062	1
SNHG14	0.0456662	0.615234	0.205	0.163	1
RXRA	0.045778	0.493024	0.15	0.106	1
SORBS2	0.0476355	0.7069	0.317	0.295	1
RIN2	0.0511412	0.269597	0.192	0.278	1
MIF	0.051677	0.449143	0.583	0.617	1
ESM1	0.0534158	-0.659477	0.243	0.304	1
SELP	0.0555822	0.486447	0.19	0.145	1
PDCD2	0.0563526	-0.270382	0.102	0.145	1
FTX	0.0567002	0.595129	0.248	0.207	1
TMEM150C	0.0592991	-0.256269	0.071	0.11	1
CCN2	0.059944	0.549964	0.111	0.07	1
IL13RA1	0.0650995	0.544099	0.265	0.229	1
AGO2	0.0656225	0.398618	0.104	0.066	1
WSB1	0.067336	0.661839	0.396	0.392	1
DYRK1A	0.0684854	0.394159	0.107	0.07	1
TAOK1	0.069025	0.602321	0.216	0.181	1
FRMD4B	0.0691862	0.552265	0.209	0.172	1
BX284668.5	0.0718681	0.414678	0.119	0.079	1
MYO10	0.0732225	0.388715	0.126	0.088	1
TGFBR3	0.073383	0.520993	0.225	0.185	1
CDK2AP1	0.0740223	0.427924	0.206	0.167	1
ERICH1	0.0743672	0.415412	0.186	0.145	1
FAM91A1	0.0744869	0.499957	0.115	0.079	1
ATP5ME	0.0777455	0.365541	0.568	0.626	1
CEBPZOS	0.0790272	0.506336	0.138	0.101	1
MTLN	0.0790568	0.633266	0.231	0.198	1
FNBP1L	0.0797851	0.434878	0.13	0.093	1
RNF152	0.0799544	0.460723	0.101	0.066	1
CST3	0.0816026	0.398356	0.321	0.286	1
TANC1	0.0817956	0.376753	0.174	0.132	1
DIP2A	0.0868313	0.396569	0.136	0.097	1
CRIP2	0.0883762	0.251945	0.626	0.634	1
MECP2	0.0888717	0.358451	0.173	0.132	1
MAF	0.088875	0.538302	0.347	0.335	1
ATXN2	0.0906741	0.353545	0.13	0.093	1
SLC38A2	0.0916218	0.636356	0.267	0.238	1
PKP4	0.0919153	0.300946	0.18	0.137	1
F2R	0.0920808	0.403294	0.219	0.176	1
IRF2BPL	0.0927507	0.43205	0.11	0.075	1
DPYSL2	0.0930432	0.551364	0.479	0.507	1
RBM6	0.0938941	0.633129	0.188	0.154	1
FMC1	0.0953749	0.277026	0.118	0.172	1
STAT1	0.0975805	0.456874	0.169	0.132	1
S1PR1	0.0981343	0.606009	0.259	0.229	1
C11orf54	0.104049	0.591471	0.256	0.225	1
SULF2	0.104704	0.385007	0.164	0.128	1
RBP5	0.106127	0.368816	0.466	0.454	1
RUNX1T1	0.108812	0.667803	0.193	0.163	1
S100A10	0.108852	0.30526	0.619	0.692	1
MICOS13	0.109893	0.476797	0.261	0.229	1
SMNDC1	0.111107	0.491675	0.12	0.088	1
SIPA1L2	0.111228	0.340928	0.129	0.093	1
ENPP2	0.112094	-0.277692	0.072	0.106	1
TST	0.117579	0.551354	0.12	0.088	1
AMOTL2	0.119175	0.445664	0.129	0.097	1
RFLNB	0.123786	0.447349	0.188	0.154	1
SNAI2	0.12907	0.318253	0.127	0.093	1
SLC51B	0.130254	0.301081	0.188	0.15	1
FABP1	0.136423	0.662429	0.15	0.123	1
IFITM2	0.140753	0.328137	0.658	0.692	1
GTPBP6	0.144102	0.413632	0.107	0.079	1
ABCG2	0.145644	0.340762	0.208	0.172	1
SLC6A6	0.145875	0.829599	0.23	0.207	1
TTC14	0.146896	0.380815	0.153	0.119	1
THUMPD1	0.147847	0.505982	0.18	0.15	1
GPBP1L1	0.154962	0.383231	0.107	0.079	1
RB1	0.15524	0.41099	0.218	0.185	1
MAGT1	0.158376	0.280988	0.148	0.203	1
ARRDC3	0.165605	0.538495	0.13	0.101	1
MIS18BP1	0.168792	0.402028	0.207	0.181	1
RASAL2	0.168999	0.466095	0.239	0.216	1
FAM120A	0.16913	0.466475	0.2	0.172	1
DDT	0.170899	0.453466	0.286	0.26	1
NRIP1	0.175139	0.395399	0.158	0.132	1
RMND5A	0.179931	0.361822	0.115	0.088	1
THSD7A	0.184502	0.390338	0.11	0.084	1
GNAQ	0.185844	0.492556	0.312	0.308	1
NME2	0.186344	0.414483	0.468	0.507	1
CRIM1	0.192149	0.427127	0.291	0.282	1
MICOS10	0.195394	0.558162	0.309	0.313	1
SAMD9L	0.195684	0.273755	0.136	0.106	1
ITPRID2	0.197105	0.486185	0.206	0.181	1
CEP170	0.201738	0.314356	0.114	0.088	1
MED13L	0.201995	0.434354	0.163	0.137	1
STAT2	0.205149	0.384522	0.109	0.084	1
RASSF3	0.207902	0.524781	0.16	0.137	1
SAR1A	0.20814	0.292674	0.165	0.216	1
TMEM106B	0.209017	0.398765	0.201	0.176	1
TBL1XR1	0.211964	0.56082	0.197	0.176	1
ABI2	0.212955	0.395242	0.139	0.115	1
G3BP1	0.214918	0.422312	0.221	0.198	1
ECHDC2	0.216244	0.481061	0.147	0.123	1
APOE	0.222149	0.569467	0.4	0.405	1
NUAK1	0.222654	0.304375	0.154	0.128	1
FOXP1	0.224242	0.278657	0.23	0.3	1
GPS2	0.22615	0.332944	0.18	0.154	1
ZFAND5	0.230974	0.341518	0.206	0.181	1
SLC16A9	0.231059	0.436373	0.106	0.084	1
MYSM1	0.232156	0.279862	0.137	0.11	1
SMAD1	0.232372	0.527985	0.132	0.11	1
SNX13	0.234324	0.449714	0.136	0.115	1
EPHB4	0.235049	0.318767	0.201	0.269	1
UHMK1	0.237445	0.38496	0.15	0.128	1
PHF20L1	0.239248	0.373786	0.183	0.159	1
GPX3	0.241297	0.657446	0.528	0.559	1
CPEB4	0.242652	0.509299	0.144	0.123	1
TMED2	0.244384	0.558076	0.226	0.211	1
SPP1	0.244866	-0.284834	0.227	0.176	1
SBF2	0.248304	0.326463	0.135	0.11	1
CRNDE	0.25386	0.387634	0.169	0.145	1
EPC1	0.254559	0.325862	0.157	0.132	1
GATM	0.256021	0.790046	0.327	0.339	1
APOL6	0.257304	0.361067	0.182	0.159	1
NCOA7	0.260083	0.308117	0.465	0.485	1
CD93	0.269098	0.282391	0.492	0.502	1
PDGFB	0.269524	0.336808	0.352	0.339	1
RNF19A	0.269801	0.40415	0.278	0.269	1
SENP6	0.275936	0.280823	0.164	0.141	1
MRPL41	0.276396	0.264525	0.269	0.339	1
ITPRIPL2	0.277499	0.422426	0.198	0.176	1
SLC2A4RG	0.277969	0.445356	0.1	0.079	1
NME3	0.279618	0.436865	0.351	0.357	1
HDGFL3	0.280561	0.26595	0.198	0.176	1
QKI	0.281111	0.375543	0.399	0.423	1
SEPTIN11	0.288827	0.2863	0.109	0.088	1
FYTTD1	0.292045	0.345544	0.167	0.145	1
MAP3K2	0.293177	0.336298	0.153	0.132	1
SUMF2	0.296961	0.296489	0.127	0.106	1
NUCKS1	0.298542	0.350518	0.488	0.546	1
N4BP1	0.299831	0.252191	0.104	0.084	1
TRIM22	0.300448	0.266441	0.114	0.093	1
CDK12	0.301742	0.340443	0.129	0.11	1
FAAP20	0.301902	0.358003	0.158	0.137	1
WAC	0.30253	0.320552	0.222	0.282	1
PSMA3-AS1	0.303234	0.311716	0.131	0.11	1
CAVIN3	0.303754	0.351858	0.264	0.251	1
SNRNP70	0.307741	0.355534	0.223	0.286	1
DPP8	0.312431	0.389231	0.164	0.145	1
GCHFR	0.31474	0.460898	0.105	0.088	1
ACTR2	0.316439	0.528265	0.296	0.308	1
PRPF4B	0.319586	0.331519	0.346	0.361	1
UGT2B7	0.327445	0.381528	0.162	0.141	1
PTPRG	0.327995	0.429245	0.37	0.388	1
ADIRF	0.328225	0.371338	0.419	0.436	1
PCBP1	0.331197	0.505855	0.382	0.414	1
SUCLG1	0.335591	0.768568	0.345	0.357	1
SH3BP2	0.34415	0.316803	0.102	0.084	1
SET	0.346235	0.311131	0.42	0.454	1
CCNG2	0.347049	0.411673	0.145	0.128	1
CTBP2	0.347243	0.265293	0.191	0.238	1
RSBN1	0.348156	0.351613	0.11	0.093	1
HNRNPH2	0.348498	0.380855	0.14	0.123	1
RBP7	0.354394	0.432516	0.328	0.308	1
DNPH1	0.357683	0.264338	0.154	0.194	1
TMTC1	0.359582	0.252201	0.283	0.344	1
SEPTIN6	0.374014	0.278574	0.13	0.115	1
FMR1	0.374449	0.256608	0.105	0.088	1
LRCH1	0.375327	0.344766	0.135	0.119	1
GABARAP	0.381161	0.373219	0.466	0.52	1
CPQ	0.381477	0.259849	0.154	0.189	1
RASSF9	0.384219	0.299244	0.136	0.119	1
MRPS10	0.3925	0.27365	0.104	0.088	1
NPY1R	0.394229	0.363981	0.176	0.163	1
FBP1	0.395162	0.304936	0.086	0.11	1
C18orf32	0.406136	0.271713	0.201	0.247	1
TMEM141	0.416246	0.267202	0.165	0.203	1
TM4SF18	0.416437	0.283275	0.428	0.463	1
PPP6R3	0.417746	0.304687	0.133	0.119	1
TEAD1	0.418559	0.280837	0.135	0.119	1
DICER1	0.420159	0.268294	0.18	0.163	1
SMAD9	0.420998	0.337156	0.152	0.137	1
PDCD6IP	0.423129	0.272637	0.2	0.242	1
ALDH6A1	0.426425	0.718413	0.175	0.172	1
EIF4EBP2	0.429194	0.303214	0.146	0.181	1
INMT	0.432063	0.319627	0.155	0.141	1
PDS5B	0.436819	0.511518	0.198	0.194	1
BHMT2	0.439089	0.418062	0.11	0.097	1
ISG15	0.442125	0.309286	0.276	0.339	1
MYO15B	0.445169	0.276223	0.132	0.119	1
RASGRF2	0.4463	0.280616	0.105	0.093	1
PPP1R16A	0.453058	0.357529	0.101	0.088	1
UBE2Z	0.457076	0.315299	0.122	0.11	1
CISD3	0.457102	0.289063	0.132	0.119	1
SCAND1	0.470152	0.257738	0.264	0.322	1
TCF7L1	0.470398	0.368757	0.133	0.123	1
DOCK4	0.473102	0.375318	0.197	0.194	1
MALAT1	0.474057	-0.440715	0.985	0.868	1
KHK	0.476583	0.322046	0.133	0.163	1
STRN3	0.478633	0.341366	0.122	0.11	1
ATOX1	0.480192	0.285494	0.422	0.458	1
SEPTIN7	0.481027	0.292173	0.408	0.449	1
CHCHD10	0.481346	0.285797	0.24	0.295	1
WDR83OS	0.481665	0.281411	0.35	0.427	1
HOXB3	0.485197	0.424664	0.123	0.115	1
CLIC4	0.48536	0.345435	0.477	0.52	1
GAK	0.486479	0.312983	0.1	0.088	1
KMT5B	0.487592	0.259911	0.127	0.115	1
SEPTIN10	0.490514	0.26077	0.167	0.154	1
DPM3	0.491979	0.253413	0.216	0.26	1
KL	0.494405	0.380251	0.103	0.093	1
ITGA5	0.49454	0.307061	0.158	0.194	1
CAV2	0.494593	0.346959	0.16	0.15	1
PLAAT4	0.49719	0.465092	0.224	0.229	1
PLEKHA3	0.497725	0.308435	0.126	0.115	1
CAPRIN1	0.500172	0.310532	0.175	0.172	1
SFT2D2	0.50598	0.399981	0.174	0.167	1
CETP	0.508421	0.378919	0.23	0.225	1
NUDT21	0.509127	0.286643	0.13	0.119	1
CANX	0.509213	0.326701	0.406	0.432	1
GOLIM4	0.514773	0.273974	0.209	0.251	1
RBMS3	0.517303	0.28473	0.21	0.251	1
MEF2A	0.519628	0.320549	0.425	0.458	1
UBE2J1	0.523331	0.35007	0.261	0.26	1
ARL8B	0.525247	0.428966	0.127	0.119	1
YTHDF3	0.528321	0.252555	0.087	0.106	1
VTI1B	0.532862	0.32544	0.179	0.216	1
GIT1	0.542364	0.315889	0.11	0.101	1
KCTD12	0.548185	0.270464	0.157	0.145	1
UBL3	0.548382	0.406387	0.131	0.123	1
LNPEP	0.551719	0.26408	0.137	0.128	1
TRAM1	0.554623	0.260658	0.344	0.419	1
CTSH	0.559898	0.302215	0.139	0.132	1
ACTN4	0.561152	0.277512	0.405	0.502	1
NKTR	0.56129	0.258976	0.308	0.313	1
KANSL1	0.566068	0.410721	0.163	0.159	1
TASOR	0.566603	0.261021	0.106	0.097	1
EIF4E	0.569149	0.316789	0.111	0.132	1
NDUFS6	0.569537	0.302097	0.319	0.392	1
AFF1	0.572217	0.340504	0.199	0.238	1
WTAP	0.572617	0.588729	0.21	0.22	1
DCXR	0.573229	0.485303	0.259	0.269	1
NORAD	0.576324	0.256967	0.398	0.427	1
CMIP	0.579267	0.309601	0.135	0.128	1
NPTN	0.581502	0.424383	0.152	0.15	1
NCOA4	0.582818	0.255834	0.157	0.185	1
SMARCC2	0.586361	0.326671	0.144	0.137	1
ZNF207	0.588137	0.33623	0.241	0.238	1
KLF13	0.590511	0.259879	0.199	0.198	1
IFI44	0.594699	0.275973	0.165	0.194	1
TCF4	0.595608	0.350689	0.436	0.489	1
HECTD1	0.596761	0.373222	0.187	0.185	1
AIDA	0.59738	0.339559	0.18	0.176	1
CTTN	0.598054	0.28192	0.199	0.233	1
TMCO3	0.602532	0.284925	0.114	0.106	1
PKN2	0.602811	0.304439	0.255	0.26	1
2023-03-07	0.611089	0.315354	0.155	0.15	1
MORF4L1	0.613318	0.290406	0.571	0.683	1
UQCC3	0.61569	0.260909	0.136	0.159	1
YWHAZ	0.619567	0.312078	0.326	0.388	1
C6orf62	0.61978	0.53254	0.2	0.211	1
PAK2	0.621442	0.279832	0.275	0.335	1
TUT4	0.622969	0.344821	0.205	0.203	1
SNCG	0.625763	0.251085	0.232	0.233	1
DAZAP2	0.630695	0.303227	0.26	0.308	1
SEC61G	0.632845	0.269969	0.403	0.48	1
UPF2	0.638469	0.333906	0.147	0.172	1
MAN1A1	0.642381	0.345583	0.227	0.225	1
UQCR10	0.645134	0.298277	0.374	0.414	1
NSA2	0.646496	0.318167	0.223	0.26	1
HMBOX1	0.648438	0.276388	0.13	0.123	1
CIITA	0.649463	0.279298	0.169	0.163	1
DUSP6	0.651263	0.335195	0.191	0.185	1
MAT2B	0.652486	0.360821	0.139	0.137	1
PUS7L	0.652958	0.387979	0.101	0.097	1
RPN1	0.655876	0.300425	0.212	0.251	1
ANKRD10	0.656302	0.251305	0.136	0.154	1
RARB	0.659518	0.285489	0.198	0.198	1
RSBN1L	0.661882	0.27014	0.163	0.189	1
PDZK1IP1	0.66352	-0.255397	0.262	0.242	1
MKLN1	0.664146	0.329344	0.189	0.189	1
VEZF1	0.67557	0.262657	0.154	0.15	1
ARL5A	0.680962	0.374604	0.169	0.172	1
GOLPH3	0.683282	0.269867	0.137	0.132	1
STX7	0.695468	0.299625	0.164	0.189	1
GPX4	0.696084	0.315211	0.549	0.648	1
G3BP2	0.697375	0.252414	0.166	0.189	1
PLSCR1	0.70161	0.252173	0.268	0.313	1
PALM2-AKAP2	0.702235	0.262659	0.381	0.436	1
XRN1	0.703797	0.27057	0.184	0.181	1
TLR4	0.708389	0.33321	0.225	0.229	1
NDUFA11	0.712038	0.293708	0.388	0.427	1
RBM5	0.717812	0.302462	0.19	0.216	1
CIAO2B	0.720301	0.33597	0.257	0.269	1
LAMC1	0.723047	0.254764	0.089	0.101	1
KLHL24	0.723473	0.329895	0.16	0.159	1
NCK1	0.7241	0.264412	0.169	0.167	1
ABI3BP	0.731714	-0.967648	0.109	0.11	1
MAN2A1	0.73393	0.268967	0.131	0.128	1
WDR45B	0.739029	0.452272	0.155	0.159	1
PLAAT3	0.74227	0.42532	0.271	0.295	1
OGA	0.748781	0.283581	0.205	0.207	1
MPST	0.752831	0.290628	0.11	0.123	1
CRYBG3	0.760504	0.254773	0.178	0.198	1
GBP4	0.767203	0.290354	0.482	0.555	1
GASK1B	0.774284	0.273005	0.198	0.198	1
PUM2	0.777576	0.269471	0.156	0.159	1
FBXW11	0.77854	0.260417	0.139	0.154	1
MALL	0.783244	0.271324	0.112	0.11	1
MAP3K13	0.791565	0.255308	0.126	0.123	1
INTS3	0.791656	0.30485	0.111	0.11	1
NUFIP2	0.807337	0.318863	0.145	0.163	1
HES4	0.811302	0.37575	0.18	0.185	1
SNRK	0.816821	0.290509	0.238	0.247	1
MIR99AHG	0.819015	0.421975	0.206	0.22	1
CAPZA2	0.822061	0.296989	0.346	0.379	1
LCOR	0.825422	0.261662	0.112	0.123	1
TM2D1	0.827846	0.290358	0.155	0.172	1
FAM43A	0.827982	0.277172	0.102	0.101	1
MDM4	0.835061	0.424473	0.188	0.198	1
STAB1	0.838778	0.259688	0.137	0.15	1
GNG10	0.847782	0.412073	0.209	0.22	1
MT1H	0.849005	0.618278	0.44	0.568	1
PIP4K2A	0.850393	0.278295	0.133	0.145	1
MAPK1	0.850814	0.251407	0.16	0.176	1
ARIH1	0.851461	0.305076	0.112	0.115	1
NFIB	0.851477	0.259751	0.308	0.339	1
SSNA1	0.854822	0.294528	0.171	0.189	1
BCAP31	0.856544	0.330082	0.257	0.295	1
HELZ	0.857627	0.251005	0.135	0.137	1
FMNL3	0.862842	0.256774	0.113	0.123	1
TOMM6	0.866725	0.277699	0.249	0.278	1
USP34	0.869918	0.250283	0.233	0.247	1
MBNL2	0.870898	0.256832	0.248	0.282	1
SPCS3	0.870908	0.301397	0.314	0.348	1
SELENON	0.880316	0.255964	0.124	0.137	1
CHD6	0.882934	0.310993	0.12	0.132	1
TMEM50B	0.883888	0.340191	0.195	0.216	1
SSR1	0.88475	0.290739	0.191	0.203	1
LASP1	0.885602	0.263418	0.109	0.11	1
EBF1	0.889996	0.435544	0.178	0.189	1
RNF11	0.890526	0.331931	0.19	0.203	1
RCN1	0.895467	0.273503	0.133	0.145	1
COX8A	0.896027	0.346865	0.429	0.507	1
ATP5F1D	0.896787	0.290508	0.437	0.498	1
ITGA6	0.898342	0.31135	0.208	0.229	1
PTBP2	0.89907	0.29751	0.111	0.115	1
PPIB	0.90011	0.262569	0.425	0.507	1
COL4A1	0.904368	0.261846	0.344	0.383	1
ZBTB7A	0.905399	0.278317	0.137	0.141	1
PRKAR1A	0.907777	0.271317	0.302	0.326	1
XAF1	0.909564	0.321434	0.27	0.3	1
PNKD	0.910153	0.337627	0.249	0.282	1
KIDINS220	0.912739	0.26084	0.222	0.238	1
DPYD	0.917182	0.250705	0.112	0.115	1
EFR3A	0.919504	0.274259	0.12	0.123	1
IST1	0.924468	0.325567	0.196	0.22	1
SPPL2A	0.929262	0.260396	0.183	0.203	1
UBE2D3	0.930741	0.288515	0.293	0.33	1
METAP2	0.933364	0.296114	0.179	0.189	1
CSNK1A1	0.936066	0.313971	0.334	0.383	1
NDUFA8	0.940491	0.267433	0.18	0.189	1
ARID1B	0.941072	0.27674	0.183	0.198	1
NDUFV3	0.941724	0.26747	0.147	0.159	1
PEAR1	0.950447	0.253272	0.111	0.115	1
CREBRF	0.951668	0.423135	0.23	0.26	1
ATP6V0C	0.955713	0.327491	0.269	0.3	1
OGT	0.956191	0.256051	0.111	0.115	1
MYO6	0.959536	0.316887	0.234	0.256	1
FAM174C	0.961478	0.308557	0.097	0.101	1
RERE	0.961629	0.274873	0.166	0.181	1
ASS1	0.968496	0.373216	0.209	0.229	1
CFAP97	0.969545	0.335312	0.169	0.181	1
LINC00472	0.979944	0.331248	0.124	0.132	1
NUDT4	0.981024	0.350437	0.095	0.101	1
CMPK1	0.985892	0.321874	0.229	0.251	1
PREPL	0.987529	0.286226	0.095	0.101	1
BIRC6	0.99093	0.261493	0.173	0.185	1
PDLIM5	0.991362	0.328769	0.202	0.22	1
MT1G	0.992134	0.893063	0.657	0.925	1
EPS15	0.992267	0.342105	0.155	0.167	1
THUMPD3-AS1	0.994946	0.330433	0.12	0.128	1
ATRX	0.998129	0.259155	0.328	0.366	1

## Sheet: PEC
	p_val	avg_log2FC	pct.1	pct.2	p_val_adj
MINOS1	0	-2.66611	0	0.58	0
FABP3	0	-2.12155	0.064	0.589	0
PDZK1IP1	0	-2.18184	0.136	0.85	0
LAMTOR5	0	-2.09913	0.184	0.854	0
PDZK1	0	-2.11331	0.04	0.562	0
S100A6	0	1.74226	0.828	0.373	0
S100A1	0	-2.69314	0.033	0.611	0
DUSP23	0	-2.0359	0.049	0.562	0
NAT8	0	-1.95787	0.054	0.547	0
RPL31	0	-2.06003	0.364	0.931	0
DBI	0	-1.62654	0.298	0.855	0
SPP1	0	-1.76839	0.127	0.733	0
RPL34	0	-1.81355	0.655	0.988	0
C4orf3	0	-1.7798	0.073	0.588	0
DAB2	0	-2.5203	0.07	0.749	0
COX7C	0	-1.26628	0.559	0.975	0
GLRX	0	-1.87035	0.071	0.603	0
CXCL14	0	-1.97696	0.101	0.668	0
CYSTM1	0	-1.62994	0.136	0.728	0
GPX3	0	-2.29338	0.181	0.887	0
EEF1A1	0	-1.11226	0.952	0.998	0
HSPB1	0	-2.0338	0.217	0.843	0
RPL36A	0	2.08004	0.793	0.573	0
RPL7	0	-1.316	0.638	0.943	0
ALDOB	0	-2.52042	0.11	0.624	0
BBOX1	0	-2.30663	0.037	0.548	0
GLYAT	0	-2.05488	0.033	0.499	0
FTH1	0	-1.10189	0.943	0.997	0
RARRES3	0	-3.01966	0	0.617	0
PLA2G16	0	-2.18916	0	0.46	0
PRDX5	0	-1.6276	0.173	0.783	0
MALAT1	0	3.84491	0.819	0.248	0
ACAT1	0	-1.74351	0.096	0.625	0
CRYAB	0	-3.41575	0.11	0.916	0
RBP5	0	-2.29407	0.089	0.68	0
MYL6	0	-1.62516	0.447	0.909	0
C12orf75	0	-1.87701	0.107	0.661	0
ISCU	0	-1.68135	0.123	0.697	0
TPT1	0	-1.04881	0.785	0.986	0
PSME1	0	-1.6548	0.085	0.594	0
HSP90AA1	0	2.51541	0.759	0.514	0
SERF2	0	-1.28398	0.516	0.969	0
GATM	0	-2.06593	0.128	0.798	0
RPS27L	0	-2.42894	0.137	0.836	0
IL32	0	-4.01825	0.088	0.871	0
MT2A	0	-2.82936	0.484	0.967	0
MT1E	0	-3.38527	0.21	0.94	0
MT1F	0	-3.5251	0.134	0.925	0
MT1G	0	-2.88859	0.274	0.994	0
MT1H	0	-3.14885	0.179	0.932	0
MT1X	0	-3.30976	0.243	0.936	0
FAM96B	0	-2.03637	0	0.44	0
NME2	0	3.42504	0.719	0.097	0
RPL17	0	1.85067	0.797	0.593	0
CYB5A	0	-1.9655	0.188	0.853	0
C19orf70	0	-2.07365	0	0.453	0
APOE	0	-1.68034	0.152	0.714	0
FTL	0	-2.02964	0.859	0.999	0
RPL13A	0	-1.21766	0.705	0.944	0
LGALS2	0	-2.44173	0.063	0.719	0
SOD1	0	-1.6099	0.283	0.874	0
ECHS1	1.64076e-306	-1.52558	0.189	0.758	6.27163e-302
SDHC	1.79748e-305	-1.67378	0.075	0.567	6.87071e-301
RPS21	4.63746e-301	1.6303	0.831	0.716	1.77262e-296
RHOC	2.26906e-300	-1.54885	0.087	0.589	8.67326e-296
BDH2	1.93466e-295	-1.81931	0.045	0.49	7.39503e-291
SUCLG1	1.97802e-292	-1.48796	0.177	0.728	7.56079e-288
ASS1	1.22292e-288	-1.68308	0.08	0.555	4.6745e-284
PPDPF	3.07259e-286	-1.5038	0.236	0.779	1.17447e-281
COX5B	4.55329e-286	-1.31847	0.33	0.887	1.74045e-281
RPL10	5.92802e-286	-0.860014	0.88	0.993	2.26593e-281
PEBP1	5.13609e-284	-1.37652	0.4	0.923	1.96322e-279
CARHSP1	1.03976e-278	-1.62887	0.078	0.546	3.97436e-274
RIDA	3.07104e-277	-1.81472	0.056	0.493	1.17387e-272
BNIP3	3.22611e-276	-1.61286	0.043	0.465	1.23315e-271
SH3YL1	3.33178e-276	-1.71408	0.029	0.431	1.27354e-271
SCP2	8.00087e-272	-1.42247	0.097	0.582	3.05825e-267
RPL3	1.31093e-269	-0.909818	0.763	0.982	5.01089e-265
RPS4Y1	1.96343e-269	-1.6796	0.089	0.547	7.50501e-265
IFITM3	3.18542e-267	-1.58059	0.075	0.523	1.2176e-262
CLTRN	9.21164e-260	-1.60869	0.024	0.402	3.52106e-255
KRT19	5.21683e-258	2.96241	0.425	0.026	1.99408e-253
HCFC1R1	7.12605e-258	-1.56857	0.047	0.456	2.72386e-253
NCL	1.14253e-257	2.67768	0.647	0.347	4.36721e-253
SMIM24	2.41821e-254	-1.63391	0.053	0.462	9.24338e-250
S100A4	4.48937e-254	3.07919	0.399	0.013	1.71602e-249
UQCRB	1.22831e-253	-1.2642	0.307	0.829	4.69508e-249
TUBA1B	3.99696e-253	2.67254	0.636	0.339	1.5278e-248
EIF1	6.77786e-252	-1.08348	0.493	0.934	2.59077e-247
MYL12A	6.33337e-249	-1.38989	0.158	0.651	2.42087e-244
MGST3	5.84217e-246	-1.26737	0.146	0.644	2.23311e-241
FABP5	9.27079e-246	3.09966	0.381	0.009	3.54367e-241
RPS2	2.78126e-242	1.47716	0.846	0.896	1.06311e-237
SKP1	2.89502e-242	-1.24744	0.268	0.791	1.10659e-237
CCNI	6.25493e-241	-1.30738	0.103	0.558	2.39088e-236
ADI1	3.00869e-240	-1.32286	0.15	0.639	1.15004e-235
TNFSF10	9.60863e-240	-1.60963	0.032	0.399	3.6728e-235
ABRACL	1.65956e-239	-1.43847	0.04	0.421	6.34351e-235
CRYZ	2.51787e-238	-1.43693	0.042	0.422	9.62431e-234
KRT18	9.42887e-237	2.07827	0.749	0.634	3.60409e-232
COX4I1	8.46487e-235	-1.10862	0.379	0.885	3.23561e-230
RNF181	1.36917e-234	-1.29993	0.083	0.513	5.23352e-230
AKR1A1	3.2008e-233	-1.37928	0.1	0.538	1.22347e-228
VAMP8	9.62628e-233	-1.18133	0.159	0.656	3.67955e-228
ANXA4	1.97936e-232	-1.43665	0.077	0.492	7.56591e-228
DECR1	2.36988e-232	-1.43625	0.04	0.41	9.05861e-228
CHMP2A	2.75354e-230	-1.29482	0.08	0.5	1.05251e-225
HSP90AB1	4.50829e-230	2.14857	0.703	0.539	1.72325e-225
NPC2	2.8807e-229	-1.39982	0.055	0.442	1.10112e-224
GPX4	1.61771e-228	-1.10854	0.353	0.872	6.18354e-224
SNHG5	2.12151e-228	2.90232	0.354	0.005	8.10925e-224
MYL12B	3.47812e-228	-1.19698	0.293	0.793	1.32948e-223
GSTA1	7.13072e-228	-1.92538	0.054	0.432	2.72565e-223
OCIAD2	9.11459e-228	-1.19474	0.188	0.695	3.48396e-223
ATP6V1G1	1.92835e-227	-1.22767	0.172	0.659	7.37092e-223
AC245595.1	2.47006e-225	-1.51723	0	0.301	9.44156e-221
GSTP1	3.64056e-225	-1.9525	0.546	0.815	1.39157e-220
CAPZA2	2.54364e-223	-1.25861	0.096	0.522	9.72281e-219
C6orf48	2.72667e-223	-1.47661	0	0.299	1.04224e-218
EEF1G	5.06358e-222	2.34378	0.438	0.061	1.9355e-217
FKBP2	6.92709e-222	-1.54283	0.015	0.337	2.64781e-217
ATP5MG	2.70464e-221	-1.10254	0.381	0.881	1.03382e-216
CD24	7.02559e-221	-1.15878	0.131	0.591	2.68546e-216
CA2	1.42522e-220	-1.54735	0.024	0.358	5.44774e-216
SOD2	1.96871e-220	-1.38644	0.118	0.547	7.52519e-216
UBC	4.42431e-220	-1.30697	0.225	0.71	1.69115e-215
ATP5PO	4.65771e-220	-1.14392	0.198	0.702	1.78036e-215
ECH1	3.73778e-219	-1.28665	0.094	0.512	1.42873e-214
UQCRQ	9.27486e-217	-1.08946	0.395	0.884	3.54522e-212
PEPD	1.55251e-216	-1.55856	0.061	0.434	5.9343e-212
MDH1	1.15547e-215	-1.35322	0.107	0.531	4.41665e-211
NDUFA5	3.39897e-214	-1.17469	0.101	0.527	1.29922e-209
ARL2	1.07405e-212	-1.17891	0.087	0.495	4.10545e-208
MPC2	1.40412e-212	-1.18609	0.125	0.566	5.3671e-208
SPATS2L	2.69362e-212	-1.22586	0.071	0.459	1.02961e-207
ALDH1A1	1.27786e-211	-1.44885	0.043	0.391	4.88448e-207
HMGB1	1.77635e-211	1.78558	0.723	0.613	6.7899e-207
VPS28	7.62303e-211	-1.20962	0.079	0.471	2.91383e-206
HINT1	4.28228e-209	-1.03492	0.478	0.911	1.63686e-204
NDUFC1	3.20526e-207	-1.04648	0.184	0.671	1.22518e-202
EIF4A2	3.51608e-207	-1.19362	0.095	0.504	1.34398e-202
NIT2	5.84326e-207	-1.29969	0.071	0.448	2.23353e-202
TMEM176B	3.72028e-206	-1.29852	0.05	0.402	1.42204e-201
LYPLAL1	4.1702e-205	-1.2401	0.047	0.397	1.59402e-200
HMGN3	1.25789e-204	-1.09321	0.175	0.65	4.80817e-200
TCEAL9	4.83168e-204	-1.23308	0.055	0.415	1.84686e-199
RPS24	2.61545e-203	0.852414	0.951	0.953	9.99729e-199
CIRBP	7.92379e-203	-1.15013	0.098	0.503	3.02879e-198
CAMTA1	4.04272e-202	-1.12029	0.102	0.511	1.54529e-197
AKR1C3	4.41696e-202	-1.25399	0.075	0.454	1.68834e-197
CDK2AP2	7.2733e-202	-1.27912	0.058	0.418	2.78015e-197
TMEM176A	1.52155e-200	-1.28391	0.059	0.416	5.81598e-196
NDUFAF3	2.33387e-199	-1.1821	0.087	0.475	8.92099e-195
EIF5A	3.67784e-199	2.58746	0.507	0.187	1.40582e-194
SNX3	7.73694e-199	-1.08376	0.135	0.573	2.95737e-194
NDUFA3	9.22324e-199	-1.07871	0.135	0.572	3.52549e-194
CNN3	4.48131e-198	-1.19991	0.124	0.543	1.71294e-193
ASNA1	3.89205e-197	-1.32451	0	0.267	1.4877e-192
MT-ATP6	1.3598e-196	0.830173	0.985	0.811	5.19772e-192
HMGA1	1.90369e-196	2.79309	0.359	0.036	7.27667e-192
PTGR1	4.49742e-196	-1.46602	0.02	0.317	1.71909e-191
SIGIRR	5.7626e-196	-1.25356	0.038	0.365	2.2027e-191
ATP6V1F	8.61824e-196	-1.01951	0.173	0.637	3.29424e-191
SNHG29	1.90421e-195	1.93726	0.405	0.048	7.27864e-191
CRYL1	2.07271e-195	-1.46577	0.049	0.383	7.92272e-191
C11orf54	3.77122e-195	-1.0914	0.111	0.52	1.44151e-190
PRDX3	3.96857e-195	-1.05611	0.178	0.643	1.51695e-190
PTMA	1.35327e-190	1.04475	0.91	0.929	5.17276e-186
SAT2	1.53276e-190	-1.17735	0.093	0.475	5.85881e-186
LAPTM4A	4.49186e-190	-1.14517	0.081	0.452	1.71697e-185
CD74	5.88029e-190	-1.25435	0.056	0.397	2.24768e-185
EDF1	1.9926e-189	-0.955658	0.268	0.772	7.61653e-185
ATP5PD	9.03025e-189	-1.01034	0.18	0.644	3.45172e-184
PCP4	1.20197e-188	-1.89482	0.031	0.334	4.5944e-184
SMIM30	9.35242e-188	-1.16239	0.046	0.375	3.57487e-183
GAL	1.00324e-186	2.65875	0.292	0.001	3.83479e-182
PCSK1N	9.33684e-186	-1.03998	0.099	0.481	3.56891e-181
CETN2	1.18187e-185	-1.1451	0.042	0.362	4.51758e-181
LACTB2	1.79518e-184	-1.19518	0.042	0.36	6.86191e-180
TRAPPC1	1.08725e-181	-1.02639	0.114	0.511	4.1559e-177
DNPH1	1.98698e-181	-1.01307	0.144	0.567	7.59503e-177
NDUFS5	6.54249e-181	-1.00169	0.313	0.791	2.5008e-176
CHCHD10	1.41796e-180	-0.921412	0.227	0.704	5.42001e-176
MRPS21	2.2809e-180	-0.998222	0.13	0.543	8.71852e-176
OST4	1.50892e-178	-0.961182	0.263	0.745	5.7677e-174
TMEM256	2.42539e-178	-1.05062	0.086	0.45	9.2708e-174
RPS25	2.74505e-177	-0.748868	0.692	0.962	1.04927e-172
B2M	1.47488e-176	-1.18416	0.29	0.721	5.63756e-172
GRHPR	2.09319e-176	-1.16032	0.076	0.423	8.00103e-172
BRK1	9.98765e-176	-0.940854	0.141	0.557	3.81768e-171
UGT2B7	1.0008e-175	-1.12703	0.06	0.389	3.82548e-171
LAMTOR2	1.92013e-174	-0.938182	0.112	0.501	7.3395e-170
SMIM32	1.93109e-174	-1.28841	0.018	0.289	7.38138e-170
MICOS10	2.72102e-174	2.08084	0.336	0.029	1.04008e-169
RPL39	3.10724e-174	0.828917	0.92	0.894	1.18771e-169
PRR13	4.62124e-174	-0.895941	0.175	0.616	1.76642e-169
SAT1	8.87605e-174	-1.03628	0.243	0.704	3.39278e-169
BLVRB	9.34288e-174	-1.03168	0.058	0.383	3.57122e-169
COA3	2.44058e-173	-0.962092	0.112	0.499	9.32886e-169
SMIM37	2.52691e-173	-1.25173	0	0.238	9.65888e-169
SELENOP	5.34085e-172	-1.05945	0.071	0.407	2.04148e-167
MIOX	1.23863e-171	-1.63917	0.127	0.491	4.73455e-167
AKR7A3	1.56272e-171	-1.4686	0.027	0.305	5.97333e-167
QPRT	3.89801e-170	-1.15245	0.041	0.339	1.48997e-165
ESD	5.79412e-170	-1.02318	0.096	0.456	2.21474e-165
MGMT	3.32635e-169	-1.18342	0.025	0.299	1.27146e-164
HIBADH	4.1824e-169	-1.07286	0.042	0.34	1.59868e-164
SMIM26	7.90143e-169	-1.04889	0.072	0.406	3.02024e-164
COX6B1	1.30549e-168	-0.877619	0.371	0.853	4.9901e-164
NDUFS7	1.3386e-168	-0.904575	0.12	0.509	5.11667e-164
HPD	1.65831e-166	-1.76725	0.044	0.334	6.33873e-162
COX14	7.80712e-166	-0.912731	0.136	0.536	2.98419e-161
SPX	1.81373e-165	-1.25739	0.013	0.263	6.9328e-161
RPL21	2.00437e-165	-0.75303	0.818	0.962	7.66149e-161
SCOC	2.25352e-165	-1.06087	0.044	0.341	8.61386e-161
RNF5	5.89532e-164	-0.989945	0.055	0.365	2.25343e-159
TPM1	1.09055e-163	-1.06347	0.11	0.473	4.16854e-159
SAP18	8.06136e-163	-0.923793	0.203	0.643	3.08137e-158
NDUFS8	3.40453e-160	-0.892794	0.163	0.575	1.30135e-155
SRP14	5.39139e-160	-0.883404	0.448	0.875	2.0608e-155
NPM1	5.43613e-160	1.55484	0.722	0.699	2.07791e-155
POLR2L	8.68937e-160	-0.889423	0.339	0.806	3.32142e-155
HGD	1.53804e-159	-1.21905	0.019	0.272	5.879e-155
MGST1	8.75185e-159	-0.976287	0.147	0.538	3.34531e-154
SDCBP	2.12856e-158	-1.01031	0.054	0.352	8.13621e-154
ATOX1	2.46423e-158	-0.849405	0.195	0.625	9.41926e-154
SLC25A6	3.45147e-158	-0.906089	0.266	0.728	1.31929e-153
RPL18	3.88333e-158	1.03324	0.814	0.815	1.48436e-153
ACSM2B	7.49735e-158	-1.15309	0.02	0.273	2.86579e-153
DDT	1.15476e-157	-0.870513	0.187	0.613	4.41397e-153
RPS6	1.38023e-157	-0.618865	0.844	0.983	5.27579e-153
TSPAN1	1.67093e-157	-1.11297	0.026	0.286	6.38698e-153
RBPMS	4.89536e-157	-1.0416	0.04	0.319	1.8712e-152
ATP5F1A	1.67621e-156	-0.911057	0.157	0.557	6.40714e-152
COX6C	2.17827e-156	-0.873912	0.272	0.741	8.32623e-152
KHK	3.44557e-156	-1.19554	0.044	0.325	1.31704e-151
NDUFA2	1.6107e-155	-0.843679	0.174	0.593	6.15673e-151
NDUFB3	3.72946e-155	-0.841054	0.164	0.571	1.42555e-150
NKAIN4	4.04423e-154	-1.15694	0.008	0.236	1.54587e-149
MTIF3	1.17534e-153	-0.969526	0.06	0.363	4.49264e-149
CCT6A	4.08098e-153	2.46728	0.464	0.199	1.55991e-148
BHMT	4.50422e-153	-1.30903	0.036	0.302	1.72169e-148
FIS1	1.92933e-152	-0.794405	0.171	0.584	7.37469e-148
2023-09-02	5.09275e-152	-1.05622	0	0.211	1.94665e-147
NDUFB5	9.40358e-152	-0.909868	0.076	0.394	3.59442e-147
PNRC1	1.0219e-151	-1.00084	0.043	0.319	3.9061e-147
BNIP3L	3.17473e-150	-1.05117	0.031	0.288	1.21351e-145
CIAO2B	7.13343e-150	2.15868	0.272	0.015	2.72668e-145
MSRB2	2.77975e-149	-1.00753	0.056	0.346	1.06253e-144
NQO2	1.30243e-148	-1.06816	0.05	0.331	4.97842e-144
COX7A2	1.93915e-148	-0.855893	0.336	0.798	7.41221e-144
SNRPN	6.35724e-148	-0.998783	0.042	0.311	2.42999e-143
BEX4	8.53725e-148	-1.02217	0.026	0.275	3.26328e-143
ELOB	1.39316e-147	-0.863603	0.314	0.775	5.32522e-143
ZNHIT1	2.73941e-147	-0.830611	0.16	0.555	1.04711e-142
RAB7A	2.3075e-146	-0.855885	0.069	0.372	8.82018e-142
TAX1BP3	2.37198e-146	-0.861201	0.058	0.35	9.06665e-142
ATP5F1C	2.77781e-146	-0.847065	0.198	0.617	1.06179e-141
DHRS4L2	3.41317e-146	-0.933488	0.054	0.34	1.30465e-141
ALDH6A1	5.94264e-146	-1.21462	0.071	0.366	2.27152e-141
TPMT	8.19089e-146	-0.975257	0.034	0.292	3.13089e-141
MSRA	1.47941e-145	-1.13437	0.045	0.313	5.65488e-141
PPA2	2.18841e-145	-0.878494	0.044	0.315	8.36497e-141
VPS29	4.81393e-145	-0.76439	0.103	0.446	1.84008e-140
HNMT	5.46543e-145	-1.05223	0.027	0.272	2.08911e-140
RAB1A	1.11811e-144	-0.859444	0.076	0.383	4.27388e-140
NDUFB4	2.45758e-144	-0.849315	0.226	0.655	9.39384e-140
ANAPC13	4.17686e-144	-0.860947	0.055	0.339	1.59656e-139
ATP6V1E1	1.91758e-143	-0.902364	0.062	0.354	7.32976e-139
RHOB	5.3625e-143	-0.892237	0.055	0.335	2.04976e-138
ACAA2	6.33126e-143	-1.05967	0.069	0.364	2.42006e-138
TSTD1	6.37926e-143	-0.80018	0.117	0.465	2.43841e-138
MORN2	1.06275e-142	-0.990866	0.043	0.308	4.06227e-138
RNASEK	2.17331e-142	2.03222	0.285	0.027	8.30727e-138
UBE2D3	3.98518e-142	-0.786909	0.099	0.428	1.5233e-137
DYNLT1	4.79254e-142	-0.782464	0.176	0.58	1.8319e-137
TRAPPC6A	7.5902e-142	-1.00474	0.035	0.29	2.90128e-137
FAM96A	1.0248e-141	-1.00659	0	0.198	3.91719e-137
LINC02294	1.34734e-141	-1.11695	0.008	0.22	5.15009e-137
APOPT1	4.27699e-141	-1.03086	0	0.197	1.63484e-136
DYNLRB1	6.90073e-141	-0.712691	0.177	0.58	2.63774e-136
ITM2B	7.24167e-141	-0.729054	0.189	0.588	2.76805e-136
UBB	1.57251e-140	-0.798811	0.494	0.889	6.01074e-136
TMEM230	4.11233e-140	-0.866301	0.08	0.386	1.5719e-135
EIF3E	9.56828e-140	-0.783439	0.196	0.609	3.65738e-135
RPS12	1.46657e-139	0.725172	0.953	0.982	5.60581e-135
EEF1D	5.44309e-139	-0.832152	0.324	0.767	2.08057e-134
AP1M2	7.33299e-139	-1.034	0.028	0.268	2.80296e-134
FAM107B	8.71096e-139	-1.03523	0.044	0.303	3.32968e-134
2023-09-07	2.21145e-137	-0.982106	0	0.192	8.45304e-133
DDAH2	3.67108e-137	-0.936007	0.02	0.246	1.40323e-132
CCNG1	4.43903e-137	-0.937492	0.042	0.297	1.69678e-132
NDUFA11	7.97133e-137	-0.778751	0.252	0.689	3.04696e-132
HINT2	9.48294e-137	-0.841019	0.091	0.403	3.62476e-132
HIST1H4C	2.0408e-136	2.24572	0.55	0.353	7.80075e-132
PCK1	2.76231e-136	-2.09555	0.044	0.29	1.05586e-131
NDUFB6	1.27701e-135	-0.774293	0.092	0.405	4.88125e-131
MT-CO2	1.67352e-135	0.828152	0.988	0.865	6.39688e-131
PPCS	2.48194e-135	-0.958222	0.036	0.283	9.48697e-131
ATP6V1D	4.4656e-134	-0.923213	0.047	0.306	1.70693e-129
COX7A2L	4.60598e-134	-0.768135	0.116	0.45	1.76059e-129
FBP1	8.30407e-134	-1.12749	0.04	0.286	3.17415e-129
CIB1	2.46213e-133	-0.720654	0.137	0.493	9.41125e-129
SMDT1	5.16795e-133	-0.731291	0.112	0.442	1.9754e-128
RPL12	5.42082e-133	-0.647191	0.838	0.973	2.07205e-128
NDUFB1	6.33618e-133	-0.713777	0.264	0.705	2.42194e-128
DANCR	4.87006e-132	1.99219	0.247	0.014	1.86153e-127
ATP5MPL	1.5554e-131	-0.792836	0.32	0.763	5.94538e-127
DNAJC15	3.16946e-131	-0.952176	0.033	0.27	1.21149e-126
HSBP1	8.52534e-131	-0.752056	0.181	0.563	3.25873e-126
COMMD8	1.83974e-130	-0.843236	0.038	0.281	7.03223e-126
SUCLG2	2.68688e-130	-0.888267	0.046	0.299	1.02703e-125
UQCRFS1	5.7906e-130	-0.696272	0.16	0.532	2.2134e-125
SEPHS2	1.1571e-129	-0.905631	0.054	0.315	4.42292e-125
MORF4L1	5.5447e-129	-0.7224	0.219	0.628	2.11941e-124
IMPA2	6.03197e-129	-0.883598	0.076	0.359	2.30566e-124
CAMK2N1	6.40919e-129	-0.948596	0.053	0.311	2.44985e-124
KRT8	6.80458e-129	1.7066	0.63	0.551	2.60098e-124
TCEAL8	3.2875e-128	-0.811302	0.052	0.311	1.25661e-123
FTCD	3.96326e-128	-0.983807	0.025	0.246	1.51492e-123
AL353751.1	3.96914e-128	-1.02387	0.014	0.219	1.51716e-123
AIF1L	1.30053e-127	-0.827635	0.042	0.287	4.97115e-123
PHYH	1.36502e-127	-1.01264	0.029	0.254	5.21765e-123
ZFAND6	1.42066e-127	-0.881776	0.05	0.304	5.43032e-123
TOMM6	6.80935e-127	1.90786	0.255	0.022	2.6028e-122
METTL9	1.22856e-126	-0.789873	0.067	0.339	4.69605e-122
HIGD2A	1.3932e-126	-0.696686	0.119	0.446	5.32537e-122
SDHD	1.63774e-126	-0.807453	0.08	0.367	6.2601e-122
ACY3	2.22501e-126	-1.05512	0.016	0.22	8.5049e-122
SCAND1	3.10831e-126	-0.691857	0.129	0.466	1.18812e-121
HLA-DRA	3.14441e-126	-0.916449	0.02	0.231	1.20192e-121
RAB11A	5.12666e-126	-0.699426	0.073	0.354	1.95962e-121
BEX2	5.2123e-126	-1.01829	0.028	0.251	1.99235e-121
MRPL24	1.159e-125	-0.824975	0.027	0.25	4.43017e-121
HADHB	1.23414e-125	-0.88572	0.049	0.297	4.71736e-121
EIF3L	1.3988e-125	-0.74896	0.077	0.362	5.34677e-121
ACMSD	2.80435e-125	-1.13906	0.013	0.211	1.07193e-120
UBE2S	1.15274e-124	2.26159	0.255	0.029	4.40623e-120
CEBPD	1.39361e-124	-0.946199	0.043	0.284	5.32692e-120
LINC02532	4.37218e-124	-0.986583	0.011	0.206	1.67122e-119
SH3BGRL	8.4731e-124	-0.793037	0.044	0.286	3.23876e-119
CNDP2	2.46259e-123	-0.883964	0.06	0.318	9.41299e-119
CCDC198	3.36141e-123	-0.922279	0.025	0.238	1.28487e-118
CISD1	1.03379e-122	-0.744909	0.127	0.453	3.95155e-118
NDUFS2	1.56623e-122	-0.839086	0.055	0.31	5.98675e-118
SERPINA1	2.67988e-122	-1.49653	0.038	0.265	1.02436e-117
EIF4A1	6.28489e-122	2.07292	0.472	0.259	2.40234e-117
GSTK1	7.31087e-122	-0.752037	0.099	0.397	2.79451e-117
RPL37	8.91163e-122	0.831155	0.872	0.919	3.40638e-117
FAM162A	1.43977e-121	-0.650595	0.102	0.409	5.50336e-117
NDUFB7	2.51221e-121	-0.66861	0.221	0.623	9.60269e-117
CALM3	3.05919e-121	-0.712583	0.084	0.367	1.16935e-116
GLYATL1	3.14692e-121	-1.37474	0.014	0.207	1.20288e-116
NDUFA1	4.56503e-121	-0.729061	0.297	0.735	1.74494e-116
FKBP8	4.93385e-121	-0.719637	0.06	0.317	1.88592e-116
ARID5B	5.94576e-121	-1.08097	0.029	0.245	2.27271e-116
CHP1	1.45631e-120	-0.937415	0.026	0.24	5.56661e-116
NDUFA6	2.18994e-120	-0.680187	0.131	0.458	8.37083e-116
ACAA1	3.22695e-120	-0.890177	0.068	0.329	1.23347e-115
AKR7A2	3.25368e-120	-0.814919	0.101	0.395	1.24369e-115
RPS20	3.9944e-120	-0.662053	0.531	0.879	1.52682e-115
PSME2	9.44704e-120	-0.695368	0.115	0.428	3.61104e-115
MTCH2	1.99872e-119	-0.630213	0.113	0.428	7.63992e-115
CLIC4	2.2042e-119	-0.809589	0.058	0.308	8.42532e-115
HAGH	5.84321e-119	-0.985963	0.036	0.258	2.23351e-114
PTP4A1	9.41104e-119	-0.881026	0	0.168	3.59727e-114
GABARAPL1	1.37393e-118	-0.943615	0.026	0.235	5.25173e-114
RCAN1	5.31428e-118	-0.990743	0.021	0.222	2.03133e-113
HIGD1A	5.53651e-118	-0.736056	0.076	0.347	2.11627e-113
MRPS24	7.00968e-118	1.7892	0.249	0.026	2.67938e-113
PPP1R14B	1.04534e-117	2.19534	0.351	0.115	3.99571e-113
NDUFA4	1.13399e-117	-0.718667	0.49	0.893	4.33457e-113
HIBCH	1.07545e-116	-0.863393	0.041	0.268	4.11082e-112
FAM173A	2.43419e-116	-0.863978	0	0.165	9.30445e-112
ACOT13	2.86023e-116	-0.982019	0.041	0.266	1.09329e-111
RAB29	2.91205e-116	-0.750569	0.027	0.237	1.1131e-111
NOP53	3.72869e-116	-0.686331	0.094	0.379	1.42525e-111
EIF3H	4.33797e-116	-0.612838	0.128	0.45	1.65815e-111
GIPC2	4.64377e-116	-0.92142	0.025	0.229	1.77504e-111
HSPD1	8.90358e-116	1.79252	0.583	0.481	3.4033e-111
COTL1	1.33464e-115	-0.671509	0.06	0.311	5.10152e-111
ROMO1	1.80975e-115	-0.602547	0.182	0.551	6.91759e-111
NAPSA	2.11385e-115	-0.961382	0.006	0.181	8.08e-111
DSTN	2.22368e-115	-0.691391	0.342	0.779	8.4998e-111
CBR1	2.49628e-115	-0.817728	0.064	0.316	9.54177e-111
NDUFV1	3.89109e-115	-0.650629	0.097	0.386	1.48733e-110
SLC40A1	7.48561e-115	-0.86477	0.02	0.216	2.8613e-110
UGP2	8.15508e-115	-0.658235	0.063	0.317	3.1172e-110
COX6A1	1.2753e-114	-0.65736	0.287	0.709	4.87473e-110
RPS17	4.50777e-114	1.31471	0.671	0.65	1.72305e-109
PBLD	1.16076e-113	-0.899052	0.037	0.253	4.43688e-109
NDUFB2	1.6733e-113	-0.737751	0.433	0.831	6.396e-109
C8orf59	2.46853e-113	-0.815482	0	0.16	9.43572e-109
HDHD3	4.27985e-113	-0.865617	0.024	0.224	1.63593e-108
ACADM	4.64691e-113	-0.787547	0.075	0.335	1.77624e-108
DDAH1	4.67571e-113	-0.794347	0.037	0.255	1.78724e-108
FUOM	1.96791e-112	-0.889684	0.032	0.243	7.52215e-108
BEX3	3.16565e-112	-0.662231	0.188	0.547	1.21004e-107
QDPR	4.45672e-112	-0.761288	0.064	0.312	1.70354e-107
NDUFB8	4.95664e-112	-0.629128	0.201	0.574	1.89463e-107
FAM177A1	5.97582e-112	-0.716445	0.059	0.302	2.2842e-107
MEAF6	8.43877e-112	-0.659305	0.06	0.306	3.22563e-107
SUMO1	3.7755e-111	-0.544368	0.159	0.501	1.44315e-106
ACSM2A	8.3972e-111	-1.00449	0.017	0.202	3.20975e-106
CHMP4B	1.31035e-110	-0.71135	0.037	0.254	5.00869e-106
CENPF	2.00308e-110	2.06912	0.182	0	7.65656e-106
CHMP5	2.0843e-110	-0.702321	0.08	0.341	7.96705e-106
POLR2K	5.47221e-110	-0.568342	0.11	0.405	2.0917e-105
CSTB	6.3081e-110	-0.615395	0.176	0.527	2.41121e-105
VAPA	7.75774e-110	-0.618945	0.111	0.406	2.96532e-105
REXO2	8.21493e-110	-0.591808	0.081	0.348	3.14008e-105
PDLIM1	9.2642e-110	-0.927374	0.02	0.209	3.54115e-105
CITED4	1.01618e-109	-0.849438	0.016	0.198	3.88425e-105
IFT43	2.32862e-109	-0.826148	0.017	0.2	8.9009e-105
TOMM7	7.73382e-109	-0.603872	0.288	0.711	2.95618e-104
MMP24OS	2.82932e-108	-0.657018	0.085	0.35	1.08148e-103
GTF2H5	6.21368e-108	-0.608269	0.111	0.402	2.37512e-103
ZBTB20	6.25375e-108	-0.808423	0.035	0.243	2.39044e-103
S100A13	6.40863e-108	-0.647414	0.18	0.526	2.44963e-103
GSTO1	8.37148e-108	-0.557285	0.118	0.418	3.19991e-103
RAB18	1.15801e-107	-0.700974	0.045	0.265	4.42637e-103
MAP1LC3B	5.23838e-107	-0.71014	0.059	0.294	2.00232e-102
MAP1LC3A	9.23793e-107	-0.728875	0.024	0.216	3.53111e-102
MRPL27	1.83879e-106	-0.566857	0.093	0.366	7.02859e-102
MMADHC	3.30914e-106	-0.7106	0.036	0.244	1.26489e-101
ZNF428	8.32277e-106	-0.661588	0.05	0.276	3.18129e-101
BPHL	1.09147e-105	-0.85264	0.028	0.222	4.17204e-101
TRIP6	1.2521e-105	-0.807551	0.021	0.204	4.78603e-101
NUPR1	1.3419e-105	-1.12725	0.019	0.2	5.12929e-101
SLC9A3R1	1.50114e-105	-0.713831	0.064	0.302	5.73794e-101
FAM45A	2.84947e-105	-0.829771	0	0.15	1.08918e-100
ATP5MD	3.93315e-105	-0.646152	0.359	0.782	1.50341e-100
PRDX6	6.44874e-105	-0.598738	0.223	0.604	2.46497e-100
CAMLG	9.65559e-105	-0.725987	0.038	0.247	3.69075e-100
ALKBH7	3.3062e-104	-0.607647	0.095	0.364	1.26376e-99
PA2G4	4.16598e-104	1.98525	0.461	0.277	1.5924e-99
TPM2	7.2435e-104	1.9526	0.18	0.004	2.76875e-99
ATP5ME	8.55502e-104	-0.63741	0.4	0.817	3.27007e-99
IDH3G	1.33217e-103	-0.707556	0.05	0.269	5.09209e-99
LAP3	1.43819e-103	-0.654103	0.054	0.278	5.49734e-99
TMEM219	5.51906e-103	-0.643154	0.068	0.308	2.10961e-98
SHMT1	6.41926e-103	-0.870939	0.044	0.253	2.4537e-98
NDUFS4	9.52103e-103	-0.581658	0.089	0.352	3.63932e-98
MPC1	1.29241e-102	-0.90814	0.086	0.337	4.94012e-98
RAB5C	1.39485e-102	-0.63253	0.087	0.345	5.33168e-98
UFC1	2.54034e-102	-0.543319	0.114	0.4	9.7102e-98
SSSCA1	2.63579e-102	-0.793026	0	0.146	1.0075e-97
PHPT1	2.69862e-102	-0.531547	0.191	0.541	1.03152e-97
SNX10	3.19722e-102	-0.718815	0.033	0.232	1.22211e-97
NDUFV2	1.12411e-101	-0.546172	0.205	0.568	4.2968e-97
HSD17B14	1.74783e-101	-0.950502	0.022	0.202	6.68092e-97
ADH5	3.39948e-101	-0.698851	0.068	0.302	1.29942e-96
SNHG6	4.35871e-101	1.79327	0.195	0.012	1.66607e-96
DPYS	5.26229e-101	-0.91067	0.033	0.226	2.01146e-96
SLC7A7	6.00842e-101	-0.854438	0.02	0.195	2.29666e-96
ANAPC16	6.91691e-101	-0.546477	0.149	0.463	2.64392e-96
CHCHD2	8.11224e-101	1.07625	0.719	0.764	3.10082e-96
SDHB	8.91899e-101	-0.572402	0.083	0.336	3.40919e-96
MAP3K13	1.63379e-100	-0.656474	0.065	0.296	6.245e-96
ALDH2	1.92527e-100	-0.941595	0.077	0.314	7.35914e-96
AAMDC	2.56718e-100	-0.813622	0.029	0.217	9.8128e-96
YPEL5	2.7314e-100	-0.783777	0.019	0.193	1.04405e-95
RENBP	4.21534e-100	-0.899082	0.005	0.158	1.61127e-95
MSRB1	5.57631e-100	-0.84679	0.041	0.244	2.13149e-95
NKD1	5.66533e-100	1.89199	0.165	0	2.16552e-95
CHMP1B	7.48598e-100	-0.680009	0.029	0.217	2.86144e-95
GNG12	7.68993e-100	-0.672434	0.04	0.241	2.9394e-95
GAS5	8.5559e-100	1.79907	0.176	0.005	3.27041e-95
RNASEH2C	9.83474e-100	-0.574066	0.068	0.303	3.75923e-95
GABARAPL2	1.18023e-99	-0.529904	0.157	0.48	4.51132e-95
ATP5MF	1.53617e-99	-0.599839	0.335	0.751	5.87187e-95
SLC6A13	2.10399e-99	-0.872571	0.013	0.177	8.0423e-95
CAT	2.53101e-99	-0.821768	0.029	0.216	9.67451e-95
CAPG	2.7254e-99	-0.769389	0.041	0.241	1.04176e-94
RRAS2	2.94847e-99	-0.62848	0.027	0.213	1.12702e-94
LINC02274	3.90643e-99	-0.834715	0.002	0.148	1.49319e-94
EID1	5.0109e-99	-0.503933	0.146	0.457	1.91537e-94
MAOA	5.48862e-99	-1.03785	0.022	0.197	2.09797e-94
UBL5	7.69359e-99	-0.581435	0.369	0.795	2.9408e-94
CMPK1	8.05288e-99	-0.608988	0.068	0.3	3.07813e-94
SUPT4H1	8.45943e-99	-0.653003	0.058	0.281	3.23353e-94
FAH	9.7115e-99	-0.811386	0.02	0.193	3.71212e-94
ATP5PF	1.35556e-98	-0.638937	0.359	0.78	5.18149e-94
RHEB	3.16721e-98	-0.523394	0.105	0.376	1.21063e-93
MVP	3.1997e-98	-0.834137	0.027	0.209	1.22305e-93
ANXA7	4.31117e-98	-0.586944	0.063	0.29	1.6479e-93
MAGED2	7.24045e-98	-0.695406	0.034	0.228	2.76759e-93
AK4	8.62648e-98	-0.634705	0.071	0.302	3.29738e-93
POLR2I	1.24452e-97	-0.509497	0.135	0.434	4.75706e-93
EIF4E	1.30253e-97	-0.607674	0.046	0.254	4.9788e-93
PAH	1.71537e-97	-0.850414	0.021	0.194	6.55683e-93
AP1S1	3.08108e-97	-0.57689	0.074	0.311	1.17771e-92
COX17	4.11652e-97	-0.539047	0.17	0.496	1.5735e-92
IGFBP7	4.29462e-97	-0.542703	0.075	0.312	1.64158e-92
NDUFB9	5.65238e-97	-0.452654	0.188	0.536	2.16056e-92
ST13	9.67204e-97	-0.524572	0.275	0.675	3.69704e-92
BHMT2	2.6991e-96	-0.742809	0.041	0.237	1.0317e-91
UBE2E2	4.18551e-96	-0.713541	0.023	0.198	1.59987e-91
HIF1A	1.21131e-95	-0.630835	0.055	0.27	4.63013e-91
SYF2	1.47558e-95	-0.537022	0.083	0.327	5.64025e-91
ATP5F1D	3.32048e-95	-0.562541	0.374	0.802	1.26922e-90
RPS27	3.44557e-95	-0.499183	0.821	0.97	1.31704e-90
SPAG7	4.3324e-95	-0.636308	0.06	0.279	1.65602e-90
LYG1	4.94678e-95	-0.935241	0.006	0.152	1.89086e-90
YBX1	5.27563e-95	1.041	0.722	0.746	2.01656e-90
HADH	5.60045e-95	-0.680849	0.045	0.246	2.14072e-90
RAB13	6.37272e-95	-0.547723	0.069	0.298	2.43591e-90
OPTN	8.07957e-95	-0.661702	0.023	0.197	3.08833e-90
CLU	1.0395e-94	-0.914114	0.025	0.2	3.97338e-90
WRB	1.21067e-94	-0.723953	0	0.135	4.62767e-90
ECHDC3	1.7098e-94	-0.817899	0.022	0.193	6.53556e-90
MRFAP1	1.64218e-93	-0.482649	0.093	0.344	6.27706e-89
ECHDC2	2.0014e-93	-0.729279	0.033	0.217	7.65014e-89
MPST	2.10791e-93	-0.587536	0.083	0.323	8.05727e-89
PLSCR1	4.03667e-93	-0.684174	0.021	0.189	1.54298e-88
C19orf53	6.22312e-93	-0.504198	0.216	0.571	2.37873e-88
PIGR	6.36816e-93	-0.888526	0.029	0.206	2.43417e-88
FBXL5	1.25614e-92	-0.655413	0.036	0.222	4.80148e-88
NMT2	1.32466e-92	-0.67984	0.008	0.157	5.06337e-88
FAAP20	1.33334e-92	-0.490438	0.079	0.316	5.09657e-88
RPL30	1.49038e-92	0.700926	0.821	0.868	5.69681e-88
C1orf123	2.66814e-92	-0.715584	0	0.132	1.01987e-87
C19orf24	2.66814e-92	-0.743963	0	0.132	1.01987e-87
RNF11	3.77654e-92	-0.69295	0.025	0.198	1.44354e-87
SPG21	5.70599e-92	-0.568974	0.042	0.236	2.18106e-87
GAMT	9.47836e-92	-0.848722	0.034	0.216	3.62301e-87
KIAA1191	1.0598e-91	-0.66618	0.034	0.218	4.05098e-87
ALDH4A1	1.06539e-91	-0.719547	0.025	0.197	4.07234e-87
CISD3	1.36643e-91	-0.55561	0.08	0.316	5.22305e-87
RPS23	1.77946e-91	0.587055	0.942	0.978	6.80179e-87
RAB2A	2.17689e-91	-0.501107	0.108	0.369	8.32093e-87
SNRPB	2.57247e-91	2.08274	0.422	0.249	9.83299e-87
PFDN6	3.70542e-91	-0.50917	0.056	0.267	1.41636e-86
LDHB	4.95377e-91	-0.622561	0.539	0.892	1.89353e-86
DDC	5.1851e-91	-0.742595	0.033	0.213	1.98195e-86
HSP90B1	6.32686e-91	1.96983	0.359	0.163	2.41838e-86
ELF3	1.36427e-90	-0.70857	0.027	0.201	5.2148e-86
RPL9	1.55389e-90	-0.514537	0.688	0.947	5.93961e-86
ANXA5	4.46826e-90	-0.488804	0.086	0.325	1.70795e-85
CITED2	4.86484e-90	-0.738262	0.028	0.201	1.85954e-85
COMMD1	5.82905e-90	-0.599796	0.037	0.223	2.2281e-85
FLOT1	6.87475e-90	-0.664331	0.027	0.199	2.6278e-85
GHITM	9.93525e-90	-0.446258	0.191	0.522	3.79765e-85
TCEA3	1.4053e-89	-0.730505	0.035	0.216	5.37163e-85
NEDD8	1.7913e-89	-0.462996	0.242	0.611	6.84706e-85
MIR4458HG	1.89545e-89	-0.798994	0.04	0.226	7.24516e-85
TOP2A	3.84951e-89	1.8104	0.149	0	1.47144e-84
C1QBP	6.08385e-89	1.66921	0.524	0.427	2.32549e-84
NOP56	6.79255e-89	2.1208	0.273	0.082	2.59638e-84
AC036222.1	1.03428e-88	1.75632	0.148	0	3.95341e-84
ECI2	1.52168e-88	-0.672269	0.085	0.317	5.81647e-84
ANPEP	2.04266e-88	-0.745535	0.032	0.208	7.80786e-84
PAIP2	3.73785e-88	-0.494569	0.081	0.311	1.42876e-83
NDUFV3	4.02229e-88	-0.539875	0.077	0.303	1.53748e-83
NFIB	5.2231e-88	-0.765902	0.02	0.178	1.99648e-83
CDH6	6.03993e-88	-0.572282	0.03	0.203	2.3087e-83
TUBA1A	7.02557e-88	-0.859853	0.009	0.15	2.68545e-83
FMO1	8.48276e-88	-0.755017	0.016	0.167	3.24245e-83
PSMB3	9.51231e-88	-0.433524	0.183	0.506	3.63599e-83
ATP5PB	1.39933e-87	-0.411614	0.116	0.38	5.34882e-83
EIF1AY	3.24277e-87	-0.704769	0.012	0.157	1.23952e-82
ASL	5.88355e-87	-0.610006	0.028	0.198	2.24893e-82
NFU1	6.4872e-87	-0.628419	0.033	0.207	2.47967e-82
FDX1	1.23426e-86	-0.551903	0.073	0.292	4.71783e-82
MT-ATP8	1.41548e-86	1.87834	0.187	0.021	5.41054e-82
UQCRC2	1.61183e-86	-0.565192	0.069	0.282	6.16105e-82
SLC13A1	1.9642e-86	-0.818285	0.025	0.187	7.50795e-82
RFK	2.15739e-86	-0.523918	0.04	0.224	8.24642e-82
CCNB1	3.847e-86	1.84229	0.165	0.01	1.47048e-81
ATP5MC2	7.06232e-86	-0.558377	0.451	0.833	2.6995e-81
CALM1	7.48773e-86	-0.566814	0.323	0.71	2.86211e-81
PFN2	9.083e-86	-0.547344	0.04	0.223	3.47189e-81
ABHD14B	9.17919e-86	-0.624705	0.04	0.223	3.50865e-81
NR1H4	1.12881e-85	-0.721934	0.01	0.151	4.31476e-81
PRODH2	1.26751e-85	-0.784101	0.017	0.167	4.84492e-81
FKBP1A	2.18863e-85	-0.438651	0.155	0.449	8.36582e-81
ATP6V0E1	8.32607e-85	-0.46822	0.125	0.391	3.18256e-80
AK2	9.63645e-85	-0.411234	0.108	0.359	3.68344e-80
SLC39A4	1.02805e-84	-0.636057	0.031	0.2	3.9296e-80
MRPL55	1.30478e-84	-0.533199	0.058	0.259	4.98738e-80
SLC16A4	1.32312e-84	-0.686878	0.02	0.173	5.0575e-80
SSU72	1.63461e-84	-0.422324	0.099	0.342	6.24815e-80
NAA20	1.70534e-84	-0.42295	0.079	0.302	6.5185e-80
EIF1B	3.03986e-84	-0.497914	0.077	0.295	1.16195e-79
SRP9	4.15803e-84	-0.437478	0.186	0.502	1.58937e-79
PCNP	5.1843e-84	-0.494721	0.063	0.268	1.98165e-79
EMX2	5.74058e-84	-0.645119	0.036	0.21	2.19428e-79
AP3S1	6.33341e-84	-0.511441	0.041	0.221	2.42088e-79
TBCB	6.62722e-84	-0.482807	0.062	0.265	2.53319e-79
RAP1A	1.33802e-83	-0.560487	0.032	0.202	5.11447e-79
NOP10	2.58913e-83	-0.455383	0.215	0.554	9.89669e-79
TYMP	5.67591e-83	-0.699436	0.028	0.19	2.16956e-78
SRI	6.68233e-83	-0.427478	0.092	0.325	2.55425e-78
ARHGAP24	1.08952e-82	-0.744556	0.024	0.179	4.16458e-78
RAMMET	2.04177e-82	-0.633291	0	0.118	7.80448e-78
RBIS	5.7979e-82	1.57457	0.163	0.011	2.21619e-77
CCT5	6.13624e-82	2.00106	0.33	0.146	2.34552e-77
UBR4	6.8281e-82	-0.711693	0.014	0.156	2.60997e-77
C1D	1.34535e-81	-0.500281	0.058	0.255	5.14247e-77
CSNK2B	1.87939e-81	-0.416361	0.111	0.359	7.18376e-77
TSPYL1	2.11733e-81	-0.653682	0.035	0.205	8.09327e-77
DPY30	2.47552e-81	-0.506909	0.074	0.286	9.46243e-77
STK19	3.3815e-81	-0.690602	0.023	0.176	1.29254e-76
TAX1BP1	3.51768e-81	-0.397688	0.092	0.323	1.3446e-76
MRPL50	5.11536e-81	-0.440637	0.054	0.245	1.95529e-76
ACOT7	5.57195e-81	-0.485333	0.051	0.238	2.12982e-76
SQSTM1	5.80435e-81	-0.398544	0.124	0.382	2.21866e-76
ID2	8.66742e-81	-0.554011	0.053	0.243	3.31304e-76
CDKN2A	1.29256e-80	1.64363	0.135	0	4.94068e-76
TRAPPC4	1.78281e-80	-0.511204	0.044	0.222	6.8146e-76
TGIF1	2.96567e-80	-0.600261	0.025	0.181	1.1336e-75
SNHG16	3.61847e-80	1.53746	0.154	0.008	1.38312e-75
LAMTOR4	5.44715e-80	-0.377641	0.155	0.442	2.08212e-75
CFL2	5.97181e-80	-0.573456	0.015	0.155	2.28266e-75
KCNJ15	1.05271e-79	-0.677661	0.015	0.155	4.02387e-75
HES6	1.3778e-79	1.66849	0.145	0.005	5.26651e-75
ASPDH	1.43623e-79	-0.944664	0.013	0.149	5.48984e-75
DAZAP2	2.10823e-79	-0.379908	0.09	0.317	8.05849e-75
HIST1H1B	2.39771e-79	1.70193	0.133	0	9.16502e-75
MRPS36	2.43298e-79	-0.397907	0.125	0.381	9.29982e-75
NDUFA10	2.9596e-79	-0.491701	0.076	0.285	1.13128e-74
METTL27	3.22686e-79	-0.644374	0.016	0.156	1.23344e-74
HOGA1	6.83703e-79	-0.609333	0.014	0.152	2.61339e-74
HMOX1	7.19235e-79	-0.637937	0.013	0.149	2.7492e-74
MCRIP1	9.68181e-79	-0.571947	0.036	0.202	3.70077e-74
CTTN	1.11675e-78	-0.558524	0.043	0.218	4.26865e-74
ACO2	1.20364e-78	-0.604246	0.035	0.201	4.6008e-74
BRI3	1.317e-78	-0.343963	0.172	0.468	5.03411e-74
COMMD7	2.53092e-78	-0.537068	0.032	0.193	9.67419e-74
PSMB7	2.67616e-78	-0.333057	0.139	0.407	1.02294e-73
TPGS1	2.69581e-78	-0.64811	0.027	0.182	1.03045e-73
SELENOM	3.28551e-78	-0.556006	0.053	0.238	1.25585e-73
CCL2	3.4344e-78	-0.867624	0.014	0.151	1.31277e-73
GLS	4.44954e-78	-0.506675	0.097	0.323	1.70079e-73
LYAR	4.88191e-78	1.75493	0.161	0.014	1.86606e-73
PPP4C	7.02699e-78	-0.41843	0.069	0.271	2.686e-73
TMEM54	1.07527e-77	-0.544151	0.027	0.181	4.1101e-73
PMVK	1.63884e-77	-0.482526	0.049	0.228	6.26432e-73
PAX8	1.64995e-77	-0.565392	0.021	0.166	6.30676e-73
MICOS13	1.79117e-77	1.43345	0.173	0.019	6.84658e-73
MACROD1	1.80408e-77	-0.569277	0.053	0.236	6.89593e-73
IFT22	2.00905e-77	-0.548105	0.034	0.196	7.6794e-73
CUEDC2	2.49817e-77	-0.523528	0.034	0.197	9.54901e-73
WDR83OS	3.40772e-77	-0.341466	0.14	0.407	1.30257e-72
GPX2	5.27589e-77	1.78581	0.17	0.02	2.01666e-72
CYC1	5.4277e-77	-0.417702	0.125	0.374	2.07468e-72
RBX1	2.10355e-76	-0.394039	0.191	0.498	8.04061e-72
MGST2	1.05417e-75	-0.641444	0.02	0.161	4.02946e-71
LSM3	1.16854e-75	-0.321587	0.192	0.501	4.46662e-71
TMEM141	1.3463e-75	-0.492604	0.099	0.321	5.1461e-71
C11orf1	1.65825e-75	-0.622269	0.027	0.177	6.33851e-71
FAHD1	1.75891e-75	-0.684542	0.027	0.176	6.72324e-71
MKI67	2.3891e-75	1.64506	0.127	0	9.13208e-71
LEPROT	2.7293e-75	-0.494273	0.048	0.222	1.04325e-70
RPL32	5.40087e-75	-0.370313	0.89	0.979	2.06443e-70
NFKBIA	5.63871e-75	-0.693402	0.025	0.172	2.15534e-70
MRPL54	7.6472e-75	-0.369747	0.123	0.37	2.92307e-70
FAM213A	1.18507e-74	-0.608369	0	0.107	4.5298e-70
ARL6IP4	1.59688e-74	-0.403287	0.207	0.519	6.10391e-70
DCXR	1.96116e-74	-0.856	0.205	0.475	7.49634e-70
PTRH1	1.99531e-74	-0.553744	0.021	0.162	7.62687e-70
PNN	2.36183e-74	1.83843	0.193	0.037	9.02787e-70
ISOC2	7.51785e-74	-0.483341	0.089	0.3	2.87362e-69
ALDH1B1	9.37248e-74	-0.56994	0.029	0.179	3.58254e-69
PSAT1	1.22956e-73	-0.413193	0.064	0.255	4.69987e-69
LAMTOR3	1.26171e-73	-0.554137	0.031	0.183	4.82276e-69
PAIP1	1.31449e-73	-0.359687	0.056	0.238	5.02452e-69
DCTN6	1.59684e-73	-0.461119	0.038	0.199	6.10377e-69
PLP2	1.83987e-73	1.75186	0.179	0.029	7.03272e-69
SMIM14	1.85347e-73	-0.570955	0.026	0.173	7.0847e-69
IFT57	2.32617e-73	-0.56057	0.024	0.167	8.89153e-69
FABP1	2.52839e-73	-1.4754	0.047	0.208	9.66451e-69
TPX2	2.96312e-73	1.61472	0.123	0	1.13262e-68
CRYM	3.2133e-73	-0.659454	0.007	0.126	1.22825e-68
EIF3G	8.11529e-73	-0.30072	0.128	0.376	3.10199e-68
STAP2	9.40005e-73	-0.660268	0.02	0.157	3.59308e-68
EIF3K	1.23895e-72	-0.425464	0.272	0.628	4.73578e-68
ACTR10	1.25063e-72	-0.586426	0.024	0.167	4.78041e-68
HNRNPH2	1.58389e-72	-0.395992	0.047	0.217	6.05426e-68
CCDC28A	2.63362e-72	-0.585797	0.027	0.173	1.00667e-67
SF3B5	3.25668e-72	-0.268915	0.187	0.488	1.24483e-67
RPS26	3.82588e-72	0.803372	0.72	0.737	1.4624e-67
CAPZB	4.67099e-72	-0.399938	0.102	0.323	1.78544e-67
TMEM37	4.80551e-72	-0.561122	0.024	0.166	1.83686e-67
S100A11	6.64874e-72	-0.555799	0.449	0.776	2.54142e-67
G0S2	7.07343e-72	-0.73203	0.022	0.161	2.70375e-67
ARL3	8.03183e-72	-0.474382	0.058	0.237	3.07009e-67
COMMD10	8.96708e-72	-0.533447	0.018	0.152	3.42758e-67
RAP1B	1.01349e-71	-0.366092	0.072	0.266	3.87398e-67
TXNDC9	1.19277e-71	-0.476448	0.037	0.195	4.55924e-67
CD9	1.42824e-71	1.5544	0.149	0.013	5.45929e-67
MAOB	1.43285e-71	-0.568455	0.022	0.159	5.47694e-67
CLDN10	1.70417e-71	-0.648819	0.026	0.168	6.51404e-67
USH1C	2.22011e-71	-0.530968	0.039	0.197	8.48616e-67
IFI27L2	3.05099e-71	-0.539232	0.037	0.194	1.16621e-66
TMSB4X	3.15039e-71	0.722143	0.727	0.646	1.2042e-66
SPAG16	5.36559e-71	-0.580955	0.015	0.142	2.05094e-66
TIMM8B	5.46945e-71	-0.3039	0.156	0.426	2.09064e-66
SELENOK	5.52044e-71	-0.41937	0.093	0.302	2.11013e-66
COPS6	5.88357e-71	-0.432913	0.066	0.252	2.24894e-66
AES	6.0998e-71	-0.565228	0	0.102	2.33159e-66
HIST1H2AC	6.42658e-71	-0.607913	0.015	0.143	2.4565e-66
CLTA	6.69783e-71	-0.316748	0.238	0.574	2.56018e-66
DYNLT3	6.88511e-71	-0.44354	0.036	0.191	2.63176e-66
RSL24D1	8.69827e-71	-0.337807	0.14	0.392	3.32483e-66
HMGCL	1.07792e-70	-0.612311	0.024	0.164	4.12023e-66
XRCC5	1.18934e-70	1.85472	0.35	0.189	4.54613e-66
ALDH7A1	1.33182e-70	-0.519622	0.046	0.211	5.09074e-66
DCTN2	1.35567e-70	-0.460173	0.038	0.195	5.18193e-66
CD81	2.37457e-70	1.59132	0.164	0.022	9.07657e-66
IDNK	2.45028e-70	-0.756534	0.01	0.128	9.36594e-66
FAM200B	2.48672e-70	-0.621025	0.047	0.21	9.50523e-66
PPP1CA	3.04919e-70	-0.263827	0.1	0.319	1.16552e-65
NBDY	4.00667e-70	-0.460728	0.068	0.253	1.53151e-65
RPL10A	6.92512e-70	-0.453975	0.644	0.913	2.64706e-65
PRDX4	8.3668e-70	1.76341	0.177	0.031	3.19813e-65
TFG	9.06214e-70	-0.476121	0.032	0.18	3.46391e-65
RTL8A	1.53315e-69	-0.585069	0.022	0.156	5.86032e-65
LINC01510	1.91277e-69	-0.809998	0.007	0.121	7.31138e-65
ATP6V1B2	2.09284e-69	-0.606676	0.029	0.172	7.99966e-65
TPD52	2.73711e-69	-0.457835	0.044	0.205	1.04623e-64
DCDC2	3.28564e-69	-0.56917	0.016	0.142	1.2559e-64
CENPW	3.53172e-69	1.52977	0.126	0.004	1.34997e-64
GUK1	4.21753e-69	-0.299518	0.213	0.521	1.61211e-64
LRMDA	4.53956e-69	-0.609996	0.008	0.123	1.7352e-64
HSPB8	5.53753e-69	-0.576577	0.007	0.119	2.11667e-64
DLD	6.59031e-69	-0.438957	0.042	0.201	2.51908e-64
STRADB	6.69279e-69	-0.615843	0.021	0.153	2.55825e-64
ELOC	8.03523e-69	-0.311807	0.122	0.356	3.07139e-64
ATP6V1C1	8.56016e-69	-0.522799	0.028	0.169	3.27203e-64
RABAC1	1.27061e-68	-0.434008	0.063	0.243	4.85678e-64
ALDH9A1	1.34423e-68	-0.444556	0.04	0.195	5.13819e-64
COQ4	2.24317e-68	-0.407884	0.05	0.216	8.57428e-64
EAPP	2.26705e-68	-0.560164	0.046	0.206	8.66557e-64
PFDN5	2.85075e-68	-0.467811	0.47	0.841	1.08967e-63
AKR1C1	3.29288e-68	-0.544876	0.021	0.152	1.25867e-63
JOSD2	3.90546e-68	-0.522441	0.028	0.169	1.49282e-63
RALB	4.93295e-68	-0.546	0.019	0.147	1.88557e-63
MT-ND1	1.07891e-67	0.716985	0.802	0.731	4.12401e-63
SMIM1	1.08869e-67	-0.655806	0.021	0.152	4.16141e-63
ARPC3	1.09417e-67	-0.352507	0.262	0.603	4.18234e-63
BAX	1.36706e-67	-0.277822	0.083	0.282	5.22544e-63
LINC01320	1.36866e-67	-0.559398	0.019	0.146	5.23156e-63
UBA52	2.86474e-67	-0.45386	0.576	0.899	1.09502e-62
NUDT8	3.01152e-67	-0.520994	0.036	0.185	1.15112e-62
PRDX1	4.13091e-67	-0.494344	0.543	0.866	1.579e-62
PKIG	4.36929e-67	-0.496947	0.031	0.173	1.67012e-62
NENF	4.86691e-67	-0.379519	0.093	0.296	1.86033e-62
SERPINB6	5.47223e-67	-0.407606	0.046	0.205	2.09171e-62
STX7	1.48852e-66	-0.505684	0.038	0.187	5.68973e-62
SNX5	1.51337e-66	-0.4065	0.057	0.227	5.78472e-62
ABCC6	2.06054e-66	-0.590125	0.008	0.119	7.87621e-62
HIST1H2BD	2.15728e-66	-0.559729	0.006	0.113	8.24599e-62
AKAP12	2.17618e-66	-0.390094	0.05	0.213	8.31824e-62
IFI35	2.81844e-66	-0.548688	0.01	0.123	1.07732e-61
NSMCE1	3.7053e-66	-0.366932	0.041	0.194	1.41631e-61
DNAJC12	4.99481e-66	-0.402532	0.037	0.186	1.90922e-61
OAZ2	7.08329e-66	-0.480269	0.018	0.143	2.70752e-61
CDC42SE2	1.10039e-65	-0.622544	0.033	0.176	4.20612e-61
GPD1	1.54713e-65	-0.669884	0.018	0.142	5.91377e-61
RGN	2.92671e-65	-0.699952	0.006	0.112	1.1187e-60
SF3B6	3.72445e-65	-0.276749	0.16	0.419	1.42363e-60
TCEAL4	5.08322e-65	-0.271816	0.109	0.327	1.94301e-60
SET	5.75016e-65	1.50105	0.477	0.39	2.19794e-60
BAD	7.3533e-65	-0.439608	0.04	0.188	2.81072e-60
RABGGTB	1.3919e-64	-0.39305	0.044	0.198	5.3204e-60
OCEL1	1.58306e-64	-0.562856	0.015	0.132	6.05109e-60
SNRPD2	1.61905e-64	-0.282826	0.268	0.608	6.18864e-60
UQCR11	1.62883e-64	-0.428894	0.374	0.739	6.22605e-60
BLOC1S1	1.63842e-64	-0.27848	0.21	0.507	6.2627e-60
UROS	1.70399e-64	-0.499221	0.037	0.181	6.51335e-60
PSMG2	1.8831e-64	-0.299128	0.063	0.236	7.19795e-60
CALD1	1.93249e-64	-0.261376	0.127	0.358	7.38677e-60
HNRNPD	2.83815e-64	1.86601	0.286	0.129	1.08486e-59
VAMP2	3.22198e-64	-0.45402	0.046	0.201	1.23157e-59
TXNIP	3.36583e-64	-0.359687	0.086	0.278	1.28656e-59
C2orf74	3.81937e-64	-0.620907	0.006	0.111	1.45992e-59
CTSH	1.5571e-63	-0.591589	0.031	0.168	5.95186e-59
COX7A1	1.76607e-63	-0.486274	0.042	0.192	6.75061e-59
PPP1R16A	1.76789e-63	-0.697266	0.044	0.193	6.75759e-59
ASPSCR1	1.98604e-63	1.78994	0.207	0.06	7.59143e-59
HDDC2	2.59036e-63	-0.29847	0.096	0.297	9.90138e-59
LITAF	3.00571e-63	-0.472967	0.037	0.181	1.1489e-58
NASP	3.17033e-63	1.84681	0.21	0.062	1.21183e-58
CLYBL	3.95748e-63	-0.564519	0.016	0.133	1.51271e-58
UMOD	4.33441e-63	2.76015	0.14	0.015	1.65678e-58
ZSWIM7	4.8553e-63	-0.445576	0.035	0.175	1.85589e-58
GSDMD	4.86821e-63	-0.508111	0.021	0.144	1.86083e-58
COPE	9.08495e-63	-0.279096	0.158	0.409	3.47263e-58
NDUFB10	9.42254e-63	-0.308727	0.254	0.58	3.60167e-58
HSD17B10	1.61173e-62	-0.278005	0.123	0.346	6.16068e-58
DYNC1I2	1.96106e-62	-0.335061	0.1	0.302	7.49596e-58
AC027644.3	2.36922e-62	-0.543182	0.012	0.122	9.05609e-58
IDH2	2.46326e-62	-0.514055	0.054	0.213	9.41557e-58
MTDH	2.49071e-62	1.71218	0.197	0.053	9.52049e-58
RNF7	3.5175e-62	-0.273787	0.111	0.323	1.34453e-57
ATP6V0C	4.12307e-62	1.34054	0.126	0.009	1.576e-57
RETREG1	4.525e-62	-0.568935	0.01	0.118	1.72964e-57
CMBL	4.89481e-62	-0.591902	0.051	0.205	1.87099e-57
CFDP1	6.27238e-62	-0.308439	0.158	0.406	2.39755e-57
EPHX2	7.32441e-62	-0.62874	0.016	0.131	2.79968e-57
AOX1	8.67689e-62	-0.564849	0.009	0.113	3.31666e-57
MRPL33	9.58635e-62	-0.304606	0.164	0.418	3.66429e-57
ALB	1.06122e-61	-0.936178	0.011	0.118	4.0564e-57
TOM1L1	1.24638e-61	-0.529874	0.018	0.136	4.76418e-57
DNMT1	1.75672e-61	1.54882	0.129	0.012	6.71487e-57
SNX4	2.43031e-61	-0.434121	0.04	0.183	9.28961e-57
SLC25A3	2.48117e-61	-0.407819	0.32	0.666	9.48402e-57
STMP1	2.84953e-61	-0.294146	0.087	0.276	1.0892e-56
TINAG	3.0213e-61	-0.58887	0.013	0.122	1.15486e-56
RTL8C	3.35251e-61	-0.485922	0.016	0.13	1.28146e-56
NME5	3.51609e-61	-0.542262	0.009	0.114	1.34399e-56
SDSL	5.21677e-61	-0.524248	0.019	0.137	1.99406e-56
KCNQ1OT1	5.72944e-61	1.49996	0.107	0.002	2.19002e-56
UQCR10	8.72883e-61	-0.377484	0.378	0.746	3.33651e-56
RSU1	1.11235e-60	-0.455669	0.016	0.13	4.25185e-56
COPZ1	1.18394e-60	-0.320875	0.078	0.257	4.5255e-56
CNIH1	1.46494e-60	-0.336677	0.036	0.176	5.59958e-56
PRKAR1A	1.7814e-60	-0.346913	0.06	0.221	6.80923e-56
PRKDC	2.16689e-60	1.66466	0.168	0.035	8.28271e-56
EHHADH	2.37132e-60	-0.538626	0.016	0.13	9.06412e-56
SPART	3.14518e-60	-0.534933	0.018	0.134	1.20221e-55
RPS19	3.62032e-60	0.521678	0.881	0.919	1.38383e-55
RPS3A	7.7298e-60	-0.376559	0.793	0.97	2.95464e-55
PSMB8	8.75349e-60	-0.438587	0.028	0.156	3.34593e-55
FKBP11	9.48278e-60	1.50469	0.129	0.013	3.6247e-55
DCTN3	9.97005e-60	-0.322407	0.073	0.246	3.81095e-55
ETFA	1.10329e-59	-0.2899	0.103	0.302	4.21723e-55
ALDOA	1.12188e-59	-0.437042	0.02	0.139	4.28829e-55
AMN	1.20748e-59	-0.54741	0.022	0.141	4.61548e-55
RGS14	1.3711e-59	-0.595948	0.017	0.13	5.2409e-55
ARF6	1.99325e-59	-0.281481	0.073	0.246	7.61899e-55
NAA38	2.02389e-59	-0.269107	0.14	0.367	7.73612e-55
FHIT	3.17729e-59	-0.520095	0.014	0.123	1.21449e-54
H2AFJ	4.12176e-59	-0.378124	0.062	0.223	1.5755e-54
RRAGA	4.42745e-59	-0.45186	0.035	0.169	1.69235e-54
MTHFS	4.49079e-59	-0.396348	0.054	0.207	1.71656e-54
POMP	6.31255e-59	-0.318656	0.302	0.644	2.41291e-54
UBE2C	1.60175e-58	1.34776	0.103	0.002	6.12254e-54
ASRGL1	1.7739e-58	-0.485176	0.044	0.186	6.78054e-54
EMC2	2.38218e-58	-0.442173	0.025	0.147	9.10563e-54
CEBPB	3.11119e-58	-0.458459	0.017	0.128	1.18922e-53
DMKN	3.41453e-58	1.54184	0.166	0.036	1.30517e-53
SMIM19	3.53748e-58	-0.415037	0.041	0.179	1.35217e-53
SLC3A1	4.5071e-58	-0.509892	0.027	0.149	1.72279e-53
RNH1	5.02834e-58	-0.312118	0.082	0.258	1.92203e-53
TSG101	5.82498e-58	-0.326419	0.045	0.188	2.22654e-53
NINJ1	6.07239e-58	-0.383622	0.045	0.189	2.32111e-53
UGT2A3	6.17149e-58	-0.478504	0.018	0.13	2.35899e-53
CDC26	9.08762e-58	-0.317541	0.054	0.206	3.47365e-53
ZFYVE21	9.70903e-58	-0.434924	0.029	0.154	3.71118e-53
COMMD6	1.57747e-57	-0.327003	0.288	0.62	6.02973e-53
SERBP1	1.93254e-57	1.53707	0.459	0.386	7.38694e-53
C14orf119	2.59668e-57	-0.369006	0.031	0.16	9.92556e-53
RGS3	6.41294e-57	-0.548442	0.009	0.108	2.45128e-52
SCRN2	7.06942e-57	-0.573995	0.021	0.134	2.70221e-52
FBXO7	7.14163e-57	-0.426842	0.032	0.16	2.72982e-52
DYNC2LI1	1.62552e-56	-0.489856	0.021	0.134	6.21338e-52
PTTG1	2.15935e-56	1.31889	0.108	0.005	8.25389e-52
LACTB	2.22615e-56	-0.518564	0.014	0.117	8.50922e-52
REX1BD	2.6795e-56	-0.302566	0.071	0.235	1.02421e-51
WDR45	2.89448e-56	-0.498702	0.025	0.144	1.10639e-51
PERP	2.98024e-56	1.49281	0.132	0.017	1.13917e-51
HSD17B8	3.00089e-56	-0.469584	0.021	0.134	1.14706e-51
KIF20B	3.21123e-56	1.40422	0.106	0.004	1.22746e-51
ENTPD3-AS1	3.684e-56	-0.529227	0.014	0.117	1.40817e-51
BABAM2	3.69794e-56	-0.45047	0.021	0.134	1.4135e-51
PPIB	3.71511e-56	1.66588	0.299	0.156	1.42006e-51
HYI	4.04784e-56	-0.450952	0.029	0.151	1.54725e-51
RAB17	4.31319e-56	-0.511167	0.021	0.134	1.64867e-51
SPRYD4	4.81137e-56	-0.426123	0.019	0.131	1.8391e-51
RPL23A	4.83722e-56	-0.368066	0.694	0.932	1.84898e-51
MT1M	6.14488e-56	-0.817549	0.031	0.154	2.34882e-51
PDHB	7.03582e-56	-0.376458	0.043	0.179	2.68937e-51
PHYHD1	9.47396e-56	-0.541923	0.016	0.123	3.62133e-51
VAMP3	1.01855e-55	-0.396854	0.028	0.148	3.89332e-51
SDHAF3	1.3995e-55	-0.306834	0.05	0.194	5.34945e-51
ALYREF	1.49371e-55	1.41587	0.117	0.01	5.70957e-51
NIT1	2.02407e-55	-0.496265	0.014	0.116	7.7368e-51
RAB11FIP3	2.0338e-55	-0.612162	0.025	0.142	7.77398e-51
GCA	2.31449e-55	-0.400714	0.022	0.137	8.84691e-51
ISCA1	2.5553e-55	-0.375507	0.035	0.163	9.76737e-51
CBR4	2.89228e-55	-0.428885	0.016	0.122	1.10555e-50
FAM50A	3.52732e-55	-0.38134	0.036	0.166	1.34828e-50
HNRNPAB	3.6e-55	1.80096	0.317	0.182	1.37607e-50
SYNJ2BP	4.0051e-55	-0.398078	0.02	0.131	1.53091e-50
HSD17B11	4.11328e-55	-0.442641	0.018	0.125	1.57226e-50
ZSCAN16-AS1	4.53408e-55	-0.339936	0.052	0.198	1.73311e-50
GOT1	4.8945e-55	-0.461884	0.028	0.148	1.87087e-50
PPM1G	4.93903e-55	1.76626	0.223	0.084	1.8879e-50
RAC1	5.91483e-55	-0.280753	0.287	0.617	2.26088e-50
AUH	6.38223e-55	-0.487735	0.017	0.124	2.43954e-50
PHLDA2	9.67612e-55	1.36381	0.105	0.005	3.6986e-50
DPCD	1.02347e-54	-0.44234	0.025	0.14	3.91209e-50
SARAF	1.03082e-54	-0.273942	0.067	0.226	3.94022e-50
CDK1	1.21342e-54	1.36672	0.104	0.005	4.63816e-50
GADD45A	1.23579e-54	-0.607052	0.056	0.202	4.72369e-50
SMIM20	1.90527e-54	-0.381809	0.042	0.176	7.2827e-50
NOX4	1.96281e-54	-0.492541	0.01	0.107	7.50266e-50
LGALS3	2.641e-54	1.64445	0.247	0.104	1.0095e-49
ENOSF1	2.95743e-54	-0.567624	0.023	0.135	1.13045e-49
ERI3	3.10311e-54	-0.311085	0.054	0.2	1.18613e-49
PSMB9	3.17297e-54	-0.482377	0.011	0.107	1.21284e-49
ALDH1L1	3.42356e-54	-0.529525	0.018	0.123	1.30862e-49
KLHDC2	3.69404e-54	-0.472953	0.026	0.141	1.41201e-49
SLC1A5	4.07751e-54	1.4635	0.13	0.019	1.55859e-49
IMP4	4.39365e-54	-0.28574	0.055	0.202	1.67943e-49
BICC1	4.46487e-54	-0.333669	0.064	0.217	1.70665e-49
AK3	4.63592e-54	-0.309167	0.048	0.187	1.77203e-49
ZMAT2	5.162e-54	-0.304602	0.054	0.2	1.97312e-49
RAB11B	5.97637e-54	-0.39065	0.031	0.152	2.28441e-49
MOCS2	7.08407e-54	-0.265072	0.095	0.275	2.70782e-49
AQP1	9.59316e-54	-0.479808	0.026	0.141	3.66689e-49
SGK1	9.83646e-54	-0.511084	0.01	0.106	3.75989e-49
IAH1	1.00488e-53	-0.358405	0.038	0.168	3.84104e-49
TMEM126B	1.14528e-53	-0.326086	0.053	0.196	4.37773e-49
HNRNPA2B1	1.21282e-53	1.38805	0.506	0.48	4.63587e-49
CFI	1.26142e-53	-0.528855	0.01	0.104	4.82165e-49
IER3IP1	1.27814e-53	-0.26345	0.075	0.238	4.88556e-49
PRDX2	1.35317e-53	-0.340107	0.312	0.635	5.17234e-49
MRPS14	1.449e-53	-0.384101	0.028	0.147	5.53864e-49
GPR160	2.27505e-53	-0.496394	0.016	0.118	8.69615e-49
PTOV1	2.71737e-53	-0.363176	0.035	0.16	1.03869e-48
ETFRF1	3.05159e-53	-0.367021	0.041	0.173	1.16644e-48
HLA-DRB1	6.19764e-53	-0.427553	0.024	0.137	2.36899e-48
SLC17A3	7.69028e-53	-0.468579	0.009	0.101	2.93953e-48
DUSP3	9.65661e-53	-0.417985	0.019	0.125	3.69114e-48
PPP1R11	1.26222e-52	-0.349208	0.034	0.156	4.8247e-48
PLCXD2	1.40311e-52	-0.462399	0.028	0.145	5.36323e-48
DECR2	1.64719e-52	-0.573646	0.017	0.118	6.29623e-48
MYL9	1.70609e-52	-0.446386	0.01	0.104	6.52137e-48
HAO2	2.188e-52	-0.6735	0.014	0.112	8.36339e-48
ALDH8A1	2.53767e-52	-0.497646	0.015	0.113	9.69998e-48
RASSF4	2.56774e-52	-0.442699	0.025	0.137	9.81493e-48
TP53I3	3.19216e-52	-0.411581	0.027	0.141	1.22017e-47
NPR3	4.0383e-52	-0.502444	0.018	0.121	1.5436e-47
GADD45B	4.28908e-52	-0.462093	0.027	0.14	1.63946e-47
MTFR1	4.77024e-52	-0.414409	0.016	0.117	1.82338e-47
ETHE1	7.93658e-52	-0.329538	0.037	0.162	3.03368e-47
TSFM	2.00275e-51	-0.283372	0.043	0.174	7.6553e-47
BLVRA	2.29159e-51	-0.361551	0.029	0.144	8.75936e-47
PSENEN	2.69259e-51	-0.309438	0.042	0.171	1.02922e-46
SMC1A	2.72743e-51	1.59872	0.141	0.028	1.04253e-46
IGBP1	4.3218e-51	-0.266469	0.059	0.204	1.65197e-46
MFF	4.54361e-51	-0.267419	0.056	0.197	1.73675e-46
PMM1	6.14633e-51	-0.437536	0.027	0.14	2.34937e-46
NAPRT	7.30873e-51	-0.472268	0.026	0.136	2.79369e-46
MRPL44	8.02727e-51	-0.310414	0.036	0.158	3.06835e-46
SNHG8	9.79494e-51	-0.279451	0.12	0.311	3.74402e-46
RPS3	1.04992e-50	0.583176	0.806	0.899	4.01321e-46
BET1	1.1755e-50	-0.395853	0.018	0.12	4.49322e-46
WDR13	1.55804e-50	-0.395221	0.036	0.158	5.95544e-46
SLC25A11	2.36848e-50	-0.265554	0.046	0.178	9.05327e-46
AGXT2	3.28452e-50	-0.523135	0.034	0.151	1.25548e-45
NBEAL1	3.4278e-50	-0.337524	0.025	0.134	1.31024e-45
EIF4E2	4.8831e-50	-0.266177	0.059	0.202	1.86652e-45
MRPL38	7.08926e-50	1.23979	0.118	0.015	2.7098e-45
CALR	8.90701e-50	1.64414	0.242	0.108	3.40462e-45
CHMP3	9.05059e-50	-0.282061	0.067	0.215	3.4595e-45
BCKDK	1.07902e-49	-0.407929	0.019	0.121	4.12446e-45
TATDN1	1.16216e-49	-0.261269	0.049	0.181	4.44222e-45
FUNDC2	1.28378e-49	-0.254937	0.06	0.203	4.90714e-45
SURF1	1.46588e-49	-0.423006	0.03	0.144	5.60319e-45
HMOX2	1.46835e-49	-0.331665	0.04	0.165	5.61262e-45
MDK	2.58044e-49	1.44032	0.141	0.03	9.86349e-45
RPL15	2.59511e-49	-0.327234	0.775	0.959	9.91956e-45
POLDIP2	4.18848e-49	-0.270885	0.058	0.198	1.601e-44
DSP	4.22204e-49	1.40579	0.121	0.018	1.61383e-44
ISCA2	6.96066e-49	-0.336113	0.037	0.156	2.66064e-44
GALM	8.16142e-49	-0.499326	0.016	0.111	3.11962e-44
KRCC1	1.0359e-48	-0.378919	0.014	0.106	3.95962e-44
EPCAM	1.03736e-48	1.69871	0.268	0.138	3.96521e-44
SUPT16H	1.37912e-48	1.60937	0.173	0.052	5.27154e-44
OTUD6B-AS1	1.89165e-48	-0.31115	0.051	0.183	7.23066e-44
RPL7A	1.89577e-48	0.536458	0.832	0.914	7.2464e-44
FAM229B	2.02961e-48	-0.4043	0.024	0.128	7.75798e-44
PRKRA	2.3779e-48	-0.342917	0.027	0.135	9.08927e-44
RNF114	2.42473e-48	-0.31566	0.027	0.136	9.26829e-44
RNF187	3.74042e-48	-0.271955	0.044	0.17	1.42974e-43
CFAP36	4.24876e-48	-0.286684	0.046	0.173	1.62405e-43
SYPL1	4.70229e-48	-0.326682	0.043	0.168	1.7974e-43
DNAJC30	1.06169e-47	-0.390447	0.016	0.111	4.05819e-43
CCDC90B	1.14837e-47	-0.288895	0.03	0.141	4.38954e-43
HSPH1	1.18042e-47	1.56259	0.153	0.039	4.51205e-43
HNRNPU	2.07725e-47	1.71011	0.326	0.209	7.94006e-43
VCAM1	2.37321e-47	-0.307888	0.038	0.156	9.07137e-43
SUMO3	2.67057e-47	-0.250717	0.05	0.179	1.0208e-42
MRPS17	3.55348e-47	1.58818	0.175	0.056	1.35828e-42
CRIPT	3.82176e-47	-0.325538	0.029	0.138	1.46083e-42
COMMD3	5.42535e-47	-0.319017	0.031	0.141	2.07378e-42
PRRC2C	5.74759e-47	1.6195	0.187	0.066	2.19696e-42
TDP2	7.16173e-47	-0.369496	0.022	0.122	2.7375e-42
AKR1B1	9.01132e-47	-0.366089	0.028	0.136	3.44449e-42
NTN4	1.22679e-46	-0.447551	0.015	0.105	4.68928e-42
SELENOT	1.44274e-46	-0.251556	0.042	0.163	5.51474e-42
ACADVL	1.63829e-46	-0.291477	0.082	0.236	6.26218e-42
RDX	1.7264e-46	-0.274062	0.07	0.214	6.59898e-42
MGLL	1.83955e-46	-0.433989	0.018	0.111	7.03151e-42
PLEKHA1	2.15315e-46	-0.265107	0.031	0.141	8.23019e-42
TUBA1C	2.59801e-46	1.66108	0.308	0.189	9.93063e-42
OAZ1	2.9702e-46	-0.313345	0.389	0.737	1.13533e-41
SNX2	3.37069e-46	-0.383038	0.036	0.15	1.28841e-41
RAB34	6.22535e-46	-0.425774	0.016	0.107	2.37958e-41
NIPSNAP1	1.3602e-45	-0.394054	0.032	0.14	5.19923e-41
GSTM4	1.49111e-45	-0.402865	0.015	0.103	5.69961e-41
SNX7	1.76707e-45	-0.335113	0.018	0.112	6.75444e-41
GMPR2	2.49598e-45	-0.412689	0.023	0.121	9.54062e-41
HOMER3	3.7599e-45	-0.29641	0.033	0.143	1.43718e-40
DDX39B	4.32394e-45	1.19021	0.109	0.014	1.65278e-40
CCS	5.19444e-45	-0.355714	0.032	0.14	1.98552e-40
DHRS4	5.67292e-45	-0.555351	0.018	0.111	2.16842e-40
ANGPTL3	6.17705e-45	-0.455098	0.023	0.121	2.36112e-40
TP53TG1	6.89725e-45	-0.404212	0.024	0.122	2.6364e-40
GCHFR	7.49427e-45	-0.280989	0.082	0.232	2.86461e-40
RPS9	1.19608e-44	-0.301368	0.733	0.934	4.5719e-40
THY1	1.19917e-44	-0.347977	0.021	0.115	4.58369e-40
TRAPPC5	1.46708e-44	1.12318	0.125	0.023	5.60775e-40
SLC22A2	1.66444e-44	-0.386419	0.019	0.112	6.36217e-40
GK	1.96855e-44	-0.474734	0.018	0.109	7.52459e-40
DEK	3.92742e-44	1.64233	0.288	0.169	1.50122e-39
ASAH1	3.93005e-44	-0.270131	0.048	0.169	1.50222e-39
HLA-DPB1	6.54936e-44	-0.408098	0.014	0.1	2.50343e-39
ALDH3A2	6.95734e-44	-0.362185	0.026	0.125	2.65937e-39
SH3GLB1	7.85963e-44	-0.292221	0.055	0.182	3.00427e-39
IMMP2L	9.47054e-44	-0.46233	0.014	0.1	3.62002e-39
SEPTIN2	1.03449e-43	1.04689	0.103	0.012	3.95424e-39
DERA	1.15621e-43	-0.256682	0.042	0.157	4.4195e-39
FBXL15	1.27015e-43	-0.346206	0.036	0.145	4.855e-39
CSRP2	1.46758e-43	-0.367502	0.044	0.16	5.60967e-39
C16orf87	3.49872e-43	-0.385299	0.022	0.117	1.33735e-38
WDR61	3.95477e-43	-0.264076	0.036	0.146	1.51167e-38
NUDT22	4.65355e-43	-0.375338	0.034	0.14	1.77877e-38
SERPINE2	5.29417e-43	-0.375133	0.024	0.12	2.02365e-38
EMX2OS	8.57898e-43	-0.385486	0.019	0.109	3.27923e-38
USE1	1.13569e-42	-0.317874	0.03	0.132	4.34106e-38
B9D1	1.31863e-42	-0.294985	0.021	0.114	5.04033e-38
TFAM	1.34013e-42	1.5281	0.194	0.077	5.1225e-38
PAM16	1.43502e-42	1.11964	0.104	0.014	5.48521e-38
RBM25	1.7385e-42	1.54641	0.165	0.055	6.64524e-38
CFLAR	2.47658e-42	-0.35438	0.023	0.117	9.46646e-38
LCMT1	2.63891e-42	-0.267865	0.027	0.126	1.0087e-37
HSPA5	3.82956e-42	1.61508	0.191	0.076	1.46381e-37
CCDC115	5.2717e-42	-0.333937	0.017	0.104	2.01506e-37
GALNT11	5.55737e-42	-0.298483	0.032	0.135	2.12425e-37
ARHGAP29	5.68114e-42	-0.349274	0.031	0.133	2.17156e-37
TCEA2	6.66894e-42	-0.344828	0.025	0.121	2.54913e-37
BPGM	8.42005e-42	-0.330277	0.017	0.104	3.21848e-37
RBP1	1.01912e-41	1.31312	0.107	0.017	3.89547e-37
ARGLU1	1.02787e-41	1.58726	0.194	0.079	3.92893e-37
TFDP2	1.19642e-41	-0.26041	0.029	0.128	4.57319e-37
PTER	1.78563e-41	-0.433767	0.024	0.118	6.8254e-37
HLA-B	2.00661e-41	-0.378271	0.033	0.135	7.67008e-37
IER3	2.43186e-41	1.43644	0.154	0.047	9.29553e-37
ZNF22	2.69242e-41	-0.334023	0.02	0.109	1.02915e-36
VRK3	3.17178e-41	-0.350253	0.016	0.1	1.21238e-36
ERCC1	3.50207e-41	-0.281652	0.028	0.125	1.33863e-36
ILK	3.55446e-41	-0.2599	0.034	0.136	1.35866e-36
THOC2	4.74507e-41	1.49888	0.142	0.04	1.81376e-36
PTGES3	5.17573e-41	1.33688	0.446	0.412	1.97837e-36
SRSF8	6.34661e-41	-0.282797	0.027	0.123	2.42593e-36
COQ10B	6.6464e-41	-0.330864	0.022	0.112	2.54052e-36
SLC30A9	1.31049e-40	-0.270883	0.034	0.137	5.0092e-36
SF3B3	2.21825e-40	1.30974	0.11	0.021	8.47904e-36
IFT20	2.64231e-40	-0.300019	0.029	0.126	1.00999e-35
HNRNPA3	3.60069e-40	1.57851	0.338	0.243	1.37633e-35
LARP7	4.09103e-40	-0.301729	0.038	0.144	1.56375e-35
ATPAF1	4.94311e-40	-0.320019	0.036	0.139	1.88946e-35
VAT1	5.88992e-40	-0.344944	0.022	0.11	2.25136e-35
COA5	6.22821e-40	-0.272696	0.038	0.143	2.38067e-35
TTC38	1.09032e-39	-0.35678	0.018	0.101	4.16763e-35
UQCRH	1.30349e-39	-0.318871	0.456	0.781	4.98247e-35
H3F3A	1.77719e-39	-0.315919	0.53	0.847	6.79312e-35
PCCB	2.84319e-39	-0.310238	0.017	0.1	1.08678e-34
NTPCR	4.65187e-39	-0.279152	0.029	0.124	1.77813e-34
EIF3A	5.2486e-39	1.58073	0.206	0.095	2.00622e-34
RANBP1	5.29074e-39	1.60717	0.373	0.3	2.02233e-34
RPL38	5.52802e-39	0.624974	0.748	0.858	2.11303e-34
BBIP1	6.11839e-39	-0.29639	0.018	0.101	2.33869e-34
TMEM134	7.09959e-39	-0.298502	0.035	0.136	2.71375e-34
YPEL3	1.35565e-38	-0.380487	0.037	0.137	5.18185e-34
AP5M1	1.36267e-38	-0.301632	0.019	0.102	5.20868e-34
MPV17	1.54639e-38	-0.277033	0.025	0.115	5.91091e-34
DTNBP1	1.82046e-38	-0.30235	0.019	0.103	6.95853e-34
TIMP1	2.2712e-38	1.33999	0.13	0.035	8.68143e-34
NAPA	2.62138e-38	-0.264947	0.04	0.142	1.002e-33
RAB3IP	3.49102e-38	-0.336713	0.021	0.106	1.33441e-33
GSTA2	4.16821e-38	-0.727777	0.021	0.105	1.59326e-33
2023-03-05	1.524e-37	-0.250497	0.024	0.111	5.82534e-33
HSBP1L1	1.6864e-37	-0.36192	0.027	0.116	6.44609e-33
PSMA6	1.76704e-37	1.26309	0.132	0.037	6.75434e-33
HMG20B	3.48289e-37	-0.307644	0.025	0.112	1.3313e-32
CBWD1	3.77468e-37	-0.253488	0.029	0.12	1.44284e-32
PTH1R	3.79254e-37	-0.279016	0.034	0.13	1.44966e-32
UBE2V1	9.00187e-37	1.2512	0.144	0.045	3.44087e-32
SNX17	9.54636e-37	-0.274913	0.032	0.125	3.649e-32
TARS	1.73843e-36	1.46723	0.168	0.066	6.64497e-32
NEAT1	1.83771e-36	1.04233	0.107	0.023	7.02448e-32
KPNB1	4.0285e-36	1.50352	0.163	0.062	1.53985e-31
SNAPC5	4.52933e-36	-0.317889	0.022	0.104	1.73129e-31
PPM1A	4.91457e-36	-0.292679	0.021	0.103	1.87854e-31
SMCO4	6.7576e-36	-0.300634	0.02	0.1	2.58303e-31
TOMM40	1.5149e-35	1.40438	0.156	0.058	5.79055e-31
YWHAB	2.24082e-35	1.29296	0.431	0.401	8.56529e-31
ANP32B	2.35682e-35	1.58361	0.278	0.179	9.00872e-31
RPSA	2.83443e-35	0.744892	0.632	0.735	1.08343e-30
COX7B	3.42077e-35	-0.282477	0.459	0.787	1.30756e-30
OSTF1	1.23778e-34	-0.253383	0.022	0.101	4.7313e-30
HMGB2	2.95993e-34	1.51082	0.184	0.083	1.1314e-29
ADIRF	1.24001e-33	-0.737827	0.117	0.251	4.73983e-29
ACO1	1.29811e-33	-0.311394	0.031	0.117	4.96189e-29
FBXW5	1.61098e-33	-0.251291	0.037	0.129	6.1578e-29
PRPF8	1.81216e-33	1.22058	0.108	0.027	6.9268e-29
CD46	2.1484e-33	1.31363	0.121	0.035	8.21204e-29
MIF	2.17812e-33	0.489644	0.749	0.85	8.32565e-29
SHARPIN	2.35417e-33	-0.252357	0.029	0.113	8.99857e-29
PXMP2	2.76136e-33	-0.280975	0.058	0.165	1.0555e-28
PHGDH	3.18124e-33	-0.310295	0.033	0.121	1.216e-28
GAPDH	5.40473e-33	-0.253779	0.825	0.967	2.0659e-28
ACTG1	1.66791e-32	0.763768	0.586	0.63	6.37541e-28
C15orf40	2.51508e-32	-0.267858	0.035	0.124	9.61363e-28
NAE1	3.75329e-32	1.5449	0.177	0.08	1.43466e-27
SIVA1	4.24183e-32	1.41662	0.26	0.163	1.6214e-27
UFSP2	4.33686e-32	-0.276007	0.026	0.106	1.65772e-27
MARCKSL1	1.64277e-31	1.30772	0.148	0.057	6.27931e-27
CCT2	2.25452e-31	1.55156	0.267	0.177	8.61768e-27
SLC25A4	2.85246e-31	-0.298616	0.073	0.185	1.09033e-26
MT-ND3	3.08873e-31	1.43418	0.836	0.772	1.18064e-26
XPO1	3.42663e-31	1.24615	0.113	0.033	1.3098e-26
PKM	4.26802e-31	1.3292	0.345	0.274	1.63141e-26
TMSB10	1.58582e-30	-0.449815	0.77	0.856	6.06163e-26
GABARAP	1.99967e-30	1.27734	0.265	0.166	7.64355e-26
WASL	2.08189e-30	-0.277915	0.03	0.109	7.9578e-26
MT-CO3	5.00911e-30	0.633682	0.985	0.844	1.91468e-25
PARP1	6.99757e-30	1.44919	0.168	0.077	2.67475e-25
AC010642.2	1.03061e-29	-0.254152	0.031	0.111	3.93941e-25
KTN1	1.23162e-29	1.39374	0.169	0.078	4.70773e-25
DUS1L	1.44829e-29	1.09189	0.105	0.029	5.53593e-25
MT-ND4L	1.70466e-29	2.17111	0.366	0.313	6.51588e-25
AZGP1	3.66504e-29	-0.301597	0.03	0.108	1.40092e-24
NQO1	6.51359e-29	1.42272	0.163	0.074	2.48976e-24
EPRS	1.68521e-28	1.15429	0.1	0.027	6.44154e-24
RPL26	4.24234e-28	0.312893	0.942	0.976	1.62159e-23
RPL35A	7.16899e-28	0.386642	0.869	0.957	2.74027e-23
RAN	1.57828e-27	1.13463	0.456	0.475	6.03282e-23
SSRP1	2.5548e-27	1.2224	0.119	0.041	9.76548e-23
PCCA	6.38785e-27	1.30054	0.158	0.073	2.44169e-22
DDX21	7.53206e-27	1.55911	0.271	0.194	2.87905e-22
WDR43	1.58263e-26	1.21231	0.113	0.039	6.04946e-22
HNRNPM	7.37941e-26	1.44233	0.249	0.169	2.8207e-21
PSMD7	1.36453e-25	1.41371	0.214	0.13	5.21578e-21
HNRNPR	2.93194e-25	1.4591	0.212	0.13	1.1207e-20
H2AFZ	8.97666e-25	1.30292	0.381	0.361	3.43124e-20
CENPV	1.16057e-24	1.18303	0.112	0.041	4.43617e-20
TOMM5	1.59541e-24	1.29699	0.271	0.195	6.0983e-20
PCNA	4.20947e-24	1.27555	0.141	0.064	1.60903e-19
TUBB4B	5.6769e-24	1.24905	0.315	0.253	2.16994e-19
DDX5	1.15928e-23	1.28141	0.325	0.272	4.43124e-19
UBE2M	1.43099e-23	1.01074	0.115	0.044	5.4698e-19
BCLAF1	2.76019e-23	1.27509	0.143	0.068	1.05506e-18
EIF1AX	3.5327e-23	1.32814	0.359	0.328	1.35034e-18
RPS29	4.05944e-23	0.366241	0.827	0.904	1.55168e-18
H3F3B	1.05895e-22	0.690214	0.598	0.705	4.04771e-18
CKLF	4.24676e-22	1.34004	0.177	0.101	1.62328e-17
NOLC1	8.34306e-22	1.20633	0.111	0.045	3.18905e-17
U2SURP	1.14707e-21	1.19727	0.14	0.068	4.38457e-17
PHB2	1.55051e-21	1.34147	0.235	0.164	5.92666e-17
HNRNPH1	5.64817e-21	1.34573	0.165	0.092	2.15896e-16
PSMA3	7.89855e-21	0.250576	0.163	0.313	3.01914e-16
PSMD1	1.54072e-20	1.16327	0.113	0.048	5.88925e-16
GNAS	2.24816e-20	0.86255	0.271	0.195	8.59336e-16
CHD4	2.2797e-20	1.18993	0.12	0.054	8.71391e-16
SDF2L1	2.39611e-20	1.17844	0.138	0.069	9.15889e-16
GTF3A	3.11779e-20	1.33132	0.273	0.214	1.19175e-15
SMC3	4.57001e-20	1.06927	0.11	0.046	1.74684e-15
TMPO	6.14217e-20	1.19028	0.114	0.05	2.34778e-15
ITGB1	9.4549e-20	1.08972	0.123	0.057	3.61404e-15
LSM7	1.45476e-19	1.3002	0.308	0.264	5.56069e-15
MZT2A	1.42824e-18	0.277695	0.174	0.323	5.45931e-14
SRRM2	1.83153e-18	1.34832	0.208	0.144	7.00083e-14
EIF4B	2.62778e-18	0.288269	0.181	0.333	1.00444e-13
CCND1	3.82673e-18	1.12564	0.15	0.083	1.46273e-13
TMEM208	4.17163e-18	1.22683	0.174	0.107	1.59457e-13
KRT10	2.56802e-17	0.265441	0.155	0.286	9.81601e-13
MRTO4	2.91118e-17	1.199	0.131	0.069	1.11277e-12
PSMD8	5.04055e-17	0.268178	0.184	0.331	1.9267e-12
SFPQ	5.98599e-17	1.23589	0.189	0.127	2.28808e-12
BZW2	8.13861e-17	1.0907	0.108	0.051	3.1109e-12
CBX3	9.07398e-17	1.21363	0.281	0.236	3.46844e-12
SRSF7	9.55948e-17	1.32981	0.216	0.156	3.65402e-12
DKC1	1.1734e-16	1.13206	0.106	0.05	4.4852e-12
ANXA2	1.85952e-16	1.19635	0.245	0.188	7.10785e-12
LGALS1	1.96278e-16	1.07538	0.127	0.067	7.50252e-12
JPT1	2.01996e-16	1.23761	0.339	0.328	7.7211e-12
ARPC2	2.54794e-16	0.259526	0.222	0.393	9.73924e-12
NACA	3.21768e-16	0.372562	0.791	0.909	1.22993e-11
SNHG7	4.32169e-16	0.946164	0.144	0.081	1.65192e-11
NHP2	4.39106e-16	0.297892	0.208	0.371	1.67844e-11
PSMB2	6.29749e-16	0.265543	0.147	0.267	2.40715e-11
PAICS	9.70371e-16	1.19038	0.146	0.086	3.70915e-11
LMAN1	1.43376e-15	1.00215	0.102	0.048	5.48042e-11
EIF3F	1.56637e-15	0.281359	0.172	0.306	5.98727e-11
PDIA3	1.87297e-15	1.18326	0.141	0.083	7.15923e-11
MRPS18C	2.66798e-15	0.315239	0.132	0.242	1.01981e-10
FUS	3.9656e-15	1.1597	0.154	0.095	1.51581e-10
CENPX	4.58504e-15	1.26713	0.203	0.147	1.75259e-10
PSMA5	4.83159e-15	0.267891	0.128	0.233	1.84683e-10
TPM3	4.94601e-15	1.23311	0.309	0.287	1.89056e-10
TRIM28	5.09625e-15	1.06993	0.112	0.058	1.94799e-10
ZNF593	8.99801e-15	0.31526	0.137	0.249	3.4394e-10
APEX1	1.00987e-14	0.338798	0.136	0.247	3.86013e-10
SSB	1.15467e-14	1.26436	0.3	0.277	4.41362e-10
AP2S1	1.4338e-14	0.296094	0.222	0.387	5.48056e-10
EIF4G1	1.57461e-14	1.01213	0.101	0.049	6.01878e-10
CCT3	1.63369e-14	1.26624	0.285	0.254	6.24462e-10
MRPL20	2.02127e-14	0.267617	0.24	0.414	7.72611e-10
COX16	2.7287e-14	0.989481	0.119	0.064	1.04302e-09
NOB1	3.16429e-14	1.0488	0.109	0.057	1.20952e-09
MT-ND6	4.5074e-14	1.11057	0.125	0.071	1.72291e-09
YWHAE	5.03768e-14	0.780657	0.477	0.564	1.9256e-09
RPS19BP1	5.13202e-14	0.263585	0.166	0.288	1.96166e-09
HNRNPK	6.32992e-14	0.263657	0.26	0.445	2.41955e-09
C11orf58	8.26025e-14	0.280869	0.249	0.428	3.1574e-09
PHLDA1	1.5337e-13	1.08233	0.108	0.058	5.8624e-09
BANF1	1.69477e-13	0.329737	0.184	0.319	6.4781e-09
EIF3M	1.81702e-13	0.372036	0.17	0.298	6.94537e-09
KRR1	2.13157e-13	1.11387	0.123	0.071	8.1477e-09
PHB	2.22373e-13	0.279246	0.232	0.395	8.49997e-09
BOLA3	2.73477e-13	0.264619	0.137	0.241	1.04534e-08
CDV3	2.74888e-13	1.12684	0.159	0.106	1.05073e-08
FBL	2.89088e-13	1.21777	0.168	0.116	1.10501e-08
POLR1D	3.77091e-13	0.269566	0.105	0.191	1.44139e-08
PSMD6	8.61652e-13	0.254932	0.062	0.125	3.29358e-08
NUDT5	1.81231e-12	0.265376	0.085	0.158	6.92737e-08
WTAP	1.94464e-12	0.299733	0.1	0.181	7.43321e-08
ADRM1	3.03797e-12	0.336368	0.11	0.196	1.16123e-07
CNPY2	3.26577e-12	1.13243	0.169	0.119	1.24831e-07
PAPOLA	3.46376e-12	0.258001	0.105	0.187	1.32399e-07
KPNA2	3.51889e-12	1.10907	0.109	0.062	1.34506e-07
CD63	3.80859e-12	0.930833	0.375	0.391	1.4558e-07
MLEC	5.16683e-12	0.963617	0.112	0.064	1.97497e-07
NT5C	6.25229e-12	0.261777	0.097	0.174	2.38988e-07
PUM3	6.36582e-12	0.300999	0.089	0.163	2.43327e-07
NME1	6.68103e-12	1.14944	0.312	0.307	2.55376e-07
TAF9	8.01125e-12	0.25082	0.079	0.146	3.06222e-07
TKT	8.05252e-12	0.404842	0.148	0.255	3.078e-07
ZFAS1	8.41827e-12	1.05119	0.356	0.372	3.2178e-07
TUBB	8.65511e-12	1.03619	0.329	0.328	3.30833e-07
SLC3A2	8.86271e-12	1.03085	0.125	0.077	3.38768e-07
TAF10	9.63139e-12	0.879167	0.114	0.066	3.6815e-07
ZRANB2	1.10978e-11	1.03698	0.103	0.058	4.24204e-07
RPS13	1.25447e-11	0.299169	0.835	0.946	4.79508e-07
EIF3J	1.37994e-11	0.411191	0.18	0.304	5.27468e-07
PET100	2.20251e-11	0.271132	0.132	0.225	8.41889e-07
SNRPG	2.25944e-11	0.250225	0.328	0.55	8.63649e-07
SNU13	3.99223e-11	0.362458	0.274	0.463	1.52599e-06
DPM1	4.65781e-11	0.281167	0.061	0.119	1.7804e-06
LSM4	5.48264e-11	0.414199	0.192	0.321	2.09568e-06
FAM136A	5.80673e-11	1.20602	0.156	0.11	2.21957e-06
MRPL12	6.46964e-11	0.393743	0.165	0.277	2.47296e-06
MT-ND5	6.77206e-11	0.708871	0.543	0.597	2.58855e-06
HADHA	6.94933e-11	0.275898	0.094	0.165	2.65631e-06
DARS	1.17564e-10	0.291261	0.078	0.142	4.49377e-06
HLA-A	1.18789e-10	1.12372	0.22	0.183	4.5406e-06
PPIA	1.20823e-10	0.352668	0.7	0.824	4.61833e-06
ILF3	1.37482e-10	1.05258	0.114	0.07	5.25512e-06
YWHAZ	1.7585e-10	1.19894	0.262	0.24	6.72171e-06
ZC3H15	2.13706e-10	0.414383	0.194	0.322	8.16869e-06
HNRNPF	2.49259e-10	0.430117	0.175	0.29	9.52767e-06
DDX46	2.50978e-10	1.12704	0.152	0.108	9.59339e-06
RPF2	4.57104e-10	0.280709	0.069	0.126	1.74723e-05
STOML2	4.73562e-10	0.408189	0.174	0.285	1.81014e-05
SNRPE	5.56961e-10	0.360765	0.277	0.459	2.12893e-05
CCT8	5.73096e-10	0.414717	0.162	0.266	2.1906e-05
TAF1D	7.7671e-10	0.266689	0.072	0.129	2.9689e-05
SMARCC1	8.97772e-10	1.02706	0.106	0.066	3.43164e-05
HSPE1	1.18927e-09	0.502444	0.584	0.734	4.54588e-05
ATP6V0B	1.22889e-09	1.09645	0.176	0.136	4.6973e-05
SNRPA1	1.35136e-09	1.15987	0.158	0.117	5.16544e-05
PPP1CC	1.5292e-09	0.265151	0.076	0.135	5.84522e-05
PPP1CB	2.00259e-09	0.489982	0.149	0.242	7.65471e-05
SSR2	2.58287e-09	0.324031	0.13	0.212	9.87277e-05
SNRPD1	3.37187e-09	1.14799	0.3	0.304	0.000128886
SRSF1	3.47905e-09	0.341397	0.064	0.117	0.000132983
CAPZA1	5.02342e-09	0.285321	0.071	0.125	0.000192015
NFE2L2	5.22881e-09	0.333143	0.098	0.164	0.000199866
RPL6	5.90288e-09	0.255941	0.83	0.946	0.000225632
PGRMC1	6.01418e-09	0.312814	0.082	0.141	0.000229886
SNRPF	6.21492e-09	1.13432	0.298	0.303	0.000237559
ARPC5	6.34337e-09	0.426644	0.153	0.247	0.000242469
LUC7L3	7.81333e-09	0.958953	0.118	0.078	0.000298657
MRPL17	9.19303e-09	0.380247	0.117	0.193	0.000351394
POLR2F	9.72276e-09	0.388478	0.172	0.274	0.000371643
TMEM147	1.116e-08	0.290594	0.103	0.17	0.000426578
MRPL3	1.19893e-08	0.480439	0.141	0.229	0.000458277
ATRAID	1.26502e-08	0.323533	0.087	0.147	0.000483543
TCEA1	1.29332e-08	0.457178	0.163	0.262	0.00049436
BSG	1.38958e-08	1.00605	0.175	0.139	0.000531152
BRD7	1.53349e-08	1.02637	0.147	0.109	0.000586163
RPL5	2.16521e-08	0.278379	0.76	0.912	0.000827631
GOT2	2.24503e-08	0.949849	0.113	0.076	0.000858142
HP1BP3	2.31e-08	0.278885	0.089	0.147	0.000882975
BTF3	2.439e-08	0.483039	0.58	0.745	0.000932282
EEF1B2	2.47081e-08	0.549886	0.527	0.662	0.000944441
GLRX3	3.46066e-08	0.404384	0.091	0.152	0.0013228
TPM4	3.7062e-08	1.10364	0.13	0.093	0.00141666
TRA2B	4.03463e-08	1.05917	0.123	0.087	0.0015422
CBX5	4.46067e-08	1.10795	0.168	0.133	0.00170505
SON	5.11137e-08	0.413237	0.149	0.235	0.00195377
GTF2A2	5.79158e-08	0.451132	0.132	0.21	0.00221377
SMARCA5	7.33591e-08	0.921994	0.102	0.067	0.00280408
LUC7L2	8.89133e-08	0.997865	0.112	0.077	0.00339862
POLR2H	9.16019e-08	0.331392	0.101	0.163	0.00350139
SRP19	9.16403e-08	0.359021	0.091	0.149	0.00350286
SRSF3	1.17009e-07	0.991368	0.326	0.349	0.00447256
TCP1	1.3644e-07	1.16828	0.213	0.192	0.00521529
PPA1	1.52308e-07	0.295211	0.332	0.53	0.00582181
ANAPC15	1.67483e-07	0.288792	0.07	0.117	0.00640189
BRIX1	1.68707e-07	0.955999	0.107	0.073	0.00644865
CAPRIN1	1.75634e-07	0.979968	0.121	0.086	0.00671343
NUDC	1.8092e-07	1.11236	0.268	0.265	0.00691548
TRIM44	2.06023e-07	0.315859	0.064	0.11	0.00787501
UTP4	2.49238e-07	0.338815	0.068	0.114	0.00952687
DNAJC7	2.57499e-07	0.502231	0.13	0.205	0.00984266
SMIM15	3.13554e-07	0.365554	0.078	0.128	0.0119853
HNRNPDL	3.83416e-07	0.54357	0.225	0.354	0.0146557
LMNA	4.27232e-07	0.469599	0.133	0.208	0.0163305
CHURC1	4.32239e-07	0.395439	0.15	0.231	0.0165219
PDCD5	4.43858e-07	1.06328	0.285	0.292	0.016966
MRPS12	4.59064e-07	0.467271	0.144	0.225	0.0175473
MRPL9	5.02598e-07	0.280522	0.063	0.107	0.0192113
PSMA1	5.23478e-07	0.49612	0.174	0.27	0.0200094
PBDC1	5.30622e-07	0.337443	0.07	0.116	0.0202825
HSPA9	5.47442e-07	0.480184	0.144	0.223	0.0209254
UCHL3	5.60209e-07	0.421832	0.11	0.173	0.0214134
EPS8	6.10985e-07	0.318536	0.076	0.124	0.0233543
PSMA7	6.98184e-07	0.825018	0.418	0.511	0.0266874
ITPA	9.19412e-07	0.418629	0.099	0.156	0.0351436
ATP1B1	9.25911e-07	1.11618	0.189	0.29	0.035392
DDX3X	9.40081e-07	0.973815	0.146	0.115	0.0359336
DCTPP1	9.57329e-07	0.450277	0.105	0.165	0.0365929
RAD23A	1.01454e-06	0.393417	0.113	0.176	0.0387799
AMD1	1.1422e-06	0.405766	0.089	0.142	0.0436596
LLPH	1.29241e-06	0.341027	0.072	0.117	0.0494011
SEC11C	2.05488e-06	0.828984	0.1	0.069	0.0785456
CMC1	2.38428e-06	0.307077	0.082	0.13	0.0911366
SYAP1	2.85292e-06	0.411849	0.11	0.169	0.10905
HSPA4	2.96072e-06	0.890615	0.101	0.072	0.11317
LRPPRC	3.11975e-06	0.869784	0.104	0.074	0.119249
PSMD12	4.19024e-06	1.00034	0.147	0.119	0.160168
PFDN2	4.34093e-06	0.545668	0.199	0.304	0.165928
CKS1B	4.39253e-06	0.950959	0.136	0.108	0.1679
PAFAH1B3	4.49191e-06	0.365324	0.077	0.123	0.171699
PPP1R2	6.04706e-06	0.421998	0.088	0.137	0.231143
SRM	6.82536e-06	1.0673	0.157	0.132	0.260893
UPF3A	6.93412e-06	0.922929	0.114	0.086	0.26505
NUTF2	7.48592e-06	0.565887	0.135	0.206	0.286142
EIF3I	7.76793e-06	0.545462	0.188	0.284	0.296921
MRPL37	9.25178e-06	0.349344	0.072	0.113	0.35364
MALSU1	9.72714e-06	0.388591	0.087	0.134	0.37181
DDX27	1.16124e-05	0.875709	0.105	0.077	0.443871
LSM6	1.27185e-05	0.407792	0.083	0.129	0.486152
VPS26A	1.33863e-05	0.364108	0.078	0.121	0.511679
HNRNPH3	1.52402e-05	1.03822	0.156	0.132	0.582542
UQCC3	1.58163e-05	0.302966	0.086	0.131	0.604564
ANP32E	1.69322e-05	0.816381	0.108	0.081	0.647218
NUCKS1	1.70734e-05	0.422734	0.248	0.373	0.652614
DNAJC21	1.76736e-05	0.859486	0.109	0.082	0.675556
PSMF1	2.02203e-05	0.3751	0.075	0.116	0.7729
HLA-C	2.13593e-05	0.380463	0.101	0.151	0.816437
PSMA2	2.56197e-05	0.474745	0.239	0.36	0.979288
LAMP1	2.64623e-05	0.303825	0.064	0.101	1
NPM3	2.80584e-05	0.454243	0.077	0.119	1
UFD1	2.96969e-05	0.344857	0.081	0.123	1
FDPS	3.06947e-05	0.383378	0.1	0.15	1
TRAP1	3.48476e-05	0.343154	0.076	0.116	1
GCC2	3.60755e-05	0.310216	0.07	0.108	1
ARHGDIA	4.15968e-05	0.525945	0.157	0.232	1
MRPS2	4.54552e-05	0.275144	0.067	0.103	1
NTMT1	5.02656e-05	0.39952	0.075	0.115	1
EZR	5.32476e-05	0.910424	0.225	0.219	1
CMSS1	5.97188e-05	0.505946	0.099	0.147	1
PDXK	6.8467e-05	0.342567	0.084	0.126	1
NDUFA7	7.08363e-05	0.831913	0.148	0.125	1
NONO	7.54233e-05	1.04677	0.183	0.169	1
TMED2	7.84521e-05	0.431455	0.087	0.13	1
SCAF11	9.15096e-05	0.927853	0.125	0.102	1
UBE2K	0.000125979	0.476975	0.097	0.143	1
MRPS10	0.000128917	0.417246	0.082	0.122	1
REEP5	0.000133743	0.353265	0.073	0.11	1
MRPL4	0.00014174	0.502248	0.127	0.183	1
CAVIN3	0.000173926	0.746616	0.103	0.08	1
DPEP1	0.000180946	0.32917	0.092	0.134	1
XRN2	0.000192887	0.879022	0.125	0.103	1
GSS	0.00020256	0.323605	0.071	0.105	1
DDX1	0.000216357	0.457475	0.127	0.183	1
MAT2A	0.00023527	0.428415	0.089	0.13	1
ODC1	0.000237882	0.971225	0.189	0.179	1
MRPL21	0.000258174	0.521263	0.164	0.235	1
PRMT1	0.000270124	0.970608	0.17	0.156	1
LSM2	0.000270731	0.481526	0.119	0.17	1
AHSA1	0.000271577	0.44474	0.085	0.125	1
PCMT1	0.000273887	0.886375	0.122	0.102	1
SRP72	0.000281534	0.869144	0.106	0.085	1
NIFK	0.000284037	0.887421	0.124	0.103	1
OCIAD1	0.000311712	0.376352	0.094	0.134	1
SPCS2	0.000389027	0.532547	0.14	0.199	1
ILF2	0.000413682	0.483274	0.137	0.195	1
GPBP1	0.000465815	0.400968	0.073	0.107	1
LSM8	0.000485107	0.498852	0.099	0.142	1
GPI	0.000524158	0.433378	0.093	0.132	1
HDGF	0.000543542	0.985769	0.167	0.154	1
DDX24	0.000546358	0.41912	0.149	0.208	1
RBBP4	0.0005564	0.776036	0.113	0.093	1
SUGT1	0.000583825	0.504732	0.093	0.133	1
UBXN4	0.000611701	0.443832	0.107	0.152	1
CHCHD3	0.000614035	0.421082	0.082	0.117	1
RBBP7	0.000619403	0.858317	0.115	0.096	1
GRB2	0.000662251	0.410462	0.076	0.109	1
GTF2I	0.000670248	0.406268	0.103	0.145	1
CDC37	0.000679801	0.538448	0.108	0.154	1
CLTC	0.000699578	0.424065	0.091	0.13	1
EIF4H	0.000716862	0.386076	0.077	0.111	1
SERPINB1	0.000790958	0.915042	0.124	0.107	1
PSMD2	0.000815102	0.450392	0.087	0.125	1
NDUFB11	0.000839157	0.412269	0.317	0.47	1
RPS10	0.000873005	0.313302	0.576	0.723	1
EIF4A3	0.000985433	0.45598	0.084	0.119	1
CEBPZ	0.0010765	0.47331	0.085	0.121	1
EIF5	0.00109874	0.537297	0.193	0.273	1
KIF5B	0.00110453	0.825932	0.102	0.084	1
LDHA	0.00113718	0.795812	0.369	0.453	1
ITGAE	0.00122697	0.826118	0.11	0.093	1
EIF5B	0.00123305	0.595594	0.201	0.288	1
TOP1	0.00166349	0.869766	0.163	0.152	1
NMT1	0.00179219	0.296272	0.077	0.107	1
HMGN1	0.00179718	0.331208	0.37	0.553	1
MRPS34	0.0022895	0.909348	0.242	0.257	1
CFAP298	0.00247234	0.418216	0.089	0.123	1
PCBD1	0.0024959	0.368263	0.357	0.534	1
POP7	0.00263036	0.514198	0.083	0.116	1
KRAS	0.00273868	0.871923	0.112	0.096	1
RAB5IF	0.00295115	0.547627	0.13	0.179	1
KARS	0.00303965	0.866456	0.112	0.097	1
EIF2S2	0.00306146	0.601385	0.256	0.372	1
VDAC2	0.00318005	0.567091	0.233	0.33	1
H2AFV	0.00369594	0.876064	0.157	0.148	1
TECR	0.00372615	0.385715	0.081	0.112	1
ACTN4	0.00375594	0.834137	0.151	0.14	1
SLC2A4RG	0.00393174	0.309358	0.076	0.104	1
JTB	0.00394905	0.90124	0.215	0.222	1
URI1	0.00468007	0.550494	0.101	0.138	1
EIF4G2	0.00503966	0.61623	0.271	0.398	1
ABCE1	0.00543752	0.817372	0.1	0.085	1
NAA50	0.00556239	0.511724	0.081	0.111	1
HMGN2	0.00574519	0.853689	0.318	0.381	1
STIP1	0.0059035	0.862733	0.107	0.093	1
NUDT4	0.00597594	0.679211	0.106	0.091	1
RBM8A	0.00615356	0.626296	0.201	0.28	1
SF3B2	0.00698806	0.589895	0.117	0.158	1
DUT	0.00743555	0.657339	0.219	0.31	1
CACYBP	0.00743882	0.979833	0.183	0.184	1
HNRNPC	0.00769069	0.830728	0.334	0.408	1
COMMD4	0.00849523	0.436474	0.089	0.119	1
GNB1	0.00900543	0.421078	0.079	0.106	1
SSR4	0.00921559	0.586269	0.166	0.225	1
SINHCAF	0.009288	0.458419	0.081	0.109	1
PDAP1	0.00944728	0.58666	0.15	0.202	1
RUVBL1	0.0101656	0.831866	0.105	0.093	1
EIF2AK1	0.0102535	0.473135	0.075	0.101	1
CANX	0.0111994	0.930265	0.166	0.165	1
ARF1	0.0121953	0.510246	0.135	0.179	1
RFC1	0.0124527	0.414737	0.088	0.117	1
NAP1L1	0.0125433	0.620548	0.249	0.353	1
LRPAP1	0.0130897	0.385244	0.076	0.102	1
GNL3	0.0136018	0.876633	0.114	0.105	1
FAM133B	0.0139918	0.417068	0.075	0.101	1
CHCHD1	0.0144231	0.564361	0.159	0.212	1
BZW1	0.0147093	0.649619	0.174	0.234	1
SF3B1	0.015202	0.762131	0.107	0.096	1
LSM5	0.0163814	0.608778	0.216	0.298	1
PDCD6	0.0167924	0.884162	0.232	0.251	1
TOMM20	0.0189215	0.859148	0.225	0.243	1
IMMT	0.0203995	0.494539	0.086	0.113	1
CCT4	0.0214122	0.927258	0.19	0.198	1
METTL5	0.0214438	0.953981	0.156	0.155	1
PTMS	0.0238906	0.528709	0.301	0.431	1
MTPN	0.0242079	0.787922	0.118	0.109	1
PSMG3	0.024599	0.486935	0.087	0.114	1
ARL6IP1	0.0269271	0.494228	0.112	0.144	1
EIF2S3	0.0271515	0.618748	0.153	0.201	1
PAK2	0.0292012	0.866218	0.132	0.126	1
MRPL18	0.0294946	0.648183	0.155	0.204	1
RBM39	0.0324904	0.587246	0.148	0.193	1
S100A16	0.0325814	0.607997	0.184	0.245	1
ZNF706	0.032755	0.599375	0.16	0.21	1
H2AFY	0.0335931	0.878272	0.127	0.122	1
RPL22L1	0.0350098	0.503047	0.095	0.122	1
NSA2	0.0367203	0.84246	0.255	0.289	1
LARS	0.0384233	0.450847	0.078	0.1	1
NOP16	0.0451983	0.563504	0.081	0.105	1
SSBP1	0.0461412	0.783475	0.347	0.444	1
SRSF10	0.0486169	0.872139	0.127	0.123	1
G3BP2	0.0509751	0.572699	0.094	0.12	1
BUD23	0.0601497	0.562239	0.095	0.12	1
BUB3	0.0650166	0.507662	0.083	0.105	1
CSNK1A1	0.0657749	0.589504	0.107	0.136	1
RPL7L1	0.0669741	0.824188	0.136	0.134	1
NAP1L4	0.0672709	0.768913	0.12	0.115	1
ARPC5L	0.0689237	0.570589	0.104	0.132	1
SEC61G	0.0694603	0.591662	0.411	0.556	1
RSL1D1	0.0694702	0.959226	0.209	0.231	1
HDAC2	0.0708925	0.899317	0.124	0.122	1
MRPL11	0.0773826	0.618315	0.123	0.155	1
MRPS26	0.080179	0.615052	0.183	0.237	1
RPAIN	0.0806173	0.543626	0.094	0.118	1
GGCT	0.083005	0.863269	0.152	0.155	1
TUBA4A	0.0898864	0.445308	0.081	0.101	1
CMC2	0.0993342	0.63089	0.134	0.169	1
SYNCRIP	0.113473	0.875126	0.142	0.146	1
GSPT1	0.121572	0.903164	0.17	0.181	1
KDELR1	0.139461	0.544717	0.104	0.128	1
CDC123	0.14312	0.557223	0.093	0.114	1
SRSF11	0.147944	0.618621	0.115	0.142	1
MRPL36	0.149249	0.647676	0.175	0.222	1
PABPC1	0.15025	0.645205	0.301	0.42	1
PDCD2	0.151463	0.601177	0.096	0.117	1
THRAP3	0.153204	0.781896	0.124	0.124	1
IFITM2	0.160028	0.742605	0.11	0.109	1
PSMD13	0.1653	0.539286	0.085	0.103	1
TSPO	0.17126	0.631459	0.232	0.307	1
PRELID1	0.176972	0.704396	0.328	0.413	1
CSNK2A1	0.18128	0.746073	0.107	0.105	1
CTSC	0.183073	0.535695	0.086	0.104	1
DDX17	0.201581	0.739174	0.117	0.118	1
TERF2IP	0.202707	0.640936	0.104	0.101	1
DEFB1	0.207899	0.612492	0.188	0.191	1
SPINT2	0.212781	0.729977	0.132	0.135	1
DNAJA1	0.23784	0.746646	0.203	0.26	1
VIM	0.239416	0.476583	0.315	0.418	1
RBM3	0.257598	0.864233	0.238	0.281	1
ATF4	0.290177	0.530744	0.085	0.101	1
PSMG1	0.306951	0.637251	0.097	0.115	1
CCDC59	0.320631	0.671264	0.102	0.103	1
EMC6	0.323793	0.689461	0.154	0.189	1
TMBIM6	0.331269	0.715794	0.218	0.248	1
NDUFS6	0.33203	0.427584	0.396	0.574	1
SNRNP70	0.332129	0.755507	0.104	0.106	1
CKS2	0.383574	0.858459	0.19	0.216	1
PRPF4B	0.412973	0.536862	0.094	0.108	1
VPS35	0.415171	0.661187	0.13	0.155	1
KRTCAP2	0.423612	0.674874	0.121	0.126	1
RBMX	0.433079	0.787382	0.16	0.175	1
PSMD14	0.443194	0.658221	0.113	0.133	1
METAP2	0.447992	0.680502	0.158	0.19	1
TXNDC17	0.457207	0.58018	0.36	0.51	1
STMN1	0.47778	0.726168	0.295	0.374	1
ABCF1	0.482757	0.631098	0.103	0.119	1
RBM17	0.49551	0.64363	0.102	0.118	1
EBNA1BP2	0.49727	0.86008	0.15	0.165	1
TTC3	0.501413	0.716797	0.116	0.136	1
PRPF40A	0.507511	0.602762	0.091	0.105	1
CDK4	0.512205	0.650014	0.106	0.123	1
CYB5B	0.518387	0.711179	0.099	0.103	1
XRCC6	0.527529	0.862108	0.169	0.19	1
UBE2I	0.529363	0.862557	0.172	0.194	1
G3BP1	0.544495	0.656353	0.103	0.119	1
MRPL51	0.544679	0.604651	0.328	0.453	1
EWSR1	0.554111	0.6147	0.087	0.1	1
DENR	0.580042	0.681253	0.109	0.115	1
CAST	0.585672	0.720077	0.18	0.219	1
ACTR2	0.594496	0.672052	0.109	0.126	1
YY1	0.628599	0.648353	0.107	0.112	1
RNPS1	0.635211	0.691912	0.1	0.114	1
RBCK1	0.640551	0.712507	0.101	0.107	1
SRRM1	0.644649	0.725583	0.193	0.223	1
SLTM	0.675765	0.579531	0.103	0.116	1
NDUFC2	0.691987	0.75518	0.241	0.293	1
ATP1A1	0.702843	0.733099	0.137	0.151	1
HMGB3	0.737449	0.707522	0.102	0.116	1
MRPL58	0.73918	0.693189	0.114	0.13	1
EIF4EBP1	0.766638	0.78851	0.138	0.162	1
DDX18	0.785471	0.776834	0.173	0.199	1
PPIG	0.800798	0.789807	0.135	0.15	1
CCT7	0.832907	0.799526	0.155	0.176	1
ANP32A	0.839349	0.797261	0.151	0.171	1
SRSF2	0.842916	0.805048	0.182	0.214	1
CMAS	0.843795	0.684056	0.101	0.109	1
NOL7	0.846279	0.698801	0.196	0.235	1
OLA1	0.8466	0.833971	0.158	0.185	1
NME4	0.851503	0.64179	0.116	0.13	1
DNAJA2	0.858316	0.73684	0.126	0.14	1
KHDRBS1	0.864764	0.791447	0.164	0.194	1
NDUFAF8	0.86653	0.720578	0.23	0.284	1
GCSH	0.929861	0.65131	0.344	0.473	1
POLD2	0.996343	0.682275	0.104	0.115	1

## Sheet: PT
	p_val	avg_log2FC	pct.1	pct.2	p_val_adj
RPL22	0	-0.846737	0.51	0.869	0
PARK7	0	-0.584365	0.306	0.617	0
AGMAT	0	1.3672	0.523	0.335	0
SDHB	0	-0.706489	0.148	0.383	0
MINOS1	0	-2.3911	0	0.513	0
RPL11	0	-0.556717	0.81	0.968	0
NDUFS5	0	-0.497911	0.475	0.78	0
RPS8	0	-0.760028	0.688	0.94	0
UQCRH	0	-0.713419	0.388	0.735	0
AK4	0	1.2571	0.583	0.478	0
GADD45A	0	-1.13406	0.104	0.353	0
RPL5	0	-0.632915	0.535	0.861	0
LAMTOR5	0	-0.907058	0.512	0.878	0
RHOC	0	-0.502734	0.236	0.505	0
AC245595.1	0	-1.09082	0	0.199	0
PDZK1	0	-0.572244	0.366	0.655	0
S100A6	0	1.39501	0.238	0.088	0
S100A1	0	-1.84215	0.186	0.616	0
LAMTOR2	0	-0.488274	0.214	0.479	0
DUSP23	0	-0.743137	0.215	0.506	0
NDUFS2	0	-0.710734	0.112	0.34	0
SDHC	0	-0.971733	0.225	0.582	0
MGST3	0	-0.806159	0.321	0.685	0
MPC2	0	-0.709134	0.294	0.621	0
PRDX6	0	-0.489946	0.289	0.574	0
SNRPE	0	-0.708428	0.121	0.362	0
H3F3A	0	-0.693851	0.471	0.801	0
SH3YL1	0	-0.590953	0.216	0.479	0
RPS7	0	-0.583553	0.734	0.954	0
LAPTM4A	0	-0.727285	0.261	0.581	0
RPS27A	0	-0.786096	0.778	0.971	0
MDH1	0	-1.12605	0.289	0.683	0
NAT8	0	-0.948581	0.476	0.833	0
RNF181	0	-0.893802	0.212	0.572	0
COX5B	0	-1.13923	0.46	0.888	0
RPL31	0	-2.7894	0.251	0.914	0
SMIM37	0	-1.3448	0	0.259	0
DBI	0	-1.01527	0.502	0.874	0
SPATS2L	0	-1.18589	0.108	0.427	0
NDUFB3	0	-0.641259	0.249	0.561	0
RPL37A	0	-1.57521	0.477	0.928	0
PTMA	0	-0.683118	0.582	0.872	0
2023-09-02	0	-0.718754	0	0.133	0
BRK1	0	-0.876335	0.226	0.577	0
RPL32	0	-0.616	0.852	0.977	0
LSM3	0	-0.876618	0.194	0.531	0
RPL15	0	-1.00608	0.596	0.927	0
RPSA	0	-0.559498	0.361	0.678	0
RPL14	0	-0.808576	0.623	0.922	0
NDUFAF3	0	-0.574241	0.222	0.501	0
ACY1	0	2.06052	0.57	0.164	0
SPCS1	0	-0.694025	0.217	0.515	0
MTRNR2L12	0	-1.45105	0.016	0.18	0
NIT2	0	-0.616248	0.238	0.496	0
NDUFB4	0	-1.10147	0.254	0.68	0
HGD	0	-0.819893	0.145	0.397	0
TNFSF10	0	-0.806459	0.161	0.389	0
EIF4A2	0	-0.56318	0.237	0.506	0
RPL35A	0	-0.719218	0.684	0.939	0
RPL9	0	-0.811287	0.631	0.928	0
OCIAD2	0	-0.516043	0.424	0.734	0
AFP	0	1.80362	0.323	0.111	0
SPP1	0	-0.744875	0.575	0.894	0
RPL34	0	-0.877345	0.882	0.985	0
C4orf3	0	-0.501141	0.347	0.646	0
RPS3A	0	-1.37962	0.581	0.951	0
SUB1	0	-0.517387	0.294	0.588	0
NDUFS4	0	-0.805476	0.113	0.37	0
BTF3	0	-0.796342	0.311	0.679	0
TBCA	0	-0.520402	0.321	0.63	0
RPS23	0	-0.702399	0.777	0.973	0
COX7C	0	-0.895177	0.755	0.974	0
GLRX	0	-0.843249	0.298	0.658	0
HINT1	0	-0.856362	0.607	0.916	0
UQCRQ	0	-0.522562	0.69	0.901	0
SKP1	0	-0.745695	0.398	0.749	0
CXCL14	0	-0.752364	0.581	0.898	0
CYSTM1	0	-0.550717	0.386	0.697	0
RPS14	0	-0.796254	0.749	0.967	0
NPM1	0	-0.799014	0.244	0.58	0
CPEB4	0	1.30558	0.248	0.099	0
RACK1	0	-0.814541	0.503	0.861	0
CLIC1	0	-0.866789	0.144	0.441	0
C6orf48	0	-1.15303	0	0.225	0
STK19	0	-0.84953	0.062	0.277	0
RPS18	0	-0.705992	0.789	0.972	0
PFDN6	0	-0.713343	0.036	0.204	0
RPL10A	0	-1.02719	0.481	0.864	0
TOMM6	0	1.46619	0.257	0.043	0
HSP90AB1	0	-0.651977	0.225	0.508	0
EEF1A1	0	-0.557665	0.961	0.996	0
COX7A2	0	-0.81983	0.44	0.807	0
GTF3C6	0	-0.712795	0.123	0.361	0
RWDD1	0	-1.01104	0.099	0.379	0
RPS12	0	-0.686561	0.766	0.963	0
ABRACL	0	-0.697452	0.132	0.373	0
DYNLT1	0	-0.581029	0.218	0.483	0
MPC1	0	-0.737239	0.175	0.418	0
RAC1	0	-0.896841	0.216	0.554	0
NDUFA4	0	-0.847625	0.599	0.918	0
2023-09-07	0	-0.740381	0	0.132	0
MRPS24	0	1.52837	0.247	0.039	0
CHCHD2	0	-0.712261	0.4	0.758	0
HSPB1	0	-1.09689	0.424	0.819	0
SMIM30	0	-0.746392	0.101	0.343	0
MRPS33	0	-0.609484	0.122	0.338	0
SSBP1	0	-0.643709	0.145	0.386	0
MTRNR2L6	0	-1.43355	0	0.149	0
GSTK1	0	-0.524316	0.227	0.486	0
SLC25A6	0	-0.936423	0.312	0.705	0
CLTRN	0	-1.02545	0.188	0.553	0
MTRNR2L10	0	-1.7243	0	0.162	0
RPS4X	0	-1.17348	0.58	0.932	0
RPL39	0	0.675588	0.861	0.837	0
NDUFA1	0	-0.687986	0.456	0.793	0
RPL10	0	-0.81346	0.861	0.985	0
DEFB1	0	1.69011	0.329	0.147	0
RPS20	0	-2.56157	0.2	0.865	0
RPL7	0	-2.55765	0.357	0.936	0
C8orf59	0	-0.728754	0	0.13	0
CA2	0	-0.751731	0.153	0.381	0
DECR1	0	-0.810893	0.15	0.422	0
UQCRB	0	-0.962975	0.447	0.82	0
RIDA	0	-0.92356	0.366	0.715	0
COX6C	0	-0.74403	0.429	0.79	0
EIF3E	0	-0.968063	0.179	0.533	0
EIF3H	0	-0.72203	0.135	0.383	0
NDUFB9	0	-0.56835	0.253	0.549	0
EEF1D	0	-0.506764	0.442	0.741	0
RPL8	0	-0.495726	0.753	0.941	0
RPS6	0	-1.18034	0.73	0.977	0
NDUFB6	0	-0.816016	0.146	0.427	0
GRHPR	0	-0.627149	0.266	0.547	0
TXN	0	-0.508559	0.696	0.931	0
PTGR1	0	-0.785876	0.184	0.455	0
ATP6V1G1	0	-0.505221	0.333	0.626	0
RPL35	0	-0.420784	0.732	0.927	0
RPL12	0	-0.723248	0.787	0.951	0
IFITM3	0	-0.918375	0.103	0.343	0
SIGIRR	0	-0.632249	0.203	0.47	0
RPLP2	0	-1.50927	0.515	0.925	0
RPL27A	0	-1.94184	0.335	0.907	0
MTRNR2L8	0	-1.95821	0.001	0.186	0
RPS13	0	-0.641962	0.673	0.929	0
LDHA	0	-1.24672	0.129	0.464	0
BBOX1	0	-0.810156	0.379	0.72	0
GLYAT	0	-0.706959	0.355	0.679	0
GLYATL1	0	-0.746534	0.242	0.499	0
FTH1	0	-0.944489	0.965	0.998	0
EEF1G	0	2.02328	0.502	0.083	0
RARRES3	0	-2.46356	0	0.477	0
PLA2G16	0	-2.23318	0	0.485	0
FKBP2	0	-1.89331	0.055	0.531	0
PRDX5	0	-0.537183	0.428	0.747	0
SSSCA1	0	-0.720378	0	0.13	0
GSTP1	0	-1.71109	0.314	0.59	0
AP003716.1	0	-1.03234	0	0.18	0
C11orf54	0	0.894782	0.704	0.68	0
ACAT1	0	-0.706463	0.403	0.721	0
CRYAB	0	-1.46529	0.544	0.924	0
FXYD2	0	1.99445	0.995	0.895	0
ATP5MG	0	-0.656778	0.56	0.872	0
RPS25	0	-0.908687	0.687	0.948	0
HSPA8	0	-0.796587	0.289	0.619	0
ATP5F1C	0	-0.608309	0.3	0.609	0
CUBN	0	1.44537	0.524	0.333	0
CISD1	0	-0.894344	0.187	0.505	0
PPA1	0	-0.689394	0.165	0.424	0
FAM213A	0	-0.862912	0	0.159	0
GAPDH	0	-1.03267	0.784	0.982	0
RBP5	0	-0.71526	0.614	0.862	0
MGST1	0	-0.793814	0.316	0.674	0
LDHB	0	-0.88295	0.566	0.908	0
KRT8	0	-0.699946	0.163	0.408	0
KRT18	0	-1.05104	0.144	0.433	0
PRR13	0	-0.644184	0.317	0.644	0
CD63	0	-0.475786	0.247	0.536	0
RPL41	0	-0.623239	0.951	0.993	0
MYL6	0	-0.857833	0.537	0.855	0
ATP5F1B	0	-0.570952	0.331	0.614	0
C12orf75	0	-0.597229	0.215	0.475	0
ISCU	0	-0.91524	0.322	0.706	0
ARPC3	0	-0.75948	0.217	0.544	0
RPL6	0	-0.673151	0.628	0.921	0
RPLP0	0	-0.899891	0.426	0.794	0
COX6A1	0	-0.721161	0.435	0.788	0
HPD	0	-0.703084	0.458	0.707	0
UBC	0	-0.95754	0.252	0.61	0
SAP18	0	-0.957015	0.276	0.656	0
RPL21	0	-1.51833	0.632	0.938	0
TPT1	0	-0.39432	0.92	0.988	0
ESD	0	-0.646133	0.188	0.451	0
PSMB5	0	-0.60024	0.151	0.382	0
PSME1	0	-0.989612	0.161	0.493	0
RPL36AL	0	-0.534666	0.365	0.685	0
ERH	0	-0.568074	0.166	0.412	0
NPC2	0	-0.450668	0.275	0.593	0
SLIRP	0	-0.75819	0.279	0.622	0
APOPT1	0	-0.802085	0	0.147	0
SRP14	0	-0.626749	0.53	0.851	0
B2M	0	-1.5781	0.341	0.795	0
GATM	0	0.583911	0.908	0.914	0
RPS27L	0	-1.17672	0.437	0.859	0
FAM96A	0	-0.988566	0	0.192	0
RPL4	0	-1.08693	0.314	0.739	0
RPLP1	0	-0.45397	0.912	0.984	0
COX5A	0	-0.674285	0.275	0.595	0
FAM173A	0	-0.938849	0	0.178	0
RPS2	0	-1.021	0.429	0.829	0
ATP6V0C	0	1.82072	0.349	0.052	0
IL32	0	-2.13799	0.289	0.762	0
CARHSP1	0	-0.688952	0.126	0.345	0
RPS15A	0	-0.524796	0.762	0.943	0
UMOD	0	2.47269	0.213	0.008	0
MT2A	0	-1.73215	0.797	0.986	0
MT1E	0	-1.97051	0.601	0.969	0
MT1F	0	-1.25222	0.788	0.975	0
MT1X	0	-1.21869	0.858	0.987	0
FAM96B	0	-2.0678	0	0.445	0
GABARAPL2	0	-0.57397	0.19	0.452	0
MAF	0	1.76438	0.431	0.183	0
COX4I1	0	-0.648579	0.619	0.907	0
CYBA	0	-0.976789	0.254	0.564	0
RPL13	0	-0.630737	0.87	0.985	0
PFN1	0	-0.651925	0.417	0.738	0
RNASEK	0	2.32236	0.501	0.068	0
GABARAP	0	2.20888	0.552	0.13	0
TRAPPC1	0	-0.634527	0.16	0.417	0
RPL26	0	-0.522121	0.808	0.955	0
UBB	0	-0.785627	0.6	0.907	0
MTRNR2L1	0	-2.42056	0.001	0.189	0
RPL23A	0	-1.62457	0.433	0.915	0
PSMB3	0	-0.801585	0.184	0.492	0
RPL23	0	-1.01151	0.423	0.823	0
RPL19	0	-0.481983	0.813	0.97	0
EIF1	0	-0.708316	0.609	0.914	0
RPL27	0	-0.643463	0.544	0.85	0
NME2	0	1.92586	0.407	0.087	0
RPL38	0	-0.76945	0.513	0.847	0
ATP5PD	0	-0.908276	0.268	0.655	0
H3F3B	0	-0.650669	0.271	0.558	0
MYL12A	0	-0.972257	0.173	0.498	0
MYL12B	0	-0.933345	0.328	0.724	0
NDUFV2	0	-0.524899	0.278	0.575	0
ATP5F1A	0	-0.69047	0.291	0.609	0
RPL17	0	1.27515	0.669	0.489	0
SNRPB2	0	-0.894192	0.13	0.392	0
SMIM26	0	-0.820509	0.163	0.458	0
ATP5F1E	0	0.70527	0.921	0.938	0
PSMA7	0	-0.784399	0.215	0.523	0
NKAIN4	0	-0.807686	0.043	0.218	0
PPDPF	0	-1.65424	0.213	0.727	0
ZGPAT	0	1.80488	0.253	0.028	0
LIME1	0	2.64939	0.539	0.055	0
CIRBP	0	-0.550537	0.227	0.492	0
C19orf24	0	-0.927622	0	0.175	0
NDUFS7	0	-0.552605	0.263	0.546	0
RPS15	0	-0.410714	0.854	0.973	0
SMIM24	0	-0.518325	0.47	0.762	0
C19orf70	0	-1.957	0	0.418	0
TRAPPC5	0	1.28219	0.224	0.047	0
RPS28	0	0.754048	0.975	0.976	0
ASNA1	0	-1.18191	0	0.231	0
UBA52	0	-0.722638	0.558	0.874	0
RPS16	0	-1.45139	0.46	0.903	0
SNRPD2	0	-0.908096	0.185	0.525	0
BAX	0	-0.818111	0.037	0.227	0
RPL13A	0	-2.4316	0.449	0.952	0
RPS11	0	-0.733567	0.442	0.788	0
RPS9	0	-0.564046	0.654	0.906	0
RPS5	0	-0.633785	0.556	0.858	0
CHMP2A	0	-0.66639	0.196	0.483	0
MIF	0	0.705433	0.811	0.823	0
RPL3	0	-0.632378	0.783	0.967	0
NDUFA6	0	-0.523964	0.209	0.467	0
MIOX	0	0.552296	0.901	0.823	0
ATP5PF	0	-0.630559	0.482	0.811	0
SOD1	0	-1.20758	0.512	0.906	0
ATP5PO	0	-1.09499	0.262	0.677	0
PCP4	0	-1.50921	0.095	0.346	0
MT-ND1	0	1.04713	0.978	0.762	0
MT-ND2	0	0.776622	0.987	0.813	0
MT-CO1	0	0.820722	0.994	0.883	0
MT-CO2	0	1.40285	0.993	0.893	0
MT-ATP8	0	2.78097	0.527	0.058	0
MT-ATP6	0	1.00346	0.993	0.832	0
MT-CO3	0	1.5866	0.988	0.882	0
MT-ND3	0	2.59916	0.995	0.795	0
MT-ND4L	0	3.3544	0.934	0.379	0
MT-ND4	0	0.802355	0.99	0.845	0
MT-ND5	0	1.61003	0.922	0.609	0
MT-CYB	0	0.474234	0.988	0.814	0
MICOS10	0	1.81939	0.351	0.052	0
MTLN	0	1.70157	0.251	0.027	0
DANCR	0	0.985182	0.14	0.027	0
LRATD2	0	0.874251	0.102	0.011	0
DOCK8-AS1	0	1.17109	0.157	0.022	0
PRXL2A	0	0.946529	0.157	0.035	0
PLAAT4	0	1.52131	0.19	0.016	0
PLAAT3	0	1.63905	0.298	0.047	0
CIAO2B	0	1.53443	0.268	0.044	0
SNHG29	0	1.75008	0.393	0.064	0
FAM174C	0	0.97687	0.14	0.022	0
MICOS13	0	1.83683	0.312	0.037	0
PCK1	6.71927e-308	-0.883139	0.54	0.731	2.56837e-303
SEPTIN2	2.29174e-306	0.868588	0.139	0.028	8.75994e-302
SNU13	2.30061e-304	-0.531069	0.159	0.39	8.79386e-300
SAT1	9.75245e-304	-0.524023	0.524	0.796	3.72778e-299
VEGFB	1.64759e-303	1.12878	0.197	0.063	6.29776e-299
ARRDC3	2.7485e-302	1.32978	0.217	0.078	1.05059e-297
WRB	3.43586e-302	-0.680169	0	0.125	1.31332e-297
TMSB10	1.63059e-301	-0.858593	0.396	0.641	6.23275e-297
MORN2	2.66056e-301	-0.565955	0.142	0.362	1.01697e-296
POMP	1.25247e-299	-0.471104	0.31	0.594	4.78743e-295
CAPN3	5.4173e-299	1.21891	0.223	0.082	2.07071e-294
TSPAN1	1.31147e-298	-0.589919	0.165	0.396	5.01295e-294
RPS21	2.19195e-298	0.813705	0.705	0.7	8.37849e-294
MTRNR2L11	6.62223e-297	-1.05382	0	0.123	2.53128e-292
TMEM176B	3.44671e-295	-0.479867	0.323	0.611	1.31747e-290
PSMB7	4.2919e-295	-0.520491	0.18	0.415	1.64053e-290
RGS3	4.57089e-295	-0.756084	0.029	0.18	1.74718e-290
SEC62	1.82674e-294	-0.61932	0.158	0.376	6.98253e-290
LGALS2	2.64387e-294	-0.482111	0.496	0.789	1.01059e-289
NDUFA5	3.31457e-294	-0.473102	0.25	0.512	1.26696e-289
CFDP1	8.48537e-294	-0.492684	0.238	0.498	3.24345e-289
AKR1C3	1.96147e-292	-0.572243	0.213	0.457	7.49752e-288
RPS10	2.05634e-291	0.854464	0.656	0.582	7.86014e-287
PIN4	2.63581e-290	-0.602522	0.087	0.277	1.00751e-285
CYCS	1.12633e-289	-0.474578	0.216	0.467	4.3053e-285
RENBP	1.63859e-289	-0.683941	0.053	0.219	6.26334e-285
FAM45A	1.87528e-289	-0.697967	0	0.12	7.16806e-285
PSMA3	4.25967e-289	-0.641172	0.099	0.289	1.62821e-284
HRASLS2	2.67227e-288	-0.812255	0	0.12	1.02145e-283
HCFC1R1	1.11941e-287	-0.605899	0.113	0.314	4.27883e-283
NDUFS8	5.93349e-286	-0.446606	0.326	0.607	2.26802e-281
DNAJC15	1.71834e-285	-0.610237	0.123	0.323	6.56817e-281
MRPS36	3.73293e-285	-0.499907	0.2	0.44	1.42688e-280
ARPC2	3.96583e-285	-0.58227	0.119	0.319	1.5159e-280
C1orf123	1.08477e-283	-0.653803	0	0.118	4.14643e-279
HEBP2	2.07548e-283	-0.594686	0.121	0.322	7.93332e-279
EIF3L	2.68299e-283	-0.556195	0.107	0.303	1.02554e-278
RPL29	8.26832e-282	-0.393473	0.739	0.927	3.16048e-277
FABP3	3.53196e-281	-0.563202	0.199	0.436	1.35006e-276
ZCRB1	4.3093e-281	-0.634495	0.07	0.244	1.64719e-276
SLC25A5	5.06744e-281	-0.491296	0.464	0.755	1.93698e-276
ANTKMT	1.68806e-280	0.863189	0.121	0.023	6.45244e-276
CETN2	4.52384e-278	-0.556464	0.114	0.311	1.72919e-273
NACA	7.74984e-278	-0.411158	0.627	0.884	2.9623e-273
ITPRID2	7.82283e-277	0.775882	0.101	0.014	2.9902e-272
VPS29	1.8318e-276	-0.516899	0.151	0.363	7.00188e-272
YBX1	6.07108e-275	-0.465052	0.369	0.649	2.32061e-270
HNRNPA1	2.10101e-274	-0.51971	0.278	0.534	8.03091e-270
CEBPD	3.61584e-274	-0.55743	0.12	0.319	1.38212e-269
MRPL21	3.14934e-273	-0.619439	0.089	0.268	1.2038e-268
ELOC	3.69077e-273	-0.546773	0.121	0.319	1.41076e-268
TUFM	6.99545e-273	-0.511362	0.179	0.401	2.67394e-268
SMIM32	8.7793e-272	-0.473846	0.146	0.361	3.3558e-267
RPL18A	1.83957e-271	-0.398355	0.72	0.914	7.03159e-267
ECH1	2.66218e-271	-0.495487	0.319	0.588	1.01759e-266
CIAO2A	5.77413e-271	0.832503	0.116	0.021	2.2071e-266
EEF2	6.79832e-271	-0.482376	0.352	0.627	2.59859e-266
PTP4A1	2.21586e-270	-0.639469	0	0.113	8.46992e-266
SNHG16	3.9459e-270	0.870187	0.129	0.028	1.50828e-265
MRPL27	4.31729e-270	-0.474215	0.148	0.359	1.65024e-265
BCAM	1.39392e-269	-0.747821	0.025	0.163	5.32814e-265
MRPS21	1.57988e-269	-0.442387	0.257	0.513	6.03895e-265
BX547991.1	6.47183e-269	-0.676635	0	0.112	2.47379e-264
PSMA4	9.2799e-269	-0.565395	0.124	0.321	3.54715e-264
ACMSD	4.11981e-268	-0.587399	0.15	0.355	1.57475e-263
CD74	5.15677e-268	-0.565024	0.225	0.465	1.97112e-263
PDZK1IP1	1.66131e-267	-0.399705	0.84	0.962	6.35017e-263
TUBA1B	2.29588e-266	-0.629963	0.065	0.228	8.77577e-262
RAN	3.10975e-265	-0.505897	0.153	0.36	1.18867e-260
TCEAL9	8.94418e-265	-0.564434	0.08	0.255	3.41882e-260
MT1H	1.29695e-263	-0.561367	0.868	0.973	4.95746e-259
RPA3	1.40873e-263	-0.455814	0.159	0.374	5.38471e-259
ATP5MF	2.50106e-263	-0.449905	0.476	0.762	9.56003e-259
CSNK2B	2.56782e-263	-0.473988	0.155	0.365	9.81525e-259
PSME2	3.29041e-262	-0.540698	0.127	0.322	1.25773e-257
TKT	1.43967e-261	-0.620954	0.063	0.224	5.50301e-257
TPI1	3.55023e-260	-0.447243	0.486	0.763	1.35704e-255
HSBP1	4.94626e-259	-0.422543	0.205	0.438	1.89066e-254
RPS3	2.42114e-258	-0.417948	0.562	0.827	9.25456e-254
HSPE1	2.88414e-258	-0.462697	0.538	0.805	1.10243e-253
SUMO2	3.24471e-258	-0.392547	0.298	0.564	1.24026e-253
S100A11	1.32034e-257	-0.507418	0.227	0.461	5.04688e-253
IDNK	1.76665e-256	-0.657182	0.071	0.235	6.75285e-252
TMEM176A	2.05105e-256	-0.381526	0.363	0.654	7.83993e-252
TCL6	3.78902e-255	0.859115	0.1	0.016	1.44831e-250
LAP3	1.36932e-254	-0.621421	0.107	0.285	5.23408e-250
VAMP8	3.00704e-254	-0.382156	0.362	0.644	1.14941e-249
CAMTA1	1.09431e-252	-0.404094	0.285	0.543	4.1829e-248
SNRPG	1.51774e-252	-0.419474	0.248	0.493	5.80143e-248
FAM162A	6.85145e-252	-0.441255	0.185	0.404	2.6189e-247
RPS29	1.01274e-251	-0.4893	0.705	0.877	3.87111e-247
PRDX1	5.9446e-251	-0.423477	0.629	0.877	2.27226e-246
UFC1	1.4878e-249	-0.468663	0.141	0.339	5.68697e-245
DAD1	1.8461e-249	-0.473609	0.176	0.389	7.05654e-245
RPL37	2.3084e-248	-0.398799	0.691	0.901	8.82363e-244
AZGP1	2.56163e-248	-0.556096	0.209	0.431	9.79158e-244
ANAPC11	1.5206e-247	-0.395425	0.207	0.434	5.81232e-243
NDUFA12	2.23178e-247	-0.504566	0.135	0.326	8.53077e-243
EEF1B2	2.69343e-247	-0.409946	0.398	0.677	1.02954e-242
PPA2	8.13078e-247	-0.531232	0.095	0.268	3.10791e-242
UQCRFS1	8.14792e-247	-0.424178	0.288	0.541	3.11446e-242
ADI1	1.47892e-246	-0.432819	0.476	0.756	5.65302e-242
ATP5MC3	1.51492e-246	-0.399865	0.563	0.837	5.79062e-242
FTL	2.06359e-246	-0.251265	0.999	1	7.88787e-242
HMGN3	2.13876e-245	-0.415667	0.31	0.569	8.17518e-241
GTF2H5	3.11645e-245	-0.428739	0.192	0.412	1.19123e-240
OAZ1	1.44747e-244	-0.417455	0.477	0.757	5.5328e-240
HIST1H1C	2.80533e-244	-0.583748	0.091	0.261	1.07231e-239
HSD17B10	1.08154e-243	-0.438229	0.17	0.378	4.13407e-239
HNRNPH1	2.85332e-243	1.30562	0.212	0.088	1.09065e-238
NDUFA2	8.05321e-242	-0.388062	0.369	0.648	3.07826e-237
YBX3	1.05969e-241	-0.556613	0.071	0.228	4.05056e-237
POLD4	1.45756e-241	1.03543	0.169	0.056	5.57137e-237
PPCS	5.34274e-241	-0.484147	0.127	0.313	2.04221e-236
CYC1	1.27793e-240	-0.447202	0.188	0.401	4.88475e-236
ATP5PB	1.40109e-240	-0.449597	0.165	0.37	5.35551e-236
NOP53	1.68111e-240	-0.430685	0.145	0.342	6.42587e-236
HLA-DRA	3.69295e-240	-0.548268	0.098	0.271	1.41159e-235
SNX3	9.26975e-239	-0.348354	0.269	0.519	3.54327e-234
CKS2	3.27401e-237	-0.569693	0.05	0.195	1.25146e-232
ATP6V1D	3.79886e-237	-0.501048	0.148	0.34	1.45208e-232
ADIRF	8.14833e-237	-0.742175	0.281	0.496	3.11462e-232
CCNI	6.90051e-235	-0.389112	0.226	0.456	2.63765e-230
S100A13	1.46782e-234	-0.450255	0.171	0.376	5.61061e-230
ENY2	3.28337e-234	-0.377796	0.219	0.445	1.25503e-229
FN3K	1.08662e-233	-0.650239	0.034	0.165	4.15349e-229
NAPSA	1.65906e-229	-0.587288	0.103	0.273	6.3416e-225
COX16	3.08687e-229	1.07026	0.191	0.073	1.17992e-224
ACOT13	3.54026e-229	-0.442422	0.208	0.425	1.35323e-224
SVIP	5.47873e-229	-0.543957	0.063	0.212	2.09419e-224
SH3BGRL3	7.54717e-229	-0.40776	0.185	0.395	2.88483e-224
RARRES2	3.93803e-228	-0.633322	0.082	0.239	1.50527e-223
FKBP3	4.56023e-228	-0.564872	0.067	0.216	1.7431e-223
CALML4	7.79386e-227	0.924058	0.182	0.067	2.97912e-222
MRPS15	2.32064e-226	-0.413629	0.147	0.337	8.87042e-222
ACP1	2.82569e-226	-0.455345	0.127	0.307	1.08009e-221
MMADHC	4.20673e-226	-0.541789	0.065	0.214	1.60798e-221
TMEM147	1.8928e-225	-0.488862	0.107	0.276	7.23503e-221
HSPD1	4.62317e-225	-0.39061	0.31	0.568	1.76716e-220
TCEAL4	4.67107e-225	-0.490976	0.107	0.277	1.78547e-220
BEX3	1.554e-224	-0.387785	0.254	0.488	5.94001e-220
MRPL32	1.70022e-224	-0.552245	0.077	0.229	6.49894e-220
GET3	2.06825e-224	0.79216	0.116	0.027	7.90569e-220
LINC02294	3.24582e-224	-0.416746	0.098	0.27	1.24068e-219
ALDH2	1.24028e-223	-0.549813	0.317	0.547	4.74084e-219
RBX1	2.99093e-223	-0.360145	0.237	0.463	1.14325e-218
BNIP3	5.8342e-223	-0.393941	0.284	0.525	2.23006e-218
ATP5MPL	2.56858e-221	-0.39617	0.531	0.791	9.81815e-217
PSMB6	4.45999e-221	-0.351944	0.237	0.465	1.70479e-216
VDAC2	9.11292e-221	-0.455807	0.138	0.318	3.48332e-216
THOC7	3.32196e-220	-0.487626	0.086	0.242	1.26979e-215
NDUFB2	4.73909e-220	-0.396553	0.617	0.859	1.81147e-215
COX6B1	1.33912e-219	-0.391411	0.591	0.839	5.11865e-215
ZNF428	3.53842e-218	-0.466461	0.077	0.229	1.35253e-213
HMGN1	1.28193e-217	-0.316341	0.241	0.471	4.90004e-213
EIF5B	1.302e-217	-0.598547	0.059	0.198	4.97675e-213
LRP2	2.22579e-217	1.09872	0.412	0.293	8.50785e-213
APOM	2.62838e-217	-0.555619	0.233	0.442	1.00467e-212
EIF6	6.24543e-217	-0.35749	0.214	0.43	2.38725e-212
PSMB1	1.26565e-216	-0.395224	0.227	0.444	4.83782e-212
DPY30	2.88454e-216	-0.415073	0.12	0.293	1.10259e-211
NFU1	6.85713e-216	-0.53293	0.047	0.178	2.62107e-211
GSTO1	6.18751e-215	-0.399136	0.225	0.441	2.36511e-210
HMOX2	1.75754e-214	-0.477922	0.083	0.236	6.71803e-210
UBR4	1.15777e-213	-0.581204	0.023	0.137	4.42547e-209
SSU72	1.56014e-213	-0.396078	0.139	0.319	5.96347e-209
RHEB	1.70893e-211	-0.420894	0.116	0.284	6.5322e-207
DYNLL1	2.44894e-211	-0.359364	0.385	0.648	9.36083e-207
ACSM2A	3.65144e-210	-0.475482	0.169	0.358	1.39573e-205
ALB	5.44063e-210	-0.69804	0.175	0.358	2.07962e-205
ATP5MC2	5.51366e-210	-0.369071	0.568	0.824	2.10754e-205
ACSM2B	7.89125e-209	-0.423676	0.207	0.411	3.01635e-204
GSTA1	9.35102e-209	-0.682725	0.609	0.788	3.57434e-204
SF3B6	9.49975e-209	-0.363944	0.179	0.374	3.63118e-204
CNBP	3.36403e-208	-0.494501	0.092	0.245	1.28587e-203
MRPL13	8.92809e-208	-0.461701	0.104	0.264	3.41267e-203
SELENOK	1.52146e-207	-0.314152	0.177	0.374	5.81562e-203
ANXA4	7.99905e-207	-0.469549	0.148	0.325	3.05756e-202
ALDOB	1.91118e-206	-0.406992	0.853	0.936	7.30531e-202
SNHG6	3.64475e-206	0.756764	0.106	0.025	1.39317e-201
NDUFB5	3.13448e-205	-0.35673	0.206	0.41	1.19812e-200
RPS19	4.71112e-205	-0.357883	0.696	0.9	1.80078e-200
NAA20	5.18855e-205	-0.472138	0.099	0.254	1.98327e-200
PEBP1	5.35762e-205	-0.346514	0.779	0.946	2.0479e-200
HIGD2A	1.95927e-204	-0.301863	0.226	0.441	7.48912e-200
MDH2	2.46624e-204	-0.36544	0.205	0.41	9.42696e-200
REXO2	3.89068e-204	-0.413474	0.166	0.351	1.48717e-199
CRYZ	2.71608e-203	-0.326901	0.222	0.433	1.03819e-198
SNRPD1	2.93376e-203	-0.452008	0.071	0.212	1.1214e-198
CALM2	3.98251e-201	-0.309181	0.347	0.599	1.52227e-196
POLR2F	7.98219e-201	-0.397411	0.124	0.291	3.05111e-196
SEC11A	8.97014e-201	-0.376095	0.15	0.329	3.42875e-196
SEC61B	1.26302e-200	-0.316261	0.305	0.548	4.82775e-196
MTCH2	1.51947e-200	-0.345949	0.218	0.425	5.80803e-196
GADD45GIP1	6.27385e-200	-0.301575	0.252	0.476	2.39812e-195
ASPDH	6.92633e-200	-0.415765	0.192	0.386	2.64752e-195
EID1	8.77092e-200	-0.393955	0.197	0.391	3.3526e-195
NDUFB8	9.29451e-200	-0.330188	0.348	0.604	3.55274e-195
NOP10	9.87501e-200	-0.310685	0.262	0.488	3.77462e-195
C2orf74	4.33002e-199	-0.488357	0.038	0.156	1.65511e-194
CALD1	1.03855e-198	-0.437207	0.141	0.313	3.96974e-194
SNRPC	1.68661e-198	-0.469143	0.073	0.213	6.4469e-194
CWC15	2.78919e-198	-0.445406	0.093	0.245	1.06614e-193
LINC01510	4.56457e-198	-0.464066	0.103	0.259	1.74476e-193
SBDS	1.00858e-197	-0.429221	0.113	0.273	3.85521e-193
HDDC2	4.60263e-197	-0.410687	0.101	0.256	1.75931e-192
AIFM1	7.14094e-197	-0.476517	0.15	0.322	2.72955e-192
POLR2I	1.99558e-196	-0.323185	0.218	0.426	7.62792e-192
ECI2	2.07004e-196	-0.404432	0.25	0.464	7.91253e-192
SPX	7.89719e-196	-0.462442	0.061	0.194	3.01862e-191
DRAP1	1.30703e-195	-0.389057	0.098	0.251	4.99599e-191
LYG1	3.43363e-195	-0.61388	0.027	0.137	1.31247e-190
PSMD4	8.89557e-195	-0.451603	0.079	0.22	3.40024e-190
MRPL50	2.0382e-194	-0.437788	0.059	0.19	7.79082e-190
H2AFZ	1.12704e-193	-0.334561	0.204	0.401	4.308e-189
RAB13	1.46471e-193	-0.477626	0.076	0.214	5.59872e-189
PGAM1	5.71867e-193	-0.383087	0.115	0.276	2.18591e-188
PPP1CA	7.5734e-192	-0.360475	0.118	0.28	2.89486e-187
PA2G4	1.10226e-191	-0.438751	0.099	0.249	4.2133e-187
APOC2	1.25397e-191	0.788079	0.125	0.037	4.79316e-187
TMEM14B	1.31529e-190	-0.410681	0.141	0.308	5.02756e-186
COMMD6	6.85361e-189	-0.277846	0.339	0.588	2.61972e-184
PPP1CB	3.53472e-188	1.16831	0.323	0.209	1.35111e-183
ETFRF1	6.28512e-188	-0.425393	0.067	0.2	2.40243e-183
AMACR	4.83826e-187	0.903634	0.183	0.077	1.84938e-182
FYN	1.75647e-186	-0.468622	0.072	0.207	6.71394e-182
CHP1	2.04442e-186	-0.442134	0.078	0.216	7.81457e-182
DDAH2	3.19025e-186	-0.45559	0.056	0.181	1.21944e-181
RBIS	3.43456e-186	0.663184	0.107	0.028	1.31283e-181
FAU	4.74733e-186	-0.317816	0.655	0.887	1.81462e-181
TRAPPC4	5.62239e-186	-0.433969	0.081	0.219	2.1491e-181
ELF3	6.86334e-186	-0.628329	0.031	0.139	2.62344e-181
EIF3K	1.17659e-185	-0.31841	0.37	0.623	4.49739e-181
C18orf32	1.2498e-185	0.958446	0.208	0.096	4.77725e-181
ANAPC16	1.71222e-185	-0.284412	0.239	0.449	6.5448e-181
ATP6V0E1	2.79056e-185	-0.333442	0.29	0.513	1.06666e-180
MRPS18C	2.8137e-185	-0.442868	0.083	0.222	1.07551e-180
ATP1B1	5.28497e-185	0.878502	0.597	0.562	2.02013e-180
MRPL47	1.08497e-184	-0.444014	0.073	0.206	4.14719e-180
HIST1H2BD	3.82226e-184	-0.49367	0.024	0.128	1.46102e-179
NQO2	6.04468e-184	-0.320003	0.308	0.543	2.31052e-179
SEM1	7.13937e-184	-0.266853	0.23	0.441	2.72895e-179
COPE	1.33831e-183	-0.300192	0.221	0.421	5.11555e-179
CRYL1	8.08534e-183	-0.430547	0.368	0.591	3.09054e-178
NDUFS3	8.56034e-183	-0.35812	0.139	0.303	3.27211e-178
FAM107B	9.73319e-183	-0.401348	0.134	0.298	3.72041e-178
SF3B5	1.02277e-182	-0.25391	0.26	0.479	3.90943e-178
MRPL18	2.53627e-182	-0.454821	0.08	0.214	9.69463e-178
RAB5C	1.48752e-181	-0.342145	0.185	0.369	5.6859e-177
GABARAPL1	2.38341e-181	-0.359112	0.102	0.252	9.11033e-177
SRSF9	3.32479e-180	-0.325499	0.182	0.362	1.27087e-175
JPT1	4.24586e-180	-0.439541	0.058	0.182	1.62294e-175
COX20	5.54537e-180	-0.335475	0.196	0.384	2.11966e-175
GCSH	7.39815e-180	-0.285535	0.291	0.52	2.82787e-175
EPHX1	1.08439e-179	-0.489521	0.043	0.157	4.14496e-175
TUBB	1.76717e-179	-0.386942	0.091	0.232	6.75483e-175
SNX10	2.62111e-179	-0.440292	0.062	0.189	1.00189e-174
MRPL51	3.32923e-179	-0.263336	0.239	0.449	1.27257e-174
UQCRC2	6.8e-179	-0.397945	0.146	0.308	2.59923e-174
ACO2	1.12436e-176	-0.354425	0.138	0.299	4.29774e-172
NDUFAB1	1.15309e-176	-0.295694	0.269	0.484	4.40755e-172
HNRNPDL	1.19772e-176	-0.358565	0.134	0.293	4.57818e-172
CLU	3.5941e-176	-0.324008	0.128	0.287	1.37381e-171
TPM1	4.84223e-176	-0.373905	0.123	0.277	1.85089e-171
GPX3	5.72276e-176	-0.429291	0.941	0.991	2.18747e-171
RSL24D1	5.76329e-176	-0.318351	0.143	0.31	2.20296e-171
COA3	8.16323e-176	-0.254287	0.293	0.518	3.12031e-171
NBDY	2.88146e-175	-0.336415	0.106	0.255	1.10141e-170
MRPL24	4.16279e-175	-0.340104	0.08	0.216	1.59118e-170
MSRA	1.18142e-174	-0.353154	0.294	0.511	4.51585e-170
ERRFI1	5.42724e-174	-0.516444	0.028	0.13	2.07451e-169
BDH2	1.16012e-173	-0.33973	0.34	0.577	4.43443e-169
TXNDC17	1.7231e-173	-0.28118	0.328	0.567	6.58638e-169
MTIF3	1.8324e-173	-0.291931	0.193	0.38	7.00418e-169
CDK2AP2	2.48445e-173	-0.363573	0.12	0.273	9.49657e-169
MAOA	1.21698e-172	-0.389414	0.231	0.421	4.65178e-168
DAB2	4.22154e-172	-0.37506	0.502	0.754	1.61364e-167
SERPINA1	3.44736e-171	-0.65769	0.222	0.398	1.31772e-166
UXT	7.11342e-171	-0.250286	0.208	0.4	2.71903e-166
RTRAF	2.23665e-170	-0.301703	0.139	0.298	8.54937e-166
TMEM14C	5.57724e-170	-0.327345	0.156	0.321	2.13184e-165
SNRPD3	1.82064e-169	-0.309522	0.14	0.3	6.9592e-165
CAMLG	1.98833e-169	-0.379023	0.073	0.201	7.60018e-165
NDUFA11	2.02422e-169	-0.287749	0.4	0.648	7.73737e-165
ZFAS1	3.4371e-169	-0.28177	0.148	0.314	1.3138e-164
RAB7A	1.45783e-168	-0.323437	0.148	0.31	5.57239e-164
FKBP8	4.67077e-168	-0.268782	0.137	0.296	1.78535e-163
ANAPC13	7.5964e-168	-0.265208	0.169	0.342	2.90365e-163
NDUFAF2	8.61184e-168	-0.470286	0.043	0.152	3.29179e-163
ARG2	1.03755e-167	-0.569411	0.07	0.193	3.96594e-163
C11orf58	1.47947e-167	-0.322792	0.166	0.332	5.65513e-163
MAGOH	1.6125e-167	-0.403863	0.054	0.17	6.16363e-163
SNRPF	2.67922e-167	-0.321242	0.12	0.27	1.0241e-162
PDCD5	1.84013e-166	-0.396083	0.089	0.221	7.03373e-162
DYNC1I2	2.48863e-166	-0.394417	0.114	0.258	9.51255e-162
NENF	4.74277e-166	-0.263642	0.235	0.431	1.81288e-161
POLR2G	1.05909e-165	-0.386752	0.044	0.153	4.04828e-161
PSMC5	1.82931e-165	-0.292037	0.162	0.328	6.99235e-161
SPAG7	8.533e-164	-0.341133	0.102	0.242	3.26165e-159
IGBP1	2.52309e-163	-0.398596	0.072	0.196	9.64424e-159
ENOSF1	4.12262e-163	-0.44752	0.099	0.233	1.57583e-158
TAF10	1.40289e-162	0.90669	0.17	0.074	5.3624e-158
C11orf1	1.50523e-162	-0.400359	0.084	0.212	5.75357e-158
DDX24	2.35016e-162	-0.406429	0.103	0.241	8.98324e-158
MGST2	2.54632e-162	-0.345908	0.125	0.273	9.73305e-158
PCBP2	1.52584e-161	0.937195	0.545	0.531	5.83235e-157
EIF3M	1.64178e-161	-0.368191	0.093	0.225	6.27555e-157
TST	2.14144e-161	0.981283	0.389	0.294	8.18545e-157
TOMM7	2.21263e-161	-0.285005	0.473	0.729	8.45757e-157
TUBA4A	2.44118e-161	-0.468443	0.043	0.148	9.33118e-157
LACTB2	6.25629e-161	-0.35353	0.151	0.307	2.3914e-156
HAGH	1.14606e-160	-0.307966	0.233	0.424	4.38069e-156
PSMD8	1.96792e-160	-0.297263	0.158	0.319	7.5222e-156
TSFM	2.00805e-160	-0.442087	0.054	0.165	7.67556e-156
PEPD	3.314e-160	-0.328476	0.433	0.675	1.26674e-155
TPRKB	6.11291e-160	-0.417567	0.057	0.17	2.3366e-155
DDX1	6.42205e-159	-0.473384	0.064	0.179	2.45476e-154
DMAC1	1.78126e-158	-0.289977	0.103	0.242	6.80868e-154
IDH3G	1.94017e-158	-0.337601	0.119	0.263	7.4161e-154
PSENEN	8.06701e-158	-0.370989	0.081	0.207	3.08353e-153
ASL	1.46834e-157	-0.355274	0.116	0.257	5.61258e-153
NSMCE1	3.47145e-157	-0.370996	0.068	0.187	1.32693e-152
TMSB4X	1.56219e-156	-0.53841	0.126	0.268	5.97133e-152
RPL26L1	4.63481e-156	-0.345464	0.089	0.218	1.77161e-151
SRSF5	1.78009e-155	-0.366408	0.106	0.242	6.80421e-151
NDUFA7	4.0204e-155	1.00323	0.239	0.134	1.53676e-150
LINC02754	7.25929e-155	0.700232	0.105	0.032	2.77479e-150
WDR61	8.3875e-155	-0.412556	0.048	0.153	3.20604e-150
PFDN2	8.9082e-155	-0.281072	0.132	0.28	3.40507e-150
FOLR1	9.34899e-155	-0.350523	0.16	0.32	3.57356e-150
NAXE	1.28509e-154	-0.316575	0.098	0.23	4.91214e-150
ERGIC3	1.38567e-154	-0.353444	0.087	0.214	5.29657e-150
MRPL22	2.88717e-154	-0.339463	0.086	0.212	1.10359e-149
TAX1BP3	5.44633e-154	-0.361765	0.056	0.168	2.0818e-149
CHMP4B	1.24697e-153	-0.341144	0.065	0.182	4.76643e-149
LYPLAL1	1.89246e-153	-0.264976	0.169	0.331	7.23375e-149
SSB	2.93095e-153	-0.421193	0.08	0.201	1.12033e-148
EIF3J	5.66511e-153	-0.332518	0.102	0.237	2.16543e-148
TOMM22	9.70008e-153	-0.268545	0.11	0.249	3.70776e-148
PRODH2	1.29668e-152	-0.438785	0.235	0.41	4.95643e-148
IFT43	1.7377e-152	-0.355742	0.061	0.174	6.6422e-148
ECHDC1	8.18623e-152	-0.351379	0.113	0.248	3.12911e-147
EIF3D	3.89717e-151	-0.375175	0.063	0.175	1.48965e-146
MRPS35	2.10914e-150	-0.359401	0.106	0.238	8.06196e-146
RNF7	4.57431e-150	-0.257817	0.16	0.318	1.74848e-145
EIF5	6.002e-150	-0.339055	0.137	0.281	2.2942e-145
RANBP1	1.86364e-149	-0.311538	0.09	0.216	7.12358e-145
HNRNPA2B1	3.99329e-149	-0.264412	0.241	0.427	1.5264e-144
GHITM	1.1118e-148	-0.279929	0.343	0.565	4.24975e-144
COMMD8	1.3611e-148	-0.321584	0.106	0.239	5.20269e-144
EIF2S2	1.77308e-148	-0.25666	0.148	0.302	6.77741e-144
RPS17	1.85094e-148	-0.303147	0.371	0.588	7.07503e-144
ETFA	3.62418e-148	-0.290564	0.198	0.367	1.38531e-143
AP3S1	5.00051e-148	-0.304717	0.058	0.168	1.91139e-143
ENO1	6.62699e-148	-0.271896	0.367	0.595	2.5331e-143
MGMT	3.11988e-147	-0.250787	0.163	0.32	1.19254e-142
TMA7	5.85684e-147	-0.264066	0.483	0.734	2.23872e-142
COPS6	4.69926e-146	-0.324631	0.102	0.231	1.79624e-141
SLC16A9	1.18177e-145	1.03324	0.367	0.277	4.51721e-141
CLDN10	2.41028e-145	-0.30527	0.146	0.294	9.21304e-141
ELOB	1.44758e-144	-0.276779	0.548	0.793	5.53322e-140
CCDC198	1.66377e-144	-0.337931	0.089	0.211	6.3596e-140
METTL9	3.45993e-144	-0.258049	0.211	0.382	1.32252e-139
FAH	6.70095e-144	-0.274385	0.151	0.3	2.56137e-139
LY6E	9.71736e-143	-0.390924	0.09	0.21	3.71436e-138
ENSA	3.90864e-142	-0.316736	0.086	0.205	1.49404e-137
C1orf43	4.22786e-142	-0.279917	0.143	0.287	1.61606e-137
ID2	2.4841e-141	-0.314997	0.11	0.241	9.49521e-137
LRPAP1	6.70865e-141	-0.370945	0.143	0.285	2.56432e-136
SNHG9	8.61219e-141	1.00194	0.173	0.084	3.29192e-136
HES1	1.74892e-140	-0.432778	0.024	0.109	6.68507e-136
RTF1	4.05666e-140	-0.370346	0.071	0.182	1.55062e-135
PCSK1N	7.86039e-140	-0.27424	0.449	0.684	3.00455e-135
NDUFAF4	9.4831e-140	-0.360718	0.041	0.137	3.62482e-135
CNIH1	1.43783e-139	-0.335615	0.062	0.17	5.49598e-135
AK6	3.17901e-139	-0.291723	0.064	0.172	1.21514e-134
SUPT4H1	3.30194e-139	-0.252822	0.116	0.25	1.26213e-134
SSR2	3.74546e-139	-0.286535	0.13	0.268	1.43167e-134
PDCD6	7.09674e-139	-0.31692	0.099	0.221	2.71266e-134
PSMC1	9.84187e-139	-0.357618	0.067	0.175	3.76196e-134
DNAJC12	1.49694e-138	-0.350768	0.066	0.174	5.7219e-134
BUD31	1.93228e-138	-0.261873	0.114	0.246	7.38594e-134
BEX4	9.31e-138	-0.295956	0.085	0.204	3.55865e-133
RETREG1	2.57173e-137	-0.39226	0.061	0.166	9.83019e-133
OTUD6B-AS1	4.36022e-137	-0.351307	0.068	0.176	1.66665e-132
TIMM17A	1.11555e-136	-0.37576	0.048	0.145	4.26407e-132
NDRG1	1.81472e-136	0.973902	0.224	0.127	6.93658e-132
RHOA	2.115e-136	-0.256213	0.173	0.326	8.08437e-132
ACY3	2.16036e-136	-0.306678	0.188	0.348	8.25774e-132
EEF1E1	2.97751e-136	-0.288553	0.077	0.19	1.13812e-131
UBE2L3	3.77827e-136	-0.271187	0.121	0.254	1.44421e-131
CCT8	3.8724e-135	-0.362696	0.089	0.205	1.48019e-130
MRPS14	6.19587e-135	-0.355128	0.043	0.137	2.36831e-130
ERP29	9.56249e-134	-0.267003	0.149	0.291	3.65516e-129
AIMP1	1.21913e-133	-0.388924	0.068	0.174	4.66001e-129
RTN4	3.49111e-133	-0.259355	0.299	0.498	1.33444e-128
UBE2V2	3.87699e-133	-0.316073	0.049	0.147	1.48194e-128
SH3BGRL	5.45037e-133	-0.283764	0.097	0.218	2.08335e-128
SREK1IP1	2.91259e-132	-0.36762	0.033	0.119	1.11331e-127
COX7B	4.77324e-132	-0.279499	0.551	0.787	1.82452e-127
MRPL36	6.95511e-132	-0.258616	0.089	0.206	2.65852e-127
ABCC6	8.82875e-132	-0.31981	0.065	0.17	3.3747e-127
TMEM205	1.03615e-131	-0.336987	0.117	0.243	3.96059e-127
GGCT	1.21277e-130	-0.303039	0.085	0.198	4.63569e-126
CBR1	1.55778e-130	-0.264559	0.169	0.317	5.95445e-126
PHYH	2.98102e-130	-0.273963	0.21	0.375	1.13947e-125
DUT	1.34982e-129	-0.260689	0.13	0.261	5.15955e-125
HNRNPA0	1.40109e-129	-0.3141	0.058	0.158	5.35553e-125
OAZ2	5.79256e-129	-0.335407	0.024	0.103	2.21415e-124
CYP4F3	1.30717e-128	0.777994	0.123	0.049	4.99652e-124
TBCB	1.7888e-128	-0.295905	0.085	0.198	6.83751e-124
NAA10	1.35209e-127	-0.262507	0.089	0.204	5.16821e-123
DCTN6	1.9276e-127	-0.307303	0.06	0.159	7.36804e-123
CYB5A	2.52476e-127	-0.270107	0.749	0.916	9.65066e-123
TMEM126B	5.32102e-127	-0.309208	0.074	0.18	2.03391e-122
EMC4	8.63684e-127	-0.321865	0.045	0.137	3.30135e-122
ACTN4	1.15268e-126	0.952682	0.231	0.138	4.40601e-122
HMGN5	1.58946e-126	-0.402596	0.03	0.111	6.07554e-122
COMMD1	3.46789e-126	-0.269948	0.093	0.208	1.32557e-121
DDX18	6.66473e-126	-0.338842	0.077	0.184	2.54753e-121
AKR7A3	2.80628e-125	-0.25499	0.305	0.498	1.07267e-120
JUND	3.21795e-125	0.910507	0.175	0.089	1.23003e-120
NR1H4	3.31975e-125	-0.308018	0.067	0.17	1.26894e-120
ZMAT2	5.52126e-125	-0.283148	0.075	0.181	2.11045e-120
BHMT2	6.30532e-125	0.816379	0.459	0.405	2.41015e-120
NDUFA3	8.08925e-125	-0.264328	0.442	0.662	3.09203e-120
MEAF6	1.82781e-124	-0.250602	0.075	0.182	6.98661e-120
NOSIP	1.12857e-123	-0.268137	0.051	0.146	4.31383e-119
ZFP36L1	1.55995e-123	1.04531	0.247	0.158	5.96275e-119
TCP1	2.26483e-123	-0.299885	0.071	0.174	8.65709e-119
SLC25A4	3.30018e-123	-0.331983	0.096	0.208	1.26146e-118
PSMG2	4.35053e-123	-0.269832	0.094	0.208	1.66295e-118
SUCLG1	6.44598e-123	0.487871	0.824	0.876	2.46391e-118
GRPEL1	1.27907e-122	-0.273674	0.1	0.216	4.88912e-118
EIF3I	1.34603e-122	-0.254942	0.109	0.228	5.14506e-118
PTRHD1	4.19918e-122	-0.259721	0.087	0.198	1.60509e-117
HSD17B11	1.02979e-121	-0.315441	0.083	0.19	3.93626e-117
UCHL3	1.83487e-121	-0.31545	0.045	0.133	7.01361e-117
GTF2A2	4.15368e-121	-0.284858	0.068	0.169	1.5877e-116
PSMC4	1.2459e-120	-0.29453	0.091	0.201	4.76234e-116
MRPS23	1.45827e-120	-0.271054	0.094	0.206	5.57408e-116
GADD45B	1.31992e-119	-0.323095	0.048	0.138	5.04527e-115
TNFRSF12A	1.3652e-119	-0.383466	0.034	0.114	5.21834e-115
NDUFA9	1.96125e-119	-0.308703	0.082	0.187	7.4967e-115
COA5	6.43657e-119	-0.262618	0.088	0.197	2.46032e-114
PDHA1	2.91237e-118	-0.277111	0.11	0.226	1.11322e-113
SARAF	4.7495e-118	-0.253945	0.16	0.298	1.81545e-113
SON	4.10864e-117	-0.301053	0.112	0.228	1.57049e-112
CHMP2B	4.16626e-117	-0.304402	0.064	0.159	1.59251e-112
CFAP36	5.49221e-116	-0.269085	0.07	0.169	2.09934e-111
ACAA2	6.83544e-115	-0.251223	0.314	0.503	2.61278e-110
ZBTB8OS	7.55062e-115	-0.270896	0.059	0.153	2.88615e-110
PUM3	4.09991e-114	-0.354011	0.036	0.114	1.56715e-109
METTL5	2.03306e-113	-0.30429	0.047	0.133	7.77116e-109
VKORC1	7.69995e-113	-0.251809	0.102	0.214	2.94323e-108
CD81	1.24069e-112	0.686539	0.116	0.048	4.7424e-108
LSM1	1.89481e-112	-0.3135	0.049	0.136	7.24274e-108
ARPC1A	3.80192e-112	-0.255468	0.078	0.178	1.45325e-107
DNAJC7	4.40457e-112	-0.283475	0.079	0.179	1.6836e-107
CLIC4	9.50455e-111	0.911326	0.4	0.342	3.63302e-106
PFDN4	7.7918e-110	-0.267096	0.052	0.14	2.97834e-105
FMO4	1.30304e-109	0.808724	0.141	0.068	4.98075e-105
MRPS5	2.85099e-109	-0.319602	0.057	0.145	1.08976e-104
PNPLA4	4.29055e-109	-0.28387	0.064	0.156	1.64002e-104
BCAS2	8.08328e-108	-0.280079	0.041	0.121	3.08975e-103
MRPL15	9.29714e-108	-0.2555	0.058	0.147	3.55374e-103
DNAJC8	2.36493e-107	-0.27204	0.097	0.202	9.0397e-103
SYAP1	3.92559e-107	-0.269424	0.083	0.183	1.50052e-102
PAIP1	4.26997e-107	-0.260576	0.069	0.162	1.63215e-102
ARID5B	7.41589e-107	-0.267437	0.147	0.271	2.83465e-102
REEP5	3.20404e-106	-0.303091	0.081	0.178	1.22471e-101
ILF2	3.2629e-106	-0.273073	0.108	0.217	1.24721e-101
PSPH	7.79858e-106	-0.293202	0.034	0.108	2.98093e-101
SPAG9	7.88912e-106	0.925121	0.199	0.118	3.01554e-101
ALDH7A1	3.32409e-105	-0.255137	0.176	0.306	1.2706e-100
TIMM9	2.54585e-104	-0.268007	0.051	0.134	9.73125e-100
AC009403.1	3.42454e-104	-0.273567	0.044	0.124	1.309e-99
ZBTB20	5.27657e-104	-0.30001	0.09	0.191	2.01692e-99
RBBP4	1.8248e-103	0.885853	0.159	0.084	6.97512e-99
PFDN1	2.15596e-103	-0.276562	0.067	0.157	8.24093e-99
MALAT1	3.25667e-103	-1.69289	0.341	0.231	1.24483e-98
DPCD	8.33372e-103	-0.257664	0.047	0.128	3.18548e-98
DPM1	1.1347e-102	-0.275631	0.037	0.112	4.33727e-98
EIF2A	1.39434e-102	-0.266574	0.067	0.157	5.32972e-98
BLVRA	2.91942e-101	-0.294111	0.044	0.121	1.11592e-96
AC026462.3	8.39383e-101	-0.378603	0.058	0.142	3.20846e-96
EPCAM	8.68381e-101	-0.251338	0.11	0.216	3.3193e-96
EAF2	2.07995e-100	-0.25667	0.069	0.158	7.95041e-96
AUH	4.64397e-100	-0.283839	0.062	0.147	1.77511e-95
EAPP	8.19382e-99	-0.271028	0.073	0.163	3.13201e-94
GMPR2	1.09179e-98	-0.251966	0.063	0.149	4.17325e-94
MAGED2	5.79788e-98	-0.253762	0.076	0.168	2.21618e-93
FRG1	6.54912e-98	-0.257207	0.057	0.139	2.50334e-93
TGIF1	5.80933e-97	-0.263437	0.044	0.12	2.22056e-92
IL17RB	7.38e-97	-0.365484	0.033	0.101	2.82093e-92
DDX21	5.48759e-96	-0.26108	0.054	0.134	2.09758e-91
GLRX3	2.58246e-95	-0.260444	0.044	0.119	9.87121e-91
BPI	4.12967e-95	-0.34147	0.034	0.103	1.57852e-90
LINC01781	4.43176e-95	-0.360865	0.048	0.125	1.694e-90
THBS1	1.87011e-94	0.858363	0.139	0.071	7.14832e-90
TTC1	2.10082e-94	-0.256687	0.072	0.159	8.03016e-90
ARL5A	2.18813e-93	0.703487	0.137	0.069	8.3639e-89
NFKBIA	2.82884e-92	-0.317339	0.045	0.118	1.0813e-87
ALDH6A1	1.91227e-91	0.554581	0.583	0.584	7.30948e-87
CIR1	5.47094e-91	-0.275336	0.047	0.12	2.09121e-86
UBE2V1	1.28371e-90	0.588485	0.11	0.049	4.90685e-86
PMPCB	9.44646e-90	-0.258821	0.068	0.15	3.61082e-85
COMMD3	3.14692e-89	-0.252175	0.046	0.118	1.20288e-84
SLC27A2	3.39252e-89	-0.300509	0.119	0.221	1.29676e-84
RBKS	7.60064e-88	-0.253506	0.056	0.132	2.90527e-83
RGN	2.61873e-85	-0.292468	0.108	0.202	1.00098e-80
OGDH	6.07936e-85	0.743114	0.143	0.077	2.32377e-80
CRYM	6.98989e-85	-0.252872	0.117	0.215	2.67182e-80
SEC11C	1.11948e-84	-0.26402	0.065	0.143	4.27909e-80
SOD3	1.41209e-84	-0.250848	0.073	0.156	5.39759e-80
TINAGL1	1.68739e-84	-0.268192	0.039	0.106	6.44988e-80
ATG3	2.64611e-84	-0.253172	0.039	0.105	1.01145e-79
TAF1D	1.76399e-83	-0.268128	0.045	0.114	6.74266e-79
GATD3B	2.16714e-83	0.634999	0.142	0.076	8.28366e-79
NORAD	3.3516e-82	0.79346	0.161	0.094	1.28112e-77
TSPAN33	4.92452e-82	0.739326	0.162	0.094	1.88235e-77
TBRG1	1.33593e-80	-0.252272	0.038	0.101	5.10646e-76
PIGP	1.75764e-79	-0.253208	0.047	0.114	6.71842e-75
AGT	1.17743e-78	-0.311356	0.073	0.15	4.50062e-74
USP16	1.2792e-78	-0.251594	0.037	0.1	4.8896e-74
EZR	3.362e-77	0.843079	0.319	0.26	1.28509e-72
RIOK3	4.19237e-74	0.684762	0.136	0.076	1.60249e-69
ABHD10	1.24871e-69	0.65828	0.115	0.06	4.77308e-65
SLC22A12	5.40184e-68	0.853851	0.265	0.206	2.0648e-63
FNIP2	9.46564e-66	0.777404	0.154	0.096	3.61815e-61
PTMS	6.45569e-64	0.770439	0.454	0.46	2.46762e-59
ACO1	9.80037e-64	0.821836	0.273	0.216	3.74609e-59
SLC7A8	1.16338e-62	0.748693	0.235	0.173	4.44691e-58
NSA2	1.19667e-60	0.917669	0.311	0.269	4.57416e-56
CTNNB1	2.09866e-60	0.759198	0.15	0.095	8.02192e-56
GSTA2	4.65157e-60	-0.435382	0.306	0.419	1.77802e-55
CELF1	8.22237e-60	0.672187	0.107	0.059	3.14292e-55
SLC2A4RG	1.56468e-59	0.779308	0.255	0.199	5.98085e-55
KL	7.14087e-58	0.730701	0.213	0.155	2.72953e-53
RPL36A	1.13122e-57	0.630969	0.466	0.461	4.32398e-53
C6orf62	2.38725e-57	0.740874	0.138	0.085	9.12501e-53
GNS	1.12965e-54	0.639475	0.146	0.093	4.31796e-50
HLA-A	5.37756e-54	0.434532	0.171	0.278	2.05552e-49
AFMID	2.51424e-53	0.706051	0.161	0.107	9.61042e-49
PRKAA2	3.47725e-53	0.738691	0.159	0.106	1.32914e-48
AVP	6.78576e-53	0.676976	0.103	0.058	2.59379e-48
HNF4A	1.8179e-52	0.755161	0.218	0.164	6.94875e-48
UBE2M	1.26697e-51	0.579417	0.106	0.06	4.84287e-47
OGDHL	8.1803e-48	0.675208	0.163	0.112	3.12684e-43
NDUFA13	9.78997e-48	0.509059	0.521	0.547	3.74212e-43
FAM120A	1.25583e-47	0.673023	0.145	0.097	4.80028e-43
BRI3	1.43472e-47	0.595641	0.485	0.518	5.48406e-43
PCBP1	3.26044e-47	0.737153	0.411	0.413	1.24627e-42
CLCN5	1.53803e-46	0.543775	0.108	0.064	5.87898e-42
SLC16A12	2.21713e-46	0.650829	0.146	0.097	8.47476e-42
RAB21	1.07647e-45	0.62747	0.139	0.091	4.11468e-41
RBP4	1.36365e-45	-0.685784	0.195	0.268	5.21242e-41
NUDT4	1.85908e-45	0.637103	0.109	0.066	7.10613e-41
DDX17	7.91463e-44	0.704885	0.173	0.125	3.02529e-39
WDR18	2.83219e-42	0.811034	0.235	0.193	1.08258e-37
AOC1	4.89459e-42	0.852663	0.222	0.178	1.87091e-37
CDH2	5.36375e-42	0.538019	0.108	0.066	2.05024e-37
AGPAT3	2.06434e-41	0.551347	0.134	0.089	7.89072e-37
PPP1R14B	5.1037e-41	0.577932	0.133	0.088	1.95084e-36
ATOX1	6.54898e-41	0.402448	0.649	0.725	2.50328e-36
CYFIP2	1.45537e-40	0.616507	0.124	0.081	5.56301e-36
BIRC2	3.34383e-39	0.701456	0.166	0.122	1.27815e-34
MME	2.65488e-38	0.60124	0.225	0.18	1.0148e-33
GLS	5.6734e-38	0.652669	0.441	0.462	2.1686e-33
EIF5A	9.14415e-38	0.633062	0.198	0.152	3.49526e-33
TBL1XR1	4.33404e-37	0.626113	0.122	0.082	1.65664e-32
EIF4EBP2	5.96296e-36	0.718642	0.202	0.161	2.27928e-31
CMIP	7.237e-36	0.580619	0.107	0.069	2.76627e-31
HSPA1B	1.34802e-35	0.489663	0.101	0.064	5.15269e-31
ZBTB44	1.42827e-33	0.619494	0.129	0.09	5.45941e-29
NFIA	3.25346e-33	0.690653	0.172	0.132	1.2436e-28
GPAT3	4.55669e-33	0.592569	0.13	0.091	1.74175e-28
RBM47	1.07109e-32	0.708784	0.209	0.171	4.09412e-28
CANX	2.16225e-32	0.704985	0.256	0.225	8.26499e-28
RPS26	1.7553e-31	0.317235	0.643	0.684	6.70945e-27
ACOT2	2.11362e-31	0.454258	0.104	0.068	8.0791e-27
PARD6B	1.87065e-30	0.637784	0.175	0.137	7.15039e-26
NPR3	2.48128e-30	0.636988	0.219	0.182	9.48445e-26
LGMN	3.13893e-28	1.02234	0.227	0.2	1.19983e-23
RNF152	5.14476e-28	0.640255	0.221	0.187	1.96653e-23
TOMM5	1.24808e-27	0.61791	0.26	0.23	4.77065e-23
PBX1	2.06851e-27	0.563045	0.113	0.08	7.90668e-23
ITGA6	6.88793e-27	0.467891	0.105	0.072	2.63284e-22
LRPPRC	7.75576e-27	0.496022	0.13	0.095	2.96456e-22
RAB1B	1.16382e-26	0.522052	0.1	0.068	4.44859e-22
NR2F2	7.72194e-26	0.518953	0.124	0.091	2.95163e-21
SEC31A	8.73094e-26	0.532977	0.128	0.094	3.33732e-21
PRAP1	1.91111e-24	0.770777	0.343	0.34	7.30503e-20
CLTC	8.02115e-24	0.600983	0.198	0.166	3.066e-19
CCND1	1.30378e-23	0.503448	0.114	0.083	4.98358e-19
COX8A	2.93535e-23	0.309659	0.676	0.78	1.12201e-18
METTL7A	4.06845e-23	0.627223	0.209	0.18	1.55512e-18
XPNPEP2	7.69524e-23	0.512682	0.131	0.1	2.94143e-18
TMEM106B	1.35393e-22	0.521047	0.122	0.091	5.17525e-18
IGFBP4	4.50415e-22	0.606886	0.268	0.247	1.72167e-17
SEC22B	7.46238e-22	0.58646	0.124	0.095	2.85242e-17
PRLR	8.07366e-22	0.475698	0.102	0.073	3.08608e-17
SLC3A1	8.68877e-22	0.270406	0.251	0.347	3.3212e-17
ABCD3	4.33018e-21	0.501276	0.128	0.097	1.65517e-16
CKB	8.68563e-21	0.600443	0.156	0.126	3.32e-16
UHMK1	2.44673e-20	0.542411	0.111	0.083	9.3524e-16
VAV3	2.60943e-20	0.486299	0.131	0.101	9.97428e-16
SLC6A19	4.52359e-20	0.48618	0.149	0.119	1.7291e-15
MAP7	6.75444e-20	0.572487	0.129	0.101	2.58182e-15
SERPINF2	2.57517e-19	0.496583	0.131	0.102	9.84333e-15
EPB41L3	5.36095e-19	0.506354	0.12	0.093	2.04917e-14
CDC42	1.11458e-18	0.574906	0.399	0.425	4.26035e-14
AFTPH	1.27445e-18	0.549318	0.122	0.096	4.87147e-14
ATP6V1A	3.68796e-18	0.54319	0.129	0.102	1.40969e-13
PJA2	8.66538e-18	0.449853	0.112	0.085	3.31225e-13
G3BP1	1.09026e-17	0.530694	0.125	0.099	4.16742e-13
CAPNS1	1.20755e-17	0.572454	0.18	0.154	4.61575e-13
TOB1	1.20789e-16	0.472742	0.102	0.078	4.61705e-12
DYNLL2	1.46864e-16	0.52012	0.13	0.104	5.61375e-12
IDH1	7.52498e-16	0.557997	0.169	0.145	2.87635e-11
ACADSB	2.48444e-15	0.564781	0.199	0.178	9.49651e-11
ASS1	2.8001e-15	0.315362	0.626	0.729	1.07031e-10
MRPS34	3.20563e-15	0.257079	0.207	0.275	1.22532e-10
IQGAP2	3.0129e-14	0.389688	0.117	0.093	1.15165e-09
DAP	5.30667e-14	0.558532	0.145	0.123	2.02842e-09
NCOA7	1.0379e-13	0.534776	0.164	0.142	3.96727e-09
ABAT	1.15472e-13	0.47712	0.158	0.135	4.4138e-09
MYO6	1.44622e-13	0.472415	0.151	0.128	5.52804e-09
MCCC2	1.51896e-13	0.403408	0.101	0.079	5.80607e-09
AGXT2	2.04958e-13	0.537988	0.337	0.348	7.83431e-09
SLC4A4	2.77939e-13	0.562796	0.239	0.229	1.06239e-08
WDR72	4.39971e-13	0.506985	0.153	0.132	1.68174e-08
ENTPD5	1.02362e-12	0.415586	0.112	0.09	3.91267e-08
WTAP	2.45138e-12	0.568263	0.134	0.115	9.37014e-08
PGLS	6.29296e-12	0.26008	0.17	0.22	2.40542e-07
METRN	1.30532e-11	0.410163	0.106	0.086	4.98945e-07
PAH	1.76393e-11	0.519833	0.322	0.332	6.74245e-07
WASL	3.53663e-11	0.437039	0.148	0.128	1.35184e-06
SRP9	6.15481e-11	0.258266	0.339	0.446	2.35262e-06
CD164	1.49552e-10	0.265527	0.27	0.351	5.71648e-06
KCNJ16	1.7871e-10	0.480478	0.141	0.123	6.83101e-06
ACOX1	2.65362e-10	0.482276	0.15	0.132	1.01432e-05
ITGB1	4.96089e-10	0.35033	0.106	0.088	1.89625e-05
PPP1R16A	5.62692e-10	0.529969	0.342	0.362	2.15083e-05
SRSF6	7.21495e-10	0.471374	0.102	0.085	2.75784e-05
NCKAP1	7.37514e-10	0.423791	0.108	0.09	2.81908e-05
MAOB	1.13624e-09	0.264429	0.164	0.209	4.34318e-05
CCNG2	1.18645e-09	0.419145	0.1	0.083	4.5351e-05
TGOLN2	1.85007e-09	0.424448	0.133	0.116	7.0717e-05
C7orf50	2.11995e-09	0.266236	0.136	0.174	8.10331e-05
FUOM	3.32457e-09	0.272675	0.265	0.339	0.000127079
ARHGDIA	3.92837e-09	0.252001	0.136	0.173	0.000150158
EFHD1	4.91033e-09	0.589723	0.158	0.145	0.000187692
MCRIP2	5.189e-09	0.310923	0.24	0.307	0.000198344
PSMD9	1.12701e-08	0.460429	0.144	0.127	0.000430787
DHRS4L2	1.50813e-08	0.483907	0.423	0.485	0.000576466
CHDH	1.91649e-08	0.475468	0.143	0.128	0.000732559
COL18A1	2.41256e-08	0.317834	0.109	0.092	0.000922177
SELENOP	3.26795e-08	0.292261	0.549	0.652	0.00124914
PCYOX1	3.37983e-08	0.355008	0.12	0.103	0.00129191
CERS2	3.66055e-08	0.433336	0.134	0.119	0.00139921
NEDD4L	6.06024e-08	0.446089	0.132	0.117	0.00231647
GIPC2	6.09941e-08	0.597522	0.265	0.273	0.00233144
G3BP2	1.81421e-07	0.463368	0.146	0.132	0.00693463
ANPEP	4.38014e-07	0.513411	0.365	0.407	0.0167426
GNPDA1	5.22366e-07	0.389431	0.148	0.135	0.0199669
ESRRA	5.7688e-07	0.435736	0.121	0.108	0.0220507
SMIM4	5.92121e-07	0.257083	0.168	0.206	0.0226332
TM9SF2	8.21505e-07	0.358738	0.108	0.094	0.0314012
CD59	8.88672e-07	0.26992	0.193	0.239	0.0339686
SPG21	1.15623e-06	0.394986	0.171	0.215	0.0441957
PLG	1.70379e-06	0.472214	0.245	0.246	0.0651257
ACTR2	1.79056e-06	0.443163	0.129	0.116	0.0684423
ACSL1	1.85566e-06	0.418967	0.146	0.134	0.0709308
ALDH3A2	2.15946e-06	0.364653	0.18	0.169	0.0825433
CYP17A1	2.29802e-06	0.412307	0.128	0.116	0.0878394
STAU1	2.37259e-06	0.270895	0.16	0.196	0.0906898
TRIM6	2.9179e-06	0.428213	0.11	0.098	0.111534
PAPOLA	3.93899e-06	0.282301	0.131	0.16	0.150564
PSAP	4.55569e-06	0.315711	0.243	0.304	0.174137
TMED2	7.00953e-06	0.272594	0.149	0.182	0.267932
RAB11FIP3	1.03236e-05	0.496095	0.329	0.36	0.394609
NMT1	1.13109e-05	0.455063	0.127	0.117	0.432346
HIPK2	1.16037e-05	0.397319	0.108	0.097	0.443541
PNPO	1.27403e-05	0.422613	0.123	0.112	0.486984
CA12	1.34935e-05	0.362955	0.102	0.091	0.515777
FBXO21	1.52716e-05	0.375843	0.133	0.121	0.58374
SLC25A10	1.74895e-05	0.397354	0.12	0.109	0.668517
MIA2	2.01648e-05	0.300893	0.106	0.094	0.770779
PNP	2.12323e-05	0.442883	0.159	0.15	0.811582
CMBL	2.19266e-05	0.393567	0.379	0.421	0.838124
TOP1	2.81389e-05	0.269158	0.127	0.153	1
CTSL	2.88894e-05	0.339022	0.135	0.164	1
ALDH4A1	2.90339e-05	0.319454	0.237	0.291	1
NCOA4	3.76687e-05	0.504171	0.169	0.163	1
SLC25A1	5.63025e-05	0.538845	0.16	0.155	1
FAM151A	5.65924e-05	0.328063	0.208	0.254	1
GNAS	6.98717e-05	0.386385	0.204	0.2	1
PTH1R	6.98827e-05	0.47124	0.306	0.329	1
HSPA1A	7.14982e-05	0.291778	0.129	0.117	1
CYS1	7.89423e-05	0.280933	0.106	0.094	1
EIF4A1	8.45405e-05	0.413512	0.212	0.21	1
AP2B1	9.18821e-05	0.394999	0.121	0.112	1
ZSCAN16-AS1	0.000112284	0.314898	0.18	0.217	1
CNN3	0.000116492	0.262987	0.32	0.392	1
PET100	0.000132765	0.455263	0.273	0.285	1
DDX3X	0.00014822	0.420061	0.129	0.121	1
CUX1	0.000154853	0.336279	0.105	0.095	1
PHB2	0.000185816	0.277673	0.143	0.17	1
ATP6V0B	0.000198195	0.274344	0.199	0.237	1
BZW1	0.000203939	0.259431	0.153	0.181	1
GNG12	0.000208212	0.335446	0.166	0.198	1
GK	0.000308467	0.436189	0.204	0.204	1
SNHG18	0.00032817	0.262025	0.1	0.12	1
INSR	0.000337924	0.391222	0.146	0.139	1
DPYS	0.00040659	0.262728	0.365	0.457	1
SELENOW	0.000421204	0.52346	0.32	0.355	1
MAT2B	0.000671126	0.484018	0.124	0.118	1
ARPP19	0.000824237	0.479587	0.15	0.147	1
TFEC	0.00092002	0.359401	0.118	0.11	1
ATP6V1B2	0.00102734	0.348862	0.224	0.269	1
AC010642.2	0.00112949	0.293878	0.091	0.108	1
TKFC	0.00135666	0.379508	0.126	0.12	1
HSP90B1	0.00189342	0.456085	0.224	0.271	1
CSNK1A1	0.00211846	0.413861	0.13	0.124	1
CALR	0.00227818	0.321079	0.174	0.205	1
MOB1A	0.00228324	0.466443	0.194	0.197	1
PRNP	0.00230792	0.371208	0.114	0.108	1
GTF2I	0.00234316	0.35271	0.149	0.144	1
DPM3	0.00236989	0.307273	0.153	0.179	1
GRINA	0.00246501	0.370377	0.11	0.104	1
TXN2	0.00254482	0.385734	0.196	0.232	1
YWHAE	0.00332502	0.308251	0.411	0.522	1
AL138826.1	0.00442528	0.267237	0.127	0.147	1
GGACT	0.00456046	0.329828	0.139	0.163	1
MSRB1	0.00468392	0.295634	0.31	0.375	1
KIF22	0.00491454	0.340702	0.162	0.19	1
PICALM	0.00591651	0.339643	0.116	0.11	1
ALDH1B1	0.00657532	0.462126	0.175	0.176	1
CAMK2N1	0.00704149	0.298776	0.351	0.435	1
UBXN6	0.0083153	0.321044	0.122	0.141	1
CSDE1	0.00869598	0.353442	0.221	0.26	1
GCHFR	0.00874123	0.332213	0.339	0.418	1
PPM1A	0.00986863	0.283684	0.098	0.114	1
GRN	0.0123766	0.272535	0.124	0.142	1
PDXK	0.0132456	0.262249	0.107	0.122	1
PPP1R1A	0.0139479	0.315578	0.131	0.15	1
ARMT1	0.0140921	0.303556	0.102	0.096	1
CLINT1	0.01604	0.324209	0.13	0.126	1
MAT2A	0.0162458	0.316204	0.154	0.177	1
EPN1	0.0187056	0.27805	0.091	0.104	1
PIPOX	0.0200868	0.293646	0.159	0.182	1
PXMP2	0.0233274	0.363537	0.257	0.305	1
PLEKHB2	0.0283531	0.484428	0.207	0.219	1
TMBIM6	0.0301024	0.396815	0.456	0.557	1
DDAH1	0.031206	0.506005	0.264	0.291	1
CTSB	0.0387967	0.723373	0.294	0.337	1
ARHGEF12	0.0407758	0.354204	0.107	0.104	1
SNHG7	0.0427702	0.339542	0.118	0.115	1
YPEL3	0.0456922	0.276616	0.096	0.108	1
GRB2	0.0508733	0.307043	0.101	0.098	1
ENDOG	0.0553107	0.304519	0.116	0.13	1
ACADM	0.0615444	0.296094	0.372	0.456	1
LPP	0.0636477	0.331941	0.101	0.098	1
PRKAR1A	0.0638585	0.483964	0.213	0.227	1
APLP2	0.0757101	0.408933	0.219	0.258	1
EIF2S3	0.0769969	0.33534	0.141	0.159	1
BICC1	0.078429	0.421559	0.15	0.153	1
LMAN1	0.0847571	0.27953	0.109	0.107	1
TMED4	0.0872834	0.364593	0.171	0.176	1
PDK2	0.0919024	0.321185	0.142	0.159	1
SFPQ	0.0989843	0.316342	0.108	0.106	1
GPS1	0.0993361	0.28839	0.109	0.121	1
DAZAP2	0.109487	0.466879	0.236	0.28	1
PFKL	0.109743	0.444342	0.162	0.168	1
NUCKS1	0.11758	0.399551	0.288	0.343	1
HOGA1	0.129984	0.270345	0.112	0.123	1
GPD1	0.130029	0.333491	0.267	0.31	1
GALNT11	0.1424	0.31064	0.202	0.23	1
TTC38	0.146083	0.357622	0.158	0.177	1
CYP4A11	0.182909	0.257437	0.125	0.138	1
NFE2L2	0.189572	0.341717	0.104	0.104	1
ATP6V0E2	0.189798	0.295259	0.122	0.134	1
ANGPTL3	0.203553	0.409305	0.25	0.274	1
SMS	0.20908	0.367105	0.335	0.401	1
IVD	0.216741	0.303624	0.129	0.13	1
FBXL5	0.223803	0.448456	0.244	0.268	1
EHHADH	0.23034	0.371801	0.185	0.195	1
CDH16	0.240194	0.278362	0.129	0.141	1
HP1BP3	0.252378	0.292249	0.126	0.137	1
C3orf85	0.302265	0.342211	0.154	0.17	1
FMC1	0.322109	0.39765	0.199	0.211	1
ENPEP	0.328729	0.379946	0.187	0.211	1
ADD3	0.349222	0.382597	0.184	0.195	1
SDC1	0.409082	0.283455	0.108	0.109	1
SDC4	0.413481	0.342275	0.156	0.172	1
PCMTD1	0.461456	0.256773	0.108	0.115	1
RAB29	0.492246	0.412469	0.184	0.205	1
VTI1B	0.5275	0.475133	0.235	0.272	1
UGT2B7	0.53515	0.731746	0.517	0.648	1
ACSF2	0.594687	0.362382	0.153	0.167	1
PBLD	0.601008	0.36324	0.349	0.407	1
AMD1	0.67367	0.318048	0.103	0.11	1
RAB14	0.676678	0.336091	0.127	0.132	1
LAMP1	0.715788	0.409508	0.187	0.204	1
UFM1	0.717726	0.357086	0.148	0.159	1
SNHG25	0.742814	0.365877	0.11	0.119	1
EIF4B	0.762883	0.425993	0.242	0.272	1
HPN	0.779586	0.374385	0.212	0.235	1
COTL1	0.795177	0.381971	0.279	0.315	1
EMX2	0.840993	0.45045	0.186	0.204	1
GPT	0.852267	0.329911	0.147	0.158	1
DDC	0.866103	0.348059	0.342	0.397	1
YWHAZ	0.876507	0.331784	0.159	0.169	1
SLC13A3	0.886656	0.378389	0.232	0.259	1
EIF4G2	0.900981	0.408724	0.277	0.32	1
UGT2A3	0.914771	0.310819	0.148	0.158	1
PPP2CB	0.92466	0.344862	0.109	0.114	1
CUL5	0.929104	0.276914	0.096	0.1	1
HNRNPU	0.96095	0.298598	0.149	0.159	1

## Sheet: LOH
	p_val	avg_log2FC	pct.1	pct.2	p_val_adj
ATP1A1	0	2.3103	0.874	0.379	0
ATP1B1	0	3.62241	0.964	0.559	0
RPL37A	0	-1.67835	0.606	0.912	0
RPL15	0	-1.5032	0.794	0.972	0
RPS3A	0	-2.05287	0.709	0.98	0
RPS14	0	-1.32443	0.833	0.963	0
HNRNPH1	0	2.73459	0.736	0.141	0
RPL10A	0	-1.59797	0.656	0.933	0
EEF1A1	0	-1.49888	0.985	0.997	0
RPS4X	0	-1.93471	0.8	0.976	0
RPS6	0	-1.6599	0.827	0.976	0
RPL27A	0	-2.23244	0.358	0.855	0
FTH1	0	-1.62921	0.942	0.994	0
MALAT1	0	2.3085	0.913	0.254	0
TPT1	0	-1.63169	0.893	0.967	0
ITM2B	0	1.7573	0.921	0.533	0
SLC12A1	0	3.39344	0.844	0.311	0
UMOD	0	3.65734	0.913	0.413	0
RPL13	0	-1.23591	0.905	0.985	0
PPDPF	0	-1.7907	0.557	0.915	0
RPL3	0	-1.62403	0.886	0.988	0
MT-ND1	0	2.58894	0.992	0.49	0
MT-ND2	0	2.11154	0.996	0.492	0
MT-CO1	0	1.96819	0.999	0.63	0
MT-CO2	0	2.67094	0.998	0.625	0
MT-ATP6	0	1.94994	0.999	0.641	0
MT-CO3	0	2.73833	0.996	0.602	0
MT-ND3	0	3.73185	0.998	0.571	0
MT-ND4L	0	3.87433	0.973	0.239	0
MT-ND4	0	1.83423	0.997	0.596	0
MT-ND5	0	2.29956	0.975	0.352	0
MT-CYB	0	1.54827	0.997	0.553	0
RPL21	9.66598e-306	-1.70601	0.771	0.944	3.69472e-301
RPL23A	4.69106e-304	-1.73192	0.578	0.892	1.79311e-299
RPL6	3.07967e-303	-1.34209	0.764	0.947	1.17717e-298
RPL10	7.26525e-302	-1.07002	0.955	0.99	2.77707e-297
RPL19	4.49899e-295	-1.11715	0.888	0.97	1.71969e-290
RPL31	1.70377e-293	-2.62792	0.278	0.75	6.51247e-289
RPL8	6.13731e-293	-1.09635	0.899	0.976	2.34593e-288
RPL26	3.29261e-292	-1.12961	0.927	0.981	1.25857e-287
RPL9	3.91018e-290	-1.36172	0.734	0.938	1.49463e-285
RPL14	1.63401e-283	-1.293	0.769	0.944	6.24585e-279
GAPDH	3.17994e-278	-1.32657	0.773	0.942	1.2155e-273
EIF1	5.63793e-278	-1.28845	0.811	0.956	2.15504e-273
MT-ATP8	5.9218e-278	2.63104	0.642	0.057	2.26355e-273
RPS18	2.08256e-277	-1.04987	0.922	0.98	7.9604e-273
SLC5A3	9.42575e-277	2.55791	0.656	0.088	3.6029e-272
RPS12	6.21644e-276	-1.07	0.917	0.983	2.37617e-271
RACK1	1.52294e-273	-1.46559	0.617	0.894	5.82129e-269
COX7C	3.38948e-273	-1.07144	0.903	0.975	1.29559e-268
KCNJ16	7.13251e-273	2.25838	0.694	0.139	2.72633e-268
RPL5	8.22025e-273	-1.37885	0.732	0.927	3.14211e-268
RPL35A	1.09798e-266	-1.20599	0.824	0.947	4.19693e-262
RPS27A	5.23159e-266	-1.0155	0.911	0.98	1.99972e-261
APLP2	2.802e-262	2.18982	0.692	0.141	1.07104e-257
RPS23	1.83849e-261	-1.00987	0.908	0.976	7.02745e-257
GSTP1	1.09533e-258	-1.52899	0.798	0.945	4.1868e-254
RPL32	6.67942e-256	-1.07376	0.905	0.975	2.55314e-251
RPL34	8.61022e-255	-1.08357	0.942	0.983	3.29117e-250
RPS8	4.73374e-253	-1.1248	0.859	0.964	1.80942e-248
MYL6	4.9459e-250	-1.32039	0.729	0.927	1.89052e-245
RPS2	4.82386e-249	-1.51575	0.534	0.868	1.84387e-244
RPS3	1.57809e-248	-1.21312	0.762	0.932	6.03208e-244
MYL12B	2.26591e-248	-1.54116	0.417	0.817	8.66123e-244
LDHB	2.44094e-248	-1.43717	0.792	0.926	9.33027e-244
RPS9	1.10423e-245	-1.14141	0.806	0.945	4.22081e-241
RPL11	1.36247e-238	-0.909827	0.931	0.985	5.2079e-234
NACA	1.05889e-237	-1.19511	0.735	0.915	4.0475e-233
RPL12	1.80575e-235	-1.15718	0.888	0.961	6.90231e-231
NEAT1	4.23488e-227	1.57471	0.59	0.053	1.61874e-222
UQCRB	6.22588e-223	-1.27193	0.695	0.897	2.37978e-218
PEBP1	2.80739e-222	-1.34808	0.866	0.955	1.0731e-217
RPL4	7.28876e-221	-1.55451	0.397	0.776	2.78605e-216
SOD1	4.32894e-220	-1.29801	0.598	0.867	1.6547e-215
RPS13	8.21945e-219	-1.0057	0.817	0.949	3.1418e-214
CA12	4.41072e-217	2.13394	0.605	0.118	1.68595e-212
MINOS1	2.94796e-212	-2.03356	0	0.28	1.12683e-207
EGF	5.42023e-210	2.34464	0.538	0.057	2.07183e-205
RPS7	5.37647e-209	-0.960949	0.839	0.948	2.0551e-204
RPS25	3.41916e-207	-1.04665	0.833	0.938	1.30694e-202
TMEM59	4.34838e-207	1.66761	0.716	0.268	1.66212e-202
SRP14	8.32547e-205	-1.07244	0.762	0.931	3.18233e-200
RPL7	8.99349e-205	-2.3271	0.526	0.805	3.43767e-200
COX5B	9.99794e-204	-1.0985	0.812	0.94	3.82161e-199
CYB5A	4.08049e-199	-1.16275	0.76	0.916	1.55973e-194
APP	1.27971e-198	1.73218	0.65	0.176	4.89157e-194
NPM1	9.49085e-198	-1.43164	0.481	0.776	3.62778e-193
ISCU	2.16721e-197	-1.51272	0.379	0.745	8.28394e-193
UBC	7.18317e-197	-1.52369	0.346	0.726	2.74569e-192
UBB	7.1065e-196	-1.13293	0.664	0.897	2.71639e-191
RPL7A	3.3364e-194	-1.02665	0.83	0.934	1.27531e-189
CANX	9.49422e-192	1.81385	0.631	0.189	3.62907e-187
RPLP1	1.53996e-191	-0.805463	0.963	0.981	5.88636e-187
RPS16	3.27377e-191	-1.45518	0.537	0.817	1.25137e-186
CHCHD2	1.92897e-190	-1.20027	0.609	0.858	7.37329e-186
RPL22	2.84982e-189	-1.12406	0.677	0.887	1.08932e-184
SPP1	1.43906e-186	1.83089	0.831	0.408	5.50068e-182
C19orf70	1.7647e-186	-1.69617	0	0.249	6.74537e-182
SAP18	8.80998e-186	-1.42989	0.333	0.708	3.36753e-181
FTL	5.85359e-185	-0.927738	0.985	0.997	2.23748e-180
CYSTM1	1.77122e-181	-1.27587	0.626	0.864	6.77029e-177
LINC00472	4.02604e-178	1.99414	0.443	0.019	1.53891e-173
BTF3	5.79668e-177	-1.28703	0.457	0.77	2.21572e-172
PTMA	7.20099e-175	-0.821707	0.891	0.963	2.75251e-170
SFRP1	1.16903e-174	2.15121	0.599	0.181	4.46849e-170
HSP90B1	9.99209e-174	1.63471	0.651	0.232	3.81938e-169
MUC1	1.3177e-173	1.76339	0.525	0.089	5.03677e-169
LAMTOR5	7.71997e-171	-1.43522	0.368	0.728	2.95088e-166
PRDX5	3.23319e-170	-1.12114	0.616	0.843	1.23585e-165
SLC16A7	7.72121e-170	1.84989	0.478	0.057	2.95135e-165
CD9	1.63653e-169	1.60997	0.59	0.157	6.25548e-165
CPEB4	7.00579e-167	1.83435	0.522	0.1	2.67789e-162
SERF2	1.49804e-166	-0.724926	0.932	0.976	5.72611e-162
SLC25A5	1.11233e-165	-1.32036	0.607	0.835	4.25177e-161
CLCNKB	1.41286e-163	1.79611	0.51	0.094	5.40051e-159
MPC2	1.27231e-162	-1.36736	0.391	0.713	4.86329e-158
RPS15	1.30246e-162	-0.761675	0.909	0.961	4.97853e-158
H3F3A	5.28613e-162	-1.00999	0.706	0.882	2.02057e-157
YBX1	3.00674e-159	-1.09017	0.6	0.837	1.14929e-154
PPIA	9.04673e-159	-0.993926	0.8	0.901	3.45802e-154
CDH16	9.77604e-159	1.67234	0.561	0.15	3.73679e-154
RPL38	1.03664e-158	-1.12133	0.583	0.82	3.96245e-154
DDX17	8.62977e-158	1.56164	0.617	0.218	3.29864e-153
RPL29	3.84313e-157	-0.870108	0.811	0.918	1.469e-152
EIF3H	1.53077e-156	-1.35919	0.192	0.553	5.85121e-152
RPL37	1.88111e-156	-0.926041	0.788	0.903	7.19034e-152
KNG1	2.40154e-156	1.08005	0.868	0.549	9.17966e-152
SNHG14	6.10523e-156	1.75455	0.425	0.035	2.33366e-151
HIST1H4C	3.60276e-155	-1.95268	0.437	0.693	1.37712e-150
CD81	1.79514e-154	1.48214	0.588	0.175	6.86176e-150
ATP5PO	2.06707e-154	-1.24535	0.489	0.785	7.90118e-150
TMBIM6	2.48804e-154	1.42774	0.648	0.259	9.51027e-150
ATP6V0B	6.4921e-153	1.46651	0.64	0.253	2.48154e-148
ATP5MG	1.80527e-150	-0.896873	0.804	0.922	6.90047e-146
NDUFA1	2.92017e-150	-1.05027	0.7	0.879	1.11621e-145
NDUFA4	3.44597e-150	-0.869701	0.876	0.956	1.31719e-145
HNRNPA1	3.24861e-148	-1.162	0.47	0.751	1.24175e-143
RPL18A	8.63949e-148	-0.909437	0.815	0.918	3.30236e-143
MYL12A	1.00394e-146	-1.3897	0.272	0.614	3.83746e-142
SCNN1A	3.33209e-146	1.62072	0.435	0.055	1.27366e-141
UQCRH	2.6419e-144	-0.957472	0.715	0.88	1.00984e-139
ATP6V0C	3.4877e-144	1.46804	0.569	0.18	1.33314e-139
RPLP2	3.54219e-144	-1.51671	0.591	0.814	1.35397e-139
CLIC1	8.72989e-144	-1.3083	0.323	0.653	3.33691e-139
SKP1	3.14899e-143	-1.03218	0.66	0.844	1.20367e-138
RPS24	7.72786e-143	-0.712224	0.937	0.966	2.9539e-138
UBA52	1.25964e-142	-1.04747	0.622	0.834	4.81486e-138
CTSD	5.8951e-142	1.56379	0.592	0.219	2.25334e-137
COX4I1	4.08787e-140	-0.878233	0.755	0.905	1.56255e-135
NDUFB4	5.68803e-140	-1.17377	0.461	0.761	2.17419e-135
H3F3B	7.68677e-140	-1.06731	0.57	0.807	2.93819e-135
RPL35	9.37852e-138	-0.827255	0.827	0.922	3.58485e-133
SLC25A6	1.88027e-137	-1.15186	0.479	0.765	7.18714e-133
ARPC3	1.34266e-135	-1.27406	0.267	0.605	5.13219e-131
DBI	2.48609e-135	-1.19218	0.492	0.766	9.50282e-131
RPS20	8.18618e-135	-2.04817	0.264	0.565	3.12909e-130
MUC15	4.53038e-133	1.58116	0.416	0.056	1.73169e-128
FAM96B	1.047e-132	-1.16134	0	0.18	4.00205e-128
COX6C	3.65208e-131	-1.00283	0.714	0.861	1.39597e-126
PARK7	7.02638e-131	-1.14713	0.417	0.72	2.68576e-126
ATP5PD	2.16789e-130	-1.13972	0.486	0.751	8.28655e-126
HSPB1	1.12869e-129	-1.29044	0.484	0.743	4.31431e-125
RPS27L	3.68693e-129	-1.37165	0.34	0.66	1.40929e-124
ATP5PF	1.80714e-128	-0.991377	0.714	0.867	6.90759e-124
HSPA8	8.95569e-128	-1.29774	0.304	0.614	3.42322e-123
RPL24	1.21833e-127	-0.6889	0.865	0.939	4.65695e-123
RPL13A	1.73931e-127	-2.25108	0.549	0.758	6.64833e-123
NDUFB3	2.98052e-127	-1.10053	0.456	0.731	1.13927e-122
PRDX6	1.15516e-125	-1.12178	0.487	0.742	4.41547e-121
CLDN16	1.64209e-125	1.72331	0.567	0.233	6.27672e-121
RPL27	1.90842e-125	-1.02814	0.573	0.801	7.29474e-121
OAZ1	6.39337e-125	-1.04555	0.5	0.762	2.4438e-120
MT1E	1.26868e-123	-1.44346	0.546	0.78	4.84939e-119
WSB1	2.91747e-120	1.58318	0.423	0.084	1.11517e-115
GLRX	4.44449e-120	-1.24628	0.317	0.624	1.69886e-115
SLC16A12	1.38924e-119	1.55149	0.42	0.084	5.31023e-115
RARRES3	1.74366e-119	-1.36232	0	0.163	6.66498e-115
PPP1CB	8.69338e-119	1.29431	0.641	0.314	3.32296e-114
RPL36AL	1.33555e-118	-1.003	0.508	0.756	5.10501e-114
BSG	1.60386e-118	1.29456	0.569	0.22	6.13061e-114
ARGLU1	1.88641e-118	1.43854	0.499	0.156	7.21063e-114
SLC25A4	1.85293e-117	-1.38945	0.303	0.583	7.08264e-113
PRDX1	1.37628e-116	-0.950097	0.562	0.788	5.26068e-112
ADI1	1.71819e-116	-1.12451	0.392	0.68	6.56762e-112
ATP5F1C	1.80158e-116	-1.07121	0.476	0.724	6.88637e-112
MPC1	1.00655e-115	-1.33089	0.57	0.72	3.84745e-111
UQCRFS1	1.9741e-114	-1.12196	0.452	0.704	7.5458e-110
FOS	2.10524e-114	2.52899	0.33	0.024	8.04707e-110
RPS15A	2.42148e-114	-0.719512	0.869	0.941	9.25585e-110
COX5A	1.78593e-113	-1.05801	0.495	0.748	6.82655e-109
TPI1	2.85103e-113	-0.945152	0.591	0.791	1.08978e-108
MAN1A1	3.7204e-112	1.3712	0.321	0.019	1.42209e-107
EIF3E	5.0877e-112	-1.19084	0.204	0.51	1.94472e-107
CRIM1	2.55949e-111	1.46052	0.369	0.053	9.78341e-107
SRSF9	1.38113e-110	-1.146	0.297	0.59	5.27924e-106
HEBP2	6.03765e-110	-1.18349	0.138	0.42	2.30783e-105
NDUFS4	7.1812e-110	-1.22455	0.194	0.492	2.74494e-105
RPLP0	1.39427e-109	-1.08216	0.556	0.781	5.32945e-105
TMBIM4	4.83393e-109	1.28116	0.517	0.186	1.84772e-104
TMSB10	1.17035e-108	-1.42727	0.599	0.794	4.47356e-104
RPSA	6.06925e-108	-1.00862	0.47	0.719	2.31991e-103
ERBB4	3.18957e-107	1.38464	0.324	0.03	1.21918e-102
DYNLL1	1.56661e-105	-1.03143	0.526	0.761	5.98821e-101
VDAC2	4.48701e-105	-1.18447	0.337	0.609	1.71512e-100
NDUFV2	2.39966e-104	-0.997098	0.408	0.681	9.17247e-100
LDHA	2.64391e-104	-1.18091	0.175	0.464	1.01061e-99
PPA1	3.92044e-104	-1.1385	0.124	0.394	1.49855e-99
DECR1	9.77526e-104	-1.16878	0.193	0.481	3.73649e-99
CALR	1.80575e-103	1.2918	0.51	0.186	6.9023e-99
SDHD	3.42433e-103	-1.16879	0.355	0.616	1.30892e-98
PFN1	6.60002e-103	-1.06474	0.494	0.723	2.52279e-98
RPL41	1.00345e-102	-0.527158	0.99	0.995	3.83559e-98
CST3	1.14299e-102	1.02973	0.713	0.412	4.36895e-98
ATP5MC3	3.08823e-102	-0.818548	0.811	0.9	1.18044e-97
HINT1	1.42643e-101	-0.796048	0.699	0.851	5.4524e-97
ECI2	2.56705e-101	-1.13022	0.221	0.511	9.81231e-97
PLAU	2.74555e-101	1.34503	0.474	0.155	1.04946e-96
GABARAPL2	4.49764e-101	-1.07981	0.4	0.656	1.71918e-96
C6orf48	1.08262e-100	-0.929925	0	0.138	4.13821e-96
ECH1	2.53963e-99	-1.12674	0.233	0.52	9.70748e-95
DYNLT1	2.61572e-98	-1.0682	0.25	0.539	9.99833e-94
VAMP8	2.97552e-98	-0.987923	0.376	0.661	1.13736e-93
WLS	1.71408e-97	1.30952	0.337	0.052	6.55189e-93
NPTN	3.62998e-97	1.25753	0.297	0.025	1.38752e-92
SNRPE	6.90376e-96	-1.05327	0.225	0.509	2.63889e-91
COX7B	1.38218e-95	-0.746815	0.81	0.905	5.28324e-91
RPL36	2.15142e-95	-0.604616	0.894	0.939	8.2236e-91
NDUFA5	2.41559e-95	-1.01182	0.469	0.7	9.23337e-91
ATP5MF	2.31063e-94	-0.863186	0.598	0.789	8.83216e-90
HSP90AB1	1.02086e-93	-1.01984	0.513	0.724	3.90212e-89
TXN	2.13119e-93	-0.936908	0.525	0.743	8.14627e-89
CLCN5	5.16717e-93	1.25261	0.35	0.066	1.9751e-88
GTF3C6	1.00548e-92	-1.03581	0.14	0.399	3.84336e-88
NNT	1.44365e-92	1.20343	0.295	0.028	5.51821e-88
NDUFS5	1.50847e-92	-0.836809	0.592	0.783	5.76598e-88
WFDC2	1.7219e-92	1.85859	0.518	0.213	6.58177e-88
CXCL12	2.55741e-92	1.25882	0.553	0.259	9.77544e-88
MFSD4A	2.73008e-92	1.23277	0.309	0.039	1.04354e-87
SSBP1	8.65333e-92	-0.968066	0.2	0.481	3.30765e-87
TMX4	1.00959e-91	1.21791	0.31	0.04	3.85906e-87
PSAP	1.03759e-91	1.15228	0.466	0.155	3.96607e-87
RNASEK	1.56452e-91	0.969462	0.651	0.335	5.98021e-87
TM9SF2	2.42023e-91	1.23275	0.336	0.058	9.25108e-87
NDUFB2	2.49626e-91	-0.718716	0.772	0.877	9.54172e-87
HMGN1	4.33158e-91	-0.919997	0.452	0.692	1.6557e-86
MDH1	8.52024e-91	-1.08493	0.301	0.571	3.25678e-86
DDAH2	1.44527e-90	-1.02841	0.086	0.316	5.52441e-86
SNRPN	2.12326e-90	-1.08458	0.283	0.546	8.11594e-86
CD46	3.60644e-90	1.17602	0.375	0.087	1.37852e-85
CTNNB1	8.57165e-90	1.37328	0.362	0.084	3.27643e-85
ITGB1BP1	4.85159e-89	-1.08273	0.135	0.388	1.85447e-84
SMIM37	7.79499e-89	-0.872976	0	0.122	2.97956e-84
RPS19	1.3825e-88	-0.646233	0.845	0.923	5.28448e-84
KRT18	6.23043e-88	-1.20268	0.18	0.438	2.38152e-83
HSPE1	2.20856e-87	-0.805511	0.577	0.769	8.44201e-83
CHMP2A	3.37544e-87	-0.996147	0.246	0.517	1.29023e-82
PLA2G16	8.755e-87	-0.791858	0	0.119	3.34651e-82
IL32	4.16263e-86	-3.12789	0.067	0.262	1.59112e-81
PSME1	5.92384e-86	-1.0404	0.17	0.427	2.26433e-81
S100A10	7.60114e-86	-0.790314	0.694	0.831	2.90546e-81
SRI	1.97247e-85	-0.985927	0.284	0.551	7.53957e-81
IGFBP7	4.32461e-85	0.994733	0.777	0.53	1.65304e-80
EDF1	7.98901e-85	-0.808668	0.659	0.803	3.05372e-80
RAN	9.48861e-85	-1.01926	0.262	0.521	3.62693e-80
MRPL18	1.16284e-84	-0.924756	0.092	0.319	4.44486e-80
SDC4	7.02395e-84	1.21582	0.424	0.143	2.68484e-79
CYP1B1	1.32023e-83	1.35397	0.275	0.03	5.04643e-79
LSM3	1.36716e-83	-0.984455	0.194	0.461	5.22584e-79
PSMB3	1.83658e-83	-1.01475	0.195	0.456	7.02014e-79
MRPL21	2.05783e-83	-0.992585	0.112	0.347	7.86586e-79
LMAN1	3.12334e-83	1.12583	0.358	0.087	1.19386e-78
TMA7	3.30385e-83	-0.72265	0.725	0.855	1.26287e-78
SUMO2	3.47643e-83	-0.800077	0.532	0.734	1.32883e-78
FKBP3	4.95944e-83	-0.992676	0.101	0.328	1.8957e-78
RPL30	6.82154e-83	-0.645293	0.858	0.904	2.60747e-78
RPS11	1.11936e-82	-0.842948	0.56	0.753	4.27866e-78
NDUFA12	1.15582e-82	-1.02115	0.282	0.544	4.41801e-78
CNBP	1.29344e-82	-0.978381	0.142	0.388	4.94406e-78
GOLIM4	3.28124e-82	1.14727	0.269	0.028	1.25422e-77
RTN4	4.57093e-82	1.02559	0.53	0.25	1.74719e-77
N4BP2L2	7.80395e-82	1.13066	0.421	0.142	2.98298e-77
S100A11	2.4259e-81	-0.981045	0.448	0.685	9.27277e-77
RPS29	3.32314e-81	-0.652332	0.83	0.906	1.27024e-76
ACTG1	4.61242e-81	-0.828578	0.63	0.787	1.76305e-76
COL18A1	7.96647e-81	1.15972	0.349	0.083	3.0451e-76
EIF3L	1.03687e-80	-0.949028	0.165	0.417	3.96332e-76
SEMA6D	1.34891e-80	1.1587	0.258	0.024	5.15608e-76
GP2	1.41404e-80	1.20903	0.249	0.019	5.40501e-76
COL6A1	1.77334e-80	1.21105	0.263	0.026	6.7784e-76
ANAPC16	2.71203e-80	-0.996595	0.418	0.642	1.03665e-75
CGNL1	4.47052e-80	1.17948	0.381	0.114	1.70881e-75
FNIP2	5.88804e-80	1.2101	0.328	0.073	2.25065e-75
BEX3	6.19877e-80	-0.81361	0.646	0.796	2.36942e-75
HMGN2	6.76765e-80	-1.00934	0.345	0.593	2.58687e-75
RPS5	1.76876e-79	-0.695601	0.733	0.854	6.76091e-75
MECOM	1.96046e-79	1.08556	0.424	0.147	7.49366e-75
ELOB	2.37397e-79	-0.682341	0.702	0.836	9.07428e-75
SLC25A3	2.89211e-79	-0.814421	0.595	0.762	1.10548e-74
SERINC1	3.62242e-79	1.08984	0.286	0.043	1.38463e-74
TMED2	4.04933e-79	1.06545	0.406	0.131	1.54781e-74
UFC1	6.63699e-79	-0.982661	0.228	0.485	2.53692e-74
PPCS	1.00013e-78	-0.970707	0.182	0.431	3.82288e-74
INSR	1.45503e-78	1.14761	0.286	0.042	5.56169e-74
SUCNR1	1.958e-78	1.47676	0.324	0.073	7.48426e-74
MORN2	2.16308e-78	-0.97592	0.137	0.374	8.26816e-74
KTN1	8.80751e-78	1.00425	0.352	0.087	3.36658e-73
GLRX5	8.97893e-78	-1.03569	0.326	0.557	3.4321e-73
PSMA7	1.63441e-77	-0.943751	0.307	0.558	6.24738e-73
ECHS1	2.87431e-77	-0.887112	0.402	0.647	1.09868e-72
RAC1	3.46302e-77	-0.956881	0.33	0.578	1.3237e-72
LMBRD1	3.51231e-77	1.11394	0.333	0.079	1.34254e-72
CD164	3.78454e-77	1.0768	0.416	0.144	1.4466e-72
SLIRP	4.30013e-77	-0.85254	0.382	0.628	1.64368e-72
NAA20	4.45906e-77	-0.948788	0.148	0.386	1.70443e-72
SCD5	1.27406e-76	1.12244	0.265	0.033	4.86996e-72
SNHG9	3.83911e-76	1.08956	0.416	0.149	1.46746e-71
SNU13	4.6438e-76	-0.962262	0.324	0.571	1.77505e-71
ZFP36L1	8.75156e-76	1.12849	0.467	0.195	3.3452e-71
AKAP9	1.08379e-75	1.04404	0.415	0.142	4.14268e-71
ENO1	2.26699e-75	-0.852655	0.577	0.748	8.66536e-71
EID1	2.63904e-75	-0.936165	0.379	0.611	1.00875e-70
2023-03-06	2.96491e-75	1.08628	0.29	0.052	1.13331e-70
METTL7A	3.80508e-75	1.09372	0.301	0.058	1.45445e-70
CFL1	4.25752e-75	-0.806593	0.516	0.72	1.62739e-70
2023-09-02	4.63341e-75	-0.644017	0	0.103	1.77108e-70
CD59	6.20529e-75	1.00896	0.513	0.238	2.37191e-70
ACP1	8.81641e-75	-0.990235	0.172	0.409	3.36998e-70
SSU72	3.57049e-74	-0.954068	0.194	0.44	1.36478e-69
RWDD1	4.59882e-74	-0.992694	0.142	0.371	1.75785e-69
PCDH9	4.61591e-74	1.14975	0.259	0.034	1.76439e-69
PROM2	6.84337e-74	1.04437	0.233	0.018	2.61581e-69
COX6B1	2.26699e-73	-0.630045	0.848	0.917	8.66536e-69
EEF1B2	3.25008e-73	-0.854747	0.441	0.656	1.24231e-68
HSBP1	3.65074e-73	-0.824843	0.433	0.661	1.39546e-68
EEF2	3.9577e-73	-0.918842	0.421	0.643	1.51279e-68
SF3B6	6.66664e-73	-0.941753	0.288	0.53	2.54826e-68
HIST1H1C	7.40167e-73	-0.913648	0.049	0.222	2.82921e-68
PFDN5	1.01585e-72	-0.632136	0.731	0.837	3.88299e-68
TM9SF3	3.1538e-72	1.01341	0.314	0.073	1.20551e-67
ATP5MC2	3.38118e-72	-0.599781	0.763	0.877	1.29242e-67
CSRP2	6.49655e-72	-1.26929	0.147	0.366	2.48324e-67
ITGB1	1.0538e-71	1.10019	0.309	0.069	4.02804e-67
ALDH2	1.18445e-71	-1.03797	0.187	0.421	4.52743e-67
GCSH	1.82659e-71	-0.879836	0.22	0.466	6.98195e-67
MRPL15	3.94785e-71	-0.945974	0.133	0.352	1.50902e-66
ACSL3	4.72738e-71	0.990662	0.235	0.023	1.807e-66
RPL23	7.52064e-71	-0.991089	0.513	0.684	2.87469e-66
MAL	8.20067e-71	0.737372	0.686	0.411	3.13463e-66
NDUFAB1	8.71252e-71	-0.909842	0.413	0.622	3.33027e-66
TMEM38B	9.89632e-71	0.998499	0.351	0.101	3.78277e-66
SPTBN1	1.0028e-70	1.04953	0.293	0.06	3.83309e-66
NOP53	2.36231e-70	-0.857	0.169	0.403	9.02969e-66
JUNB	2.92158e-70	1.54517	0.273	0.05	1.11674e-65
AURKAIP1	2.96462e-70	-0.832238	0.445	0.654	1.1332e-65
EIF3D	4.14621e-70	-0.867655	0.101	0.308	1.58485e-65
CRYAB	5.66088e-70	-2.35341	0.172	0.377	2.16382e-65
TGOLN2	7.8693e-70	1.00637	0.291	0.06	3.00796e-65
CYFIP2	8.41052e-70	1.00722	0.531	0.277	3.21484e-65
ATP6V1A	8.84149e-70	1.05584	0.373	0.124	3.37957e-65
NDUFS2	1.08792e-69	-0.956739	0.174	0.407	4.15845e-65
ATP6V1G1	1.49114e-69	-0.749125	0.52	0.726	5.69972e-65
SEC61B	1.86551e-69	-0.851612	0.387	0.622	7.13071e-65
MAP1LC3B	2.17033e-69	-0.928682	0.196	0.428	8.29588e-65
PLXNB1	2.4068e-69	0.992464	0.219	0.015	9.19975e-65
ACSL4	3.62383e-69	1.17757	0.395	0.143	1.38517e-64
PSMB5	3.77048e-69	-0.913966	0.158	0.384	1.44123e-64
GNG5	7.83382e-69	-0.853446	0.439	0.645	2.9944e-64
PNISR	8.25682e-69	1.00477	0.371	0.121	3.15609e-64
CALM1	1.25362e-68	-0.895412	0.428	0.64	4.79182e-64
LNPEP	2.74596e-68	0.971553	0.222	0.019	1.04962e-63
BAX	3.26567e-68	-0.777332	0.035	0.187	1.24827e-63
CREB3L2	5.02037e-68	1.04612	0.257	0.042	1.91899e-63
LGR4	1.4953e-67	1.01029	0.246	0.035	5.71562e-63
AP1S1	1.95943e-67	-0.940611	0.206	0.438	7.48974e-63
RPS26	3.01514e-67	-0.709728	0.774	0.824	1.15251e-62
COPE	3.23489e-67	-0.907091	0.234	0.471	1.2365e-62
CSTB	3.76445e-67	-0.831501	0.373	0.605	1.43892e-62
C4orf3	5.43033e-67	-0.889464	0.232	0.467	2.07569e-62
COMMD6	5.88082e-67	-0.795354	0.558	0.729	2.24789e-62
ZNF428	7.68228e-67	-0.817874	0.102	0.303	2.93648e-62
OCLN	1.18236e-66	0.978234	0.24	0.032	4.51944e-62
HS6ST2	1.47716e-66	0.973766	0.218	0.02	5.64631e-62
ATP6V1F	1.81262e-66	-0.850526	0.405	0.634	6.92856e-62
RIDA	1.86856e-66	-0.91444	0.113	0.32	7.14239e-62
IGBP1	2.10165e-66	-0.804015	0.082	0.271	8.03335e-62
TMEM106B	3.40746e-66	1.05002	0.307	0.081	1.30247e-61
ARPC2	3.53217e-66	-0.854183	0.207	0.437	1.35013e-61
OST4	3.95985e-66	-0.692746	0.633	0.783	1.51361e-61
THBS1	4.49961e-66	1.14058	0.242	0.034	1.71993e-61
MRPL51	5.50588e-66	-0.884766	0.293	0.527	2.10457e-61
SNX3	7.44183e-66	-0.856932	0.392	0.61	2.84457e-61
HMGN3	8.52479e-66	-0.784397	0.443	0.657	3.25851e-61
NDUFC1	1.36698e-65	-0.740809	0.614	0.769	5.22514e-61
HACD3	1.44458e-65	0.968602	0.267	0.051	5.52175e-61
TBC1D4	1.85905e-65	1.00919	0.283	0.062	7.10602e-61
CASR	2.68479e-65	0.964828	0.263	0.048	1.02623e-60
ERH	3.17553e-65	-0.861131	0.368	0.589	1.21382e-60
CPD	4.21225e-65	0.959545	0.208	0.016	1.61009e-60
MRPS15	6.8037e-65	-0.864137	0.147	0.366	2.60065e-60
FOSB	7.1784e-65	1.43378	0.19	0.007	2.74387e-60
C6orf62	8.16682e-65	1.04979	0.331	0.102	3.12168e-60
CADM1	1.16342e-64	0.96259	0.223	0.025	4.44707e-60
BEX4	1.62204e-64	-0.90029	0.239	0.465	6.20009e-60
SMIM26	2.24259e-64	-0.888084	0.231	0.463	8.57206e-60
GPX4	3.5723e-64	-0.588349	0.729	0.841	1.36548e-59
PSMB7	2.16671e-63	-0.833816	0.187	0.416	8.28202e-59
METTL9	2.2628e-63	-0.86387	0.171	0.392	8.64934e-59
CHCHD10	3.0281e-63	-0.655051	0.797	0.859	1.15746e-58
SDHC	8.00287e-63	-1.00264	0.242	0.463	3.05902e-58
ITPRID2	8.51969e-63	1.02689	0.241	0.039	3.25657e-58
SPINT2	9.90796e-63	0.921563	0.409	0.164	3.78722e-58
FKBP8	1.36934e-62	-0.855699	0.17	0.388	5.23418e-58
IMPA2	1.59902e-62	-0.929083	0.29	0.508	6.11209e-58
SDHB	1.94871e-62	-0.896127	0.143	0.353	7.44873e-58
ITPR1	2.33812e-62	0.932583	0.203	0.017	8.93725e-58
SUB1	2.35809e-62	-0.72158	0.582	0.74	9.01356e-58
VEGFA	2.44014e-62	0.945158	0.235	0.035	9.32718e-58
TUBB2B	2.65546e-62	-1.17024	0.158	0.355	1.01502e-57
IRF2BP2	3.52187e-62	0.985421	0.31	0.088	1.3462e-57
PSMD8	4.05101e-62	-0.849457	0.217	0.443	1.54846e-57
KRT8	4.70226e-62	-0.953544	0.164	0.38	1.79739e-57
CCNI	5.76402e-62	-0.810645	0.457	0.645	2.20324e-57
TUBB2A	6.4955e-62	-0.920905	0.088	0.27	2.48284e-57
CLCN3	7.82859e-62	0.930369	0.235	0.036	2.9924e-57
THOC7	9.02554e-62	-0.832777	0.121	0.323	3.44992e-57
LAMTOR2	1.49865e-61	-0.884245	0.209	0.434	5.72842e-57
TRMT112	1.8694e-61	-0.739163	0.37	0.598	7.1456e-57
COX7A2L	2.1844e-61	-0.866821	0.373	0.58	8.34965e-57
ETNK1	2.99355e-61	1.00197	0.308	0.087	1.14425e-56
RNF7	3.87204e-61	-0.836109	0.235	0.459	1.48005e-56
FAM120A	5.28949e-61	0.983124	0.284	0.073	2.02185e-56
HSPD1	6.88212e-61	-0.798935	0.324	0.552	2.63062e-56
RPS27	7.07318e-61	-0.459691	0.957	0.968	2.70365e-56
TMED7	1.27387e-60	0.935983	0.265	0.057	4.86925e-56
NDUFB8	2.26514e-60	-0.726937	0.516	0.697	8.65825e-56
IGFBP2	2.83748e-60	1.10898	0.288	0.073	1.0846e-55
SNRPD2	3.18193e-60	-0.893918	0.289	0.51	1.21626e-55
PPIB	3.57996e-60	0.915266	0.496	0.254	1.36841e-55
GCGR	3.89216e-60	1.03558	0.208	0.024	1.48774e-55
CLTA	4.07635e-60	-0.737514	0.398	0.611	1.55814e-55
MAGOH	4.77291e-60	-0.809795	0.092	0.274	1.8244e-55
LENG8	5.27891e-60	0.910556	0.192	0.013	2.01781e-55
NTRK2	7.75398e-60	0.948946	0.26	0.053	2.96388e-55
DPY30	1.38364e-59	-0.827256	0.161	0.371	5.28884e-55
EIF3K	1.57236e-59	-0.675859	0.618	0.766	6.0102e-55
FAM162A	1.61999e-59	-0.874641	0.314	0.533	6.19224e-55
SPPL2A	2.43319e-59	0.954132	0.261	0.058	9.30063e-55
UBL5	2.5246e-59	-0.556599	0.775	0.874	9.65004e-55
WNK4	2.58097e-59	0.868053	0.368	0.132	9.86552e-55
PCBD1	3.24856e-59	-0.772962	0.353	0.567	1.24173e-54
DSG2	3.35668e-59	0.891194	0.211	0.026	1.28306e-54
MRPS18C	3.43205e-59	-0.838602	0.139	0.339	1.31187e-54
LPL	4.5296e-59	0.977567	0.241	0.044	1.73139e-54
NDUFB7	6.44383e-59	-0.655192	0.64	0.775	2.46309e-54
MDM4	1.04544e-58	1.00609	0.22	0.032	3.99609e-54
NUDC	1.1478e-58	-0.81738	0.169	0.382	4.38734e-54
SRSF6	1.16091e-58	1.02499	0.331	0.114	4.43746e-54
AUH	1.28619e-58	-0.86385	0.101	0.282	4.91633e-54
ATP2C1	2.72522e-58	0.89702	0.221	0.033	1.04169e-53
NDUFA8	3.42602e-58	-0.851821	0.265	0.483	1.30956e-53
PDCD6	4.34272e-58	-0.824308	0.196	0.409	1.65996e-53
HIPK2	5.75492e-58	0.915426	0.35	0.127	2.19976e-53
CYCS	8.86319e-58	-0.78463	0.573	0.717	3.38787e-53
PRDX2	9.94692e-58	-0.707198	0.653	0.768	3.80211e-53
PSMA3	1.00305e-57	-0.766521	0.125	0.321	3.83406e-53
SH3YL1	1.14954e-57	-0.813355	0.205	0.42	4.39402e-53
C14orf119	1.32703e-57	-0.728816	0.067	0.229	5.07245e-53
MRPL13	1.61648e-57	-0.831305	0.16	0.366	6.17884e-53
CISD1	1.7063e-57	-0.867788	0.312	0.527	6.52215e-53
SYNE2	2.93845e-57	0.897445	0.274	0.069	1.12319e-52
PKHD1	3.56751e-57	0.891353	0.205	0.025	1.36364e-52
BRK1	8.90404e-57	-0.854183	0.25	0.466	3.40348e-52
FAM171A1	1.16105e-56	0.860388	0.187	0.016	4.43799e-52
PRELID1	1.38645e-56	-0.793669	0.235	0.456	5.29958e-52
TTC14	2.46942e-56	0.879692	0.187	0.017	9.43911e-52
CD47	2.6796e-56	0.916719	0.236	0.046	1.02425e-51
EIF3F	2.73905e-56	-0.801306	0.194	0.404	1.04698e-51
ATP5IF1	3.19071e-56	-0.710755	0.603	0.739	1.21962e-51
TMEM14B	3.22734e-56	-0.823547	0.252	0.464	1.23362e-51
C1orf56	3.73784e-56	1.00971	0.233	0.044	1.42875e-51
MDH2	7.95075e-56	-0.808189	0.306	0.519	3.03909e-51
LIFR	8.14549e-56	0.882332	0.21	0.03	3.11353e-51
BCAS2	1.08295e-55	-0.752807	0.063	0.219	4.13946e-51
TMEM72	1.09067e-55	0.925281	0.279	0.077	4.16898e-51
TMEM123	1.27755e-55	0.939487	0.33	0.116	4.88331e-51
TUBA1B	1.35818e-55	-0.857219	0.133	0.322	5.19152e-51
CARHSP1	1.69099e-55	-1.00648	0.063	0.216	6.46365e-51
GNAS	1.72514e-55	-1.02264	0.617	0.67	6.59418e-51
SLC35F5	1.76595e-55	0.908688	0.249	0.056	6.75016e-51
CHCHD3	2.65348e-55	-0.706068	0.083	0.253	1.01426e-50
RPL28	2.68061e-55	-0.42977	0.892	0.937	1.02464e-50
DSTN	2.87617e-55	-0.579412	0.75	0.848	1.09939e-50
HIGD2A	3.07301e-55	-0.79045	0.303	0.519	1.17463e-50
SORL1	3.58458e-55	0.852693	0.188	0.018	1.37017e-50
OGA	5.10868e-55	0.850373	0.242	0.051	1.95274e-50
NDUFB6	6.07867e-55	-0.855488	0.249	0.459	2.32351e-50
GPC3	1.06803e-54	0.966007	0.223	0.04	4.08243e-50
ELOC	1.14013e-54	-0.818241	0.191	0.395	4.35802e-50
ARID1B	1.16635e-54	0.85801	0.215	0.034	4.45827e-50
SPAG7	1.30667e-54	-0.812076	0.134	0.327	4.99462e-50
ETFRF1	1.31338e-54	-0.823182	0.123	0.307	5.02028e-50
RHOA	1.37203e-54	-0.803457	0.278	0.492	5.24443e-50
ESD	1.94193e-54	-0.775086	0.246	0.459	7.42285e-50
PPARGC1A	2.0375e-54	0.848093	0.296	0.089	7.78813e-50
NFU1	2.35592e-54	-0.722146	0.078	0.244	9.00528e-50
PSMB1	2.48284e-54	-0.774922	0.305	0.518	9.49042e-50
CYS1	2.62606e-54	-1.17916	0.357	0.508	1.00379e-49
TMCO1	2.72385e-54	0.862652	0.327	0.114	1.04116e-49
PBX1	4.60823e-54	0.908893	0.312	0.106	1.76145e-49
BANF1	9.02479e-54	-0.849381	0.216	0.421	3.44964e-49
RHEB	1.22874e-53	-0.825326	0.285	0.493	4.69672e-49
TMEM245	2.0713e-53	0.812027	0.207	0.032	7.91733e-49
CBR1	3.26688e-53	-0.884557	0.404	0.595	1.24873e-48
UQCRQ	3.58385e-53	-0.57061	0.748	0.852	1.36989e-48
BNIP3	5.42747e-53	-0.825166	0.214	0.419	2.0746e-48
GSTO1	6.98855e-53	-0.786043	0.209	0.418	2.6713e-48
ARL2	8.5409e-53	-0.766939	0.217	0.428	3.26467e-48
C1QBP	1.12782e-52	-0.781924	0.242	0.45	4.31097e-48
MRPS7	1.13037e-52	-0.765125	0.158	0.355	4.32074e-48
GPAT3	3.07914e-52	0.84934	0.206	0.033	1.17697e-47
SCIN	3.48054e-52	0.914929	0.249	0.06	1.3304e-47
PGAM1	3.63368e-52	-0.833338	0.206	0.405	1.38894e-47
PTPRG	3.81275e-52	0.806353	0.174	0.015	1.45739e-47
CLDN10	6.19879e-52	0.899683	0.468	0.243	2.36943e-47
C11orf1	6.51411e-52	-0.760167	0.106	0.28	2.48995e-47
ATP5F1B	7.23612e-52	-0.707318	0.623	0.738	2.76593e-47
NDUFA2	7.76146e-52	-0.736004	0.488	0.661	2.96674e-47
KCNJ1	1.00422e-51	0.714734	0.5	0.264	3.83852e-47
TBCA	1.02981e-51	-0.747858	0.439	0.625	3.93635e-47
TMEM213	1.16799e-51	0.855291	0.295	0.094	4.46453e-47
S100A1	1.42615e-51	-1.06492	0.032	0.153	5.4513e-47
DNASE1	1.60535e-51	0.9033	0.317	0.115	6.1363e-47
NDUFS7	1.60901e-51	-0.735976	0.415	0.608	6.15027e-47
PRKAR1A	1.6736e-51	0.88503	0.428	0.213	6.39718e-47
SBDS	1.7337e-51	-0.812473	0.163	0.352	6.62688e-47
TRAPPC1	3.80354e-51	-0.814015	0.207	0.409	1.45386e-46
RPL36A	4.24146e-51	-0.733278	0.617	0.704	1.62126e-46
HIBADH	4.77576e-51	-0.809488	0.33	0.53	1.82549e-46
LMO7	5.03368e-51	0.827563	0.214	0.039	1.92407e-46
SNRPC	5.27896e-51	-0.739796	0.103	0.275	2.01783e-46
UQCR10	5.94653e-51	-0.565564	0.778	0.855	2.273e-46
ABCA5	1.20891e-50	0.826259	0.172	0.016	4.62092e-46
DNAJC8	1.27497e-50	-0.810001	0.158	0.346	4.87346e-46
FAU	1.30916e-50	-0.425326	0.869	0.925	5.00414e-46
PSMC5	1.36647e-50	-0.752257	0.182	0.38	5.22318e-46
BAG1	2.16633e-50	-0.806087	0.286	0.49	8.28058e-46
ACTN4	2.25344e-50	0.860266	0.314	0.11	8.61355e-46
KIDINS220	2.51089e-50	0.808247	0.181	0.021	9.59762e-46
UBE2D2	3.21758e-50	-0.782536	0.161	0.35	1.22989e-45
TIMM8B	3.34747e-50	-0.726703	0.271	0.482	1.27954e-45
SSR1	4.0822e-50	0.853755	0.237	0.056	1.56038e-45
EEF1D	4.56534e-50	-0.653792	0.574	0.715	1.74505e-45
PSMB6	5.09149e-50	-0.750121	0.278	0.486	1.94617e-45
COL4A3	5.81392e-50	0.794818	0.152	0.006	2.22231e-45
IRF2BPL	6.58614e-50	0.876663	0.233	0.054	2.51749e-45
FTX	7.26073e-50	0.804634	0.186	0.024	2.77534e-45
JAG1	8.95154e-50	0.917913	0.167	0.015	3.42164e-45
HINT2	1.13085e-49	-0.787772	0.349	0.543	4.32257e-45
LAP3	1.26427e-49	-0.691966	0.056	0.197	4.83256e-45
SH3BGRL	1.2763e-49	-0.774346	0.246	0.447	4.87853e-45
FGFR3	1.41631e-49	0.906252	0.155	0.008	5.41371e-45
RPL18	1.92755e-49	-0.427952	0.813	0.886	7.36787e-45
ITPR2	2.03923e-49	0.806864	0.192	0.029	7.79474e-45
RPS4Y1	2.2492e-49	0.473373	0.484	0.203	8.59735e-45
PDCD5	2.40534e-49	-0.764533	0.163	0.353	9.19416e-45
GTF2A2	3.16169e-49	-0.774655	0.159	0.346	1.20852e-44
PRDM16-DT	3.19207e-49	0.888717	0.319	0.118	1.22014e-44
RTRAF	5.02122e-49	-0.770917	0.195	0.389	1.91931e-44
OBSL1	5.06851e-49	0.902997	0.298	0.102	1.93739e-44
KIAA1109	5.57659e-49	0.732992	0.164	0.013	2.1316e-44
CELF1	6.54225e-49	0.90888	0.263	0.078	2.50071e-44
TXNDC17	8.27089e-49	-0.710817	0.281	0.487	3.16147e-44
UGT8	9.53488e-49	0.804172	0.203	0.037	3.64461e-44
HSPA1B	9.97612e-49	1.05319	0.309	0.116	3.81327e-44
PRR13	1.09379e-48	-0.796572	0.47	0.649	4.1809e-44
SUCLG1	1.34539e-48	-0.582345	0.534	0.701	5.14263e-44
TRIR	1.51066e-48	-0.685724	0.281	0.488	5.77436e-44
KIAA1217	1.86466e-48	0.819425	0.171	0.018	7.12746e-44
SNRPG	2.03016e-48	-0.716816	0.365	0.56	7.76008e-44
CPEB2	2.18928e-48	0.842838	0.183	0.026	8.36829e-44
TMED10	2.92842e-48	0.812596	0.307	0.109	1.11936e-43
CLTC	4.12434e-48	0.797056	0.333	0.13	1.57649e-43
ZCRB1	6.86666e-48	-0.698733	0.119	0.291	2.62471e-43
POLR2K	6.94018e-48	-0.716017	0.278	0.484	2.65281e-43
ENSA	8.10329e-48	-0.798305	0.139	0.314	3.0974e-43
RBM47	8.53517e-48	0.833717	0.414	0.209	3.26248e-43
EIF6	9.77732e-48	-0.717713	0.197	0.395	3.73728e-43
PROX1	1.33675e-47	0.850591	0.212	0.044	5.10961e-43
EGR1	2.40148e-47	1.03174	0.159	0.013	9.17941e-43
CREBRF	2.40287e-47	0.798899	0.257	0.075	9.18471e-43
MRPS35	2.62398e-47	-0.734551	0.149	0.331	1.00299e-42
GUK1	2.98778e-47	-0.673559	0.432	0.613	1.14205e-42
HDDC2	3.02788e-47	-0.787028	0.21	0.402	1.15738e-42
LSM4	3.5034e-47	-0.731558	0.219	0.417	1.33914e-42
HIST2H2AC	3.68689e-47	-0.575627	0.018	0.117	1.40928e-42
RHOC	4.57035e-47	-0.818097	0.13	0.302	1.74697e-42
BDH2	4.76961e-47	-0.783835	0.237	0.432	1.82314e-42
ECHDC3	1.01229e-46	-0.7065	0.108	0.274	3.86939e-42
GADD45GIP1	1.24645e-46	-0.68028	0.27	0.472	4.76442e-42
AK6	1.27028e-46	-0.69846	0.116	0.285	4.85553e-42
ERBB2	1.59504e-46	0.743068	0.186	0.029	6.09687e-42
AMFR	1.67216e-46	0.772371	0.193	0.033	6.39167e-42
CMTM6	1.6989e-46	0.770633	0.207	0.042	6.49386e-42
SMG1	1.92216e-46	0.822285	0.199	0.039	7.34726e-42
SH3BGRL3	2.05742e-46	-0.753313	0.196	0.388	7.8643e-42
NDUFB5	2.27592e-46	-0.720304	0.39	0.572	8.69949e-42
TMEM50B	3.49215e-46	0.828564	0.265	0.083	1.33484e-41
CDC42SE1	3.74841e-46	0.941903	0.237	0.066	1.43279e-41
SPATS2L	4.12356e-46	-0.780733	0.05	0.177	1.57619e-41
BACE2	4.99382e-46	0.874094	0.247	0.071	1.90884e-41
PLXNB2	5.46495e-46	0.788412	0.173	0.023	2.08892e-41
PRKAA2	5.6551e-46	0.806929	0.326	0.132	2.1616e-41
CLK1	6.02059e-46	0.802875	0.214	0.048	2.30131e-41
PTGR1	6.70953e-46	-0.778461	0.11	0.272	2.56465e-41
TNS1	1.08004e-45	0.822396	0.2	0.041	4.12833e-41
SRP9	1.15302e-45	-0.642797	0.532	0.678	4.40729e-41
ARRDC3	1.38008e-45	0.740035	0.462	0.249	5.2752e-41
SERPINA5	1.67354e-45	1.08699	0.323	0.136	6.39696e-41
C2orf74	1.75399e-45	-0.714529	0.052	0.181	6.70446e-41
SF3B5	1.78296e-45	-0.684137	0.308	0.508	6.81518e-41
TCEAL4	2.1641e-45	-0.84892	0.263	0.448	8.27206e-41
DNPH1	2.44722e-45	-0.707884	0.325	0.521	9.35424e-41
RBM6	2.68784e-45	0.836655	0.182	0.03	1.0274e-40
MRPS21	3.34324e-45	-0.700361	0.337	0.537	1.27792e-40
GPNMB	3.88128e-45	0.774279	0.174	0.024	1.48358e-40
NUDCD2	4.11476e-45	-0.684447	0.087	0.238	1.57283e-40
HSD17B10	5.67592e-45	-0.720347	0.169	0.354	2.16956e-40
HIST1H1A	8.21377e-45	-0.55926	0.014	0.103	3.13963e-40
PCBP2	8.6962e-45	0.679134	0.688	0.548	3.32404e-40
HSD11B2	9.54279e-45	0.902285	0.285	0.102	3.64764e-40
BEX2	9.66703e-45	-0.863918	0.306	0.481	3.69512e-40
CAPZB	1.02001e-44	-0.748597	0.202	0.386	3.89889e-40
MRPL3	1.39889e-44	-0.658283	0.115	0.28	5.3471e-40
PLOD2	1.46902e-44	0.721884	0.173	0.025	5.61518e-40
MYLK	1.70423e-44	0.727782	0.179	0.028	6.51426e-40
ESRRG	1.81208e-44	0.862569	0.295	0.114	6.92648e-40
ZFP36	2.18643e-44	1.0111	0.187	0.034	8.3574e-40
ATP5MPL	2.25695e-44	-0.603991	0.684	0.789	8.62697e-40
ARL3	2.48859e-44	-0.75192	0.183	0.364	9.5124e-40
DCTPP1	2.532e-44	-0.63766	0.076	0.22	9.67833e-40
NDUFAF3	2.87045e-44	-0.691557	0.295	0.494	1.0972e-39
PDZD11	3.31517e-44	-0.625449	0.054	0.183	1.26719e-39
TAX1BP3	4.28685e-44	-0.678451	0.056	0.184	1.63861e-39
LSM1	5.09377e-44	-0.68502	0.084	0.231	1.94704e-39
PDIA6	5.67546e-44	0.786038	0.325	0.135	2.16939e-39
MAGT1	5.91091e-44	0.743139	0.185	0.034	2.25938e-39
PLS3	6.33304e-44	0.744974	0.199	0.042	2.42074e-39
SNRPF	7.21474e-44	-0.717196	0.191	0.377	2.75776e-39
LAMP1	7.38117e-44	0.740357	0.24	0.067	2.82138e-39
VPS29	1.2959e-43	-0.77845	0.223	0.402	4.95344e-39
MRPL22	1.5359e-43	-0.723725	0.134	0.302	5.87082e-39
SREBF1	1.61415e-43	0.751197	0.158	0.019	6.16992e-39
SNRPD3	1.79676e-43	-0.676961	0.219	0.409	6.86793e-39
PCYOX1	2.03226e-43	0.756812	0.223	0.058	7.76812e-39
CDK2AP2	2.10673e-43	-0.744703	0.189	0.369	8.05278e-39
CLCNKA	2.24441e-43	0.786761	0.194	0.039	8.57903e-39
PMVK	2.37128e-43	-0.653265	0.159	0.341	9.06397e-39
C11orf58	2.4715e-43	-0.771848	0.328	0.508	9.44706e-39
NDUFB10	2.542e-43	-0.649508	0.572	0.705	9.71655e-39
GOLGA8B	2.58099e-43	0.695976	0.139	0.008	9.86558e-39
ENY2	2.68403e-43	-0.730758	0.258	0.449	1.02595e-38
MRFAP1	2.71445e-43	-0.711088	0.224	0.411	1.03757e-38
ATRX	2.72408e-43	0.721883	0.26	0.084	1.04125e-38
IFI30	2.97685e-43	0.8286	0.239	0.071	1.13787e-38
ETFB	3.27043e-43	-0.708362	0.339	0.529	1.25009e-38
COX7A2	3.58205e-43	-0.551962	0.784	0.858	1.3692e-38
IQGAP1	3.79641e-43	0.719689	0.174	0.028	1.45114e-38
PRCP	4.25489e-43	0.763876	0.241	0.071	1.62639e-38
C12orf75	4.55007e-43	-1.0757	0.092	0.235	1.73922e-38
MRPL34	5.36287e-43	-0.724036	0.276	0.465	2.0499e-38
AKAP1	5.63994e-43	0.669272	0.14	0.01	2.15581e-38
NME3	5.64541e-43	0.81885	0.348	0.161	2.1579e-38
PFDN6	5.87983e-43	-0.610837	0.049	0.172	2.24751e-38
IGF2R	5.9241e-43	0.731628	0.158	0.019	2.26443e-38
HOXB3	5.9729e-43	0.736884	0.165	0.024	2.28308e-38
VDAC3	6.07134e-43	-0.726875	0.21	0.391	2.32071e-38
FDX1	8.48721e-43	-0.719093	0.194	0.377	3.24415e-38
CWC15	8.89367e-43	-0.706809	0.131	0.295	3.39952e-38
ABRACL	1.09572e-42	-0.647201	0.031	0.138	4.18828e-38
SEM1	1.13258e-42	-0.667363	0.342	0.531	4.32919e-38
MTDH	1.24234e-42	0.737502	0.231	0.066	4.74874e-38
IER2	1.24637e-42	1.22047	0.276	0.105	4.76412e-38
NDUFS8	1.5644e-42	-0.627399	0.484	0.658	5.97978e-38
PTPRA	1.69267e-42	0.732557	0.212	0.051	6.47006e-38
CHD9	1.83345e-42	0.745584	0.293	0.112	7.0082e-38
GOLGA8A	2.52746e-42	0.694426	0.129	0.005	9.66098e-38
TIMMDC1	3.72024e-42	-0.635666	0.122	0.286	1.42202e-37
CETN2	4.06807e-42	-0.717523	0.14	0.306	1.55498e-37
APRT	4.27828e-42	-0.683303	0.318	0.509	1.63533e-37
OLA1	4.6428e-42	-0.607259	0.093	0.242	1.77466e-37
MZT2B	4.9954e-42	-0.619129	0.437	0.608	1.90944e-37
TM9SF1	5.06779e-42	0.739841	0.152	0.018	1.93711e-37
PSMA2	5.2953e-42	-0.744424	0.23	0.409	2.02408e-37
ATP6V1D	5.31382e-42	-0.695136	0.197	0.376	2.03115e-37
EIF3I	6.66234e-42	-0.69405	0.125	0.286	2.54661e-37
CDH1	1.00301e-41	0.663372	0.139	0.01	3.83389e-37
TIA1	1.0707e-41	0.759006	0.162	0.024	4.09266e-37
TCEAL9	1.1611e-41	-0.75595	0.241	0.429	4.4382e-37
NBDY	1.27001e-41	-0.735853	0.219	0.398	4.85449e-37
GRHPR	1.29148e-41	-0.672037	0.151	0.321	4.93654e-37
POGZ	1.3911e-41	0.719973	0.172	0.029	5.31735e-37
PEPD	1.43831e-41	-0.708994	0.125	0.285	5.49779e-37
COPZ1	1.52687e-41	-0.702495	0.201	0.378	5.83632e-37
COMMD8	1.67076e-41	-0.669122	0.101	0.251	6.38632e-37
ANAPC13	1.9479e-41	-0.74022	0.244	0.429	7.44564e-37
APIP	1.97274e-41	-0.661837	0.116	0.273	7.54058e-37
LRP6	2.75366e-41	0.637457	0.151	0.017	1.05256e-36
ADGRG1	2.9515e-41	0.809756	0.282	0.103	1.12818e-36
NELL1	3.07194e-41	0.700432	0.15	0.017	1.17422e-36
PSME2	3.11149e-41	-0.726675	0.19	0.365	1.18934e-36
SEPHS2	4.17255e-41	-0.74951	0.246	0.426	1.59492e-36
NHLRC3	5.01744e-41	0.735771	0.154	0.02	1.91787e-36
LAPTM4A	5.75732e-41	0.532673	0.533	0.308	2.20068e-36
MRPL47	6.12677e-41	-0.698395	0.144	0.31	2.3419e-36
PKD2	6.98783e-41	0.670731	0.145	0.015	2.67103e-36
SLC3A1	7.02369e-41	0.839022	0.296	0.118	2.68474e-36
TMSB4X	8.00643e-41	-1.66154	0.173	0.329	3.06038e-36
ZMPSTE24	8.28872e-41	0.709091	0.183	0.037	3.16828e-36
AHSA1	8.383e-41	-0.538724	0.059	0.186	3.20432e-36
RBBP4	8.68155e-41	0.783932	0.353	0.17	3.31844e-36
CAPG	1.14415e-40	-0.668207	0.154	0.323	4.37338e-36
IL6ST	1.30241e-40	0.749748	0.221	0.063	4.97834e-36
IMP3	1.75903e-40	-0.641999	0.145	0.311	6.72373e-36
ATP6AP1	1.95274e-40	0.734099	0.2	0.048	7.46416e-36
C4orf48	2.00111e-40	0.769685	0.288	0.109	7.64903e-36
TALDO1	2.0186e-40	-0.714497	0.215	0.394	7.71588e-36
FAM200B	2.09688e-40	-0.779483	0.223	0.393	8.01512e-36
SPCS2	2.39518e-40	0.691807	0.484	0.288	9.15532e-36
IVNS1ABP	2.84355e-40	0.69623	0.492	0.301	1.08692e-35
MAP3K1	3.28226e-40	0.732362	0.189	0.042	1.25461e-35
CSNK2B	4.14532e-40	-0.658207	0.196	0.373	1.58451e-35
RBM25	4.63506e-40	0.777217	0.223	0.067	1.7717e-35
NME1	5.38609e-40	-0.604775	0.133	0.295	2.05878e-35
MGAT4A	6.53728e-40	0.729719	0.213	0.06	2.49881e-35
RNF5	6.71987e-40	-0.704866	0.152	0.316	2.5686e-35
UBE2L3	7.91016e-40	-0.639703	0.123	0.28	3.02358e-35
ACPP	7.91605e-40	0.834061	0.192	0.046	3.02583e-35
RNF181	8.48276e-40	-0.740633	0.199	0.373	3.24245e-35
YWHAQ	9.98201e-40	-0.70516	0.271	0.451	3.81552e-35
LRATD2	1.02067e-39	0.76263	0.173	0.034	3.9014e-35
HECTD1	1.05833e-39	0.687162	0.185	0.04	4.04538e-35
NDUFS3	1.06405e-39	-0.674013	0.275	0.458	4.06722e-35
EMP1	1.06406e-39	0.723397	0.152	0.021	4.06725e-35
MRPS36	1.36989e-39	-0.772298	0.25	0.425	5.23627e-35
NEDD8	1.5963e-39	-0.604475	0.429	0.602	6.10172e-35
FABP3	1.60225e-39	-0.69065	0.425	0.587	6.12444e-35
NOL7	1.82325e-39	-0.679072	0.176	0.345	6.96921e-35
STT3B	1.99972e-39	0.694439	0.171	0.032	7.64373e-35
ATP2A2	2.25488e-39	0.677758	0.162	0.027	8.61907e-35
COA5	2.60363e-39	-0.69794	0.109	0.256	9.95212e-35
NKTR	2.64192e-39	0.732327	0.18	0.038	1.00985e-34
IDH2	2.92619e-39	-0.775122	0.472	0.604	1.11851e-34
RPS28	3.0255e-39	0.334246	0.989	0.975	1.15647e-34
NPY1R	3.33582e-39	0.712831	0.141	0.016	1.27509e-34
PABPC1	3.37763e-39	-0.652341	0.225	0.406	1.29106e-34
CTNND1	3.60524e-39	0.764366	0.228	0.071	1.37807e-34
LGALS3	3.61994e-39	-0.783198	0.148	0.305	1.38368e-34
DUSP1	3.89155e-39	0.872361	0.224	0.066	1.48751e-34
CALM2	5.41474e-39	-0.511592	0.761	0.843	2.06973e-34
PREPL	5.66771e-39	0.715673	0.316	0.137	2.16642e-34
TMEM30A	6.02828e-39	0.609599	0.174	0.034	2.30425e-34
SMIM30	6.48021e-39	-0.726675	0.156	0.32	2.47699e-34
BCAP31	7.19538e-39	0.717183	0.265	0.096	2.75036e-34
RNPC3	7.33464e-39	0.73745	0.156	0.024	2.80359e-34
DERA	9.43563e-39	-0.547629	0.072	0.204	3.60668e-34
COL4A4	9.79487e-39	0.636512	0.131	0.01	3.74399e-34
NUTF2	1.08892e-38	-0.601845	0.114	0.265	4.16229e-34
ANXA4	1.15378e-38	-0.70076	0.235	0.407	4.41022e-34
DST	1.30978e-38	0.642566	0.153	0.023	5.00652e-34
SLC25A33	1.31188e-38	-0.745845	0.076	0.206	5.01453e-34
LIME1	1.32096e-38	0.838873	0.141	0.016	5.04924e-34
PTTG1IP	1.56428e-38	0.667651	0.278	0.107	5.9793e-34
ANK3	1.64858e-38	0.714492	0.208	0.058	6.30154e-34
CCT8	2.25369e-38	-0.680019	0.132	0.287	8.6145e-34
VBP1	2.49871e-38	-0.59453	0.11	0.26	9.55106e-34
TRAM1	2.56996e-38	0.70822	0.359	0.177	9.82343e-34
COBLL1	3.02252e-38	0.646601	0.376	0.185	1.15533e-33
C1orf43	3.45392e-38	-0.739565	0.183	0.349	1.32023e-33
CHP1	3.48038e-38	-0.921877	0.147	0.298	1.33034e-33
OCIAD2	3.65643e-38	-0.844121	0.23	0.395	1.39763e-33
SYPL1	3.91799e-38	0.725627	0.343	0.163	1.49761e-33
SEL1L	4.09683e-38	0.669877	0.167	0.032	1.56597e-33
AGRN	4.47592e-38	0.634232	0.154	0.024	1.71087e-33
STOML2	6.16989e-38	-0.617386	0.196	0.372	2.35838e-33
PNPLA4	6.35042e-38	-0.567213	0.078	0.211	2.42739e-33
SNRPD1	6.42529e-38	-0.670931	0.158	0.319	2.456e-33
PHB	7.35093e-38	-0.660972	0.295	0.474	2.80982e-33
NIPSNAP2	7.83642e-38	-0.704286	0.165	0.327	2.99539e-33
EIF4A2	8.06227e-38	-0.638948	0.453	0.614	3.08172e-33
BIRC6	9.97881e-38	0.678731	0.177	0.039	3.8143e-33
S100A13	1.04283e-37	-0.676586	0.304	0.484	3.98613e-33
MRPL39	1.13236e-37	-0.524309	0.041	0.147	4.32835e-33
COPS5	1.1928e-37	-0.623551	0.076	0.205	4.55935e-33
RAB5C	1.29924e-37	-0.653071	0.187	0.356	4.9662e-33
RCN2	1.30035e-37	0.697711	0.282	0.113	4.97047e-33
TMEM126B	1.44363e-37	-0.66629	0.098	0.24	5.51813e-33
CHCHD1	1.56572e-37	-0.642868	0.18	0.348	5.98482e-33
PTGER3	1.66795e-37	0.707442	0.423	0.235	6.37558e-33
DUSP23	1.95647e-37	-0.845809	0.175	0.332	7.47841e-33
PRSS8	2.21004e-37	0.671425	0.171	0.035	8.44766e-33
MIB1	2.27095e-37	0.599381	0.147	0.021	8.68046e-33
LGALS3BP	2.55153e-37	0.694781	0.204	0.056	9.75296e-33
BICC1	2.84145e-37	0.76041	0.379	0.202	1.08612e-32
CA4	3.25847e-37	0.847745	0.174	0.038	1.24552e-32
ARL6IP1	3.32791e-37	0.659462	0.409	0.225	1.27206e-32
PFDN2	3.356e-37	-0.670577	0.208	0.378	1.2828e-32
ZBTB44	3.73017e-37	0.737566	0.282	0.116	1.42582e-32
VIM	4.28118e-37	-0.800754	0.048	0.159	1.63644e-32
PPP6R2	4.32338e-37	0.718466	0.208	0.06	1.65257e-32
RANBP2	4.44198e-37	0.691832	0.158	0.029	1.6979e-32
ATP6AP2	4.61983e-37	0.72845	0.257	0.095	1.76588e-32
SLC18B1	4.78971e-37	0.632865	0.139	0.017	1.83082e-32
RTN3	4.86723e-37	0.737446	0.23	0.078	1.86045e-32
MAN2A1	5.33536e-37	0.621536	0.131	0.013	2.03939e-32
COX20	5.64851e-37	-0.727328	0.336	0.502	2.15909e-32
UBXN1	5.82785e-37	-0.592785	0.177	0.348	2.22764e-32
TXNL1	5.94462e-37	-0.646287	0.166	0.328	2.27227e-32
NDUFA6	6.05838e-37	-0.666844	0.435	0.593	2.31575e-32
TOMM22	6.09657e-37	-0.605527	0.127	0.28	2.33035e-32
NR2F2	6.48643e-37	0.687307	0.408	0.228	2.47937e-32
SGIP1	7.21485e-37	0.723602	0.175	0.039	2.7578e-32
PDHA1	8.55895e-37	-0.674612	0.242	0.411	3.27157e-32
SLC44A2	8.76301e-37	0.648798	0.143	0.02	3.34957e-32
TSR3	9.58586e-37	-0.592495	0.105	0.25	3.6641e-32
ZMYM2	1.29872e-36	0.70503	0.172	0.039	4.96422e-32
ABCD3	1.39317e-36	0.708972	0.204	0.059	5.32527e-32
DMAC1	1.44032e-36	-0.719035	0.251	0.423	5.5055e-32
MRPL27	1.49461e-36	-0.67519	0.202	0.369	5.71299e-32
TCEA3	1.5529e-36	-0.670901	0.186	0.349	5.9358e-32
TOMM7	1.67341e-36	-0.500676	0.733	0.792	6.39643e-32
SFPQ	1.82037e-36	0.743754	0.365	0.193	6.9582e-32
CLN5	1.82286e-36	0.665065	0.186	0.046	6.96771e-32
BUD31	3.04986e-36	-0.64335	0.2	0.368	1.16578e-31
S100A6	3.34882e-36	-0.564358	0.965	0.891	1.28005e-31
NDUFA11	3.40424e-36	-0.535857	0.592	0.707	1.30124e-31
TSPAN6	3.88552e-36	0.686047	0.24	0.085	1.4852e-31
DNAJA1	4.5391e-36	-0.663052	0.173	0.334	1.73502e-31
AP2M1	4.90277e-36	-0.724	0.238	0.404	1.87404e-31
OGDHL	5.08862e-36	0.735492	0.345	0.17	1.94508e-31
POLDIP2	6.7964e-36	-0.606509	0.133	0.285	2.59786e-31
TSPAN7	7.08521e-36	0.635176	0.129	0.014	2.70825e-31
MFAP3L	8.60994e-36	0.650272	0.158	0.03	3.29107e-31
SNF8	9.6352e-36	-0.578648	0.134	0.287	3.68296e-31
MRPL54	9.85027e-36	-0.620329	0.258	0.432	3.76517e-31
ZMAT1	1.07831e-35	0.561507	0.118	0.008	4.12175e-31
NUCKS1	1.1982e-35	0.585553	0.606	0.44	4.58e-31
GOLGB1	1.30205e-35	0.64169	0.201	0.057	4.97697e-31
XPO1	1.3294e-35	0.64377	0.168	0.037	5.08149e-31
ACOT13	1.66333e-35	-0.583519	0.076	0.203	6.35791e-31
RRBP1	2.05312e-35	0.713851	0.225	0.076	7.84783e-31
MRPL16	2.06518e-35	-0.690702	0.16	0.317	7.89394e-31
SPX	2.10391e-35	-0.553847	0.056	0.17	8.04197e-31
WTAP	2.17628e-35	0.818451	0.33	0.166	8.31861e-31
UBE2V2	2.2327e-35	-0.567249	0.078	0.206	8.53428e-31
CACYBP	3.97922e-35	-0.598971	0.12	0.265	1.52102e-30
CMBL	4.35708e-35	-0.680373	0.243	0.409	1.66545e-30
AMZ2	4.50223e-35	-0.502855	0.048	0.155	1.72093e-30
GLS	4.59573e-35	0.718096	0.332	0.162	1.75667e-30
GATD3B	7.78973e-35	-0.641508	0.095	0.229	2.97754e-30
BHLHE40	8.50793e-35	0.813827	0.222	0.077	3.25207e-30
FZD6	9.38132e-35	0.621534	0.122	0.012	3.58592e-30
ZNHIT3	9.69274e-35	-0.571357	0.073	0.195	3.70495e-30
CTSO	1.08233e-34	0.612495	0.141	0.022	4.13709e-30
TPST2	1.50606e-34	0.670163	0.179	0.045	5.75677e-30
TIMM9	1.66906e-34	-0.484472	0.047	0.152	6.3798e-30
DYNLRB1	1.89897e-34	-0.567136	0.419	0.581	7.25861e-30
CXXC5	1.98099e-34	-0.656527	0.248	0.413	7.57213e-30
MRPL40	2.0163e-34	-0.63795	0.214	0.379	7.70711e-30
MRPS23	2.08879e-34	-0.562235	0.103	0.239	7.9842e-30
GRPEL1	2.47642e-34	-0.571976	0.087	0.216	9.46586e-30
GLG1	2.79174e-34	0.596188	0.157	0.032	1.06712e-29
CA2	3.20605e-34	-0.629195	0.139	0.292	1.22548e-29
UXT	4.03349e-34	-0.58381	0.262	0.436	1.54176e-29
PDCD2	4.05882e-34	-0.535776	0.056	0.167	1.55144e-29
PMF1	4.11007e-34	-0.628085	0.113	0.253	1.57103e-29
MIR503HG	4.48897e-34	0.650709	0.114	0.009	1.71586e-29
AP2S1	4.8031e-34	-0.599663	0.271	0.441	1.83594e-29
RAP2C	6.44955e-34	0.746811	0.274	0.118	2.46527e-29
RBX1	7.33083e-34	-0.629241	0.387	0.542	2.80214e-29
SPAG16	7.98751e-34	-0.594773	0.078	0.199	3.05315e-29
ITGA6	9.03635e-34	0.603023	0.145	0.026	3.45405e-29
SSB	9.32965e-34	-0.642442	0.162	0.313	3.56617e-29
MAGEF1	9.40509e-34	-0.642997	0.115	0.253	3.595e-29
MAGED2	1.15573e-33	-0.709272	0.244	0.402	4.41765e-29
GRINA	1.193e-33	0.687789	0.176	0.046	4.56013e-29
TEAD1	1.25296e-33	0.614873	0.18	0.048	4.78931e-29
POLR2L	1.81641e-33	-0.44576	0.733	0.815	6.94305e-29
COPS6	1.82374e-33	-0.594781	0.149	0.299	6.97106e-29
CALM3	1.8748e-33	-0.617949	0.179	0.337	7.16625e-29
TMEM33	2.27898e-33	0.608227	0.157	0.034	8.71118e-29
OAZ2	2.52205e-33	-0.570339	0.047	0.148	9.64028e-29
NME4	2.99668e-33	-0.651698	0.235	0.395	1.14545e-28
TMEM230	3.06941e-33	-0.618971	0.373	0.531	1.17325e-28
PPA2	3.14749e-33	-0.659204	0.113	0.247	1.2031e-28
SMIM20	3.2478e-33	-0.598221	0.114	0.251	1.24144e-28
DRAP1	3.39306e-33	-0.651488	0.182	0.339	1.29696e-28
EIF3M	3.8596e-33	-0.571477	0.138	0.287	1.47529e-28
RGN	3.91423e-33	-0.514168	0.044	0.145	1.49617e-28
ARID1A	3.9951e-33	0.616433	0.152	0.031	1.52709e-28
CLTRN	4.10338e-33	-0.790126	0.044	0.143	1.56848e-28
PLCB1	4.63211e-33	0.628061	0.246	0.094	1.77058e-28
SGPP2	4.73096e-33	0.553127	0.113	0.01	1.80836e-28
TNRC18	5.30887e-33	0.556621	0.108	0.007	2.02926e-28
FIS1	5.37593e-33	-0.55991	0.478	0.621	2.0549e-28
IGSF3	6.1359e-33	0.596669	0.13	0.019	2.34539e-28
IMPAD1	6.37966e-33	0.632992	0.141	0.025	2.43856e-28
ITFG1	6.89346e-33	0.61082	0.175	0.046	2.63496e-28
MRPL32	6.92181e-33	-0.597382	0.109	0.244	2.64579e-28
TNRC6A	7.05332e-33	0.665551	0.18	0.051	2.69606e-28
EIF5	8.08854e-33	-0.679201	0.245	0.406	3.09176e-28
SCAND1	8.17059e-33	-0.601881	0.307	0.472	3.12313e-28
EIF2A	8.28944e-33	-0.592331	0.099	0.229	3.16855e-28
UXS1	9.24848e-33	0.630597	0.242	0.093	3.53514e-28
AKAP11	9.25967e-33	0.583901	0.128	0.018	3.53942e-28
ATP2B1	1.05969e-32	0.574651	0.141	0.026	4.05055e-28
C12orf10	1.19489e-32	-0.512604	0.075	0.195	4.56734e-28
FOLR1	1.31688e-32	0.69062	0.263	0.11	5.03365e-28
SLC39A6	1.55956e-32	0.546902	0.122	0.015	5.96127e-28
CKB	1.56397e-32	-0.723468	0.772	0.729	5.97813e-28
GTF3A	1.74809e-32	-0.530131	0.102	0.235	6.6819e-28
KMT2A	1.79015e-32	0.632156	0.146	0.03	6.84265e-28
B3GNT2	1.88908e-32	0.598708	0.16	0.037	7.22083e-28
SNX14	1.92701e-32	0.584254	0.131	0.02	7.36582e-28
SERPING1	1.99801e-32	0.653471	0.198	0.062	7.63718e-28
AC027644.3	2.31564e-32	-0.525295	0.093	0.221	8.85131e-28
SMARCA2	2.71012e-32	0.617182	0.164	0.04	1.03591e-27
SPPL3	2.99606e-32	0.582015	0.123	0.016	1.14521e-27
DNAJC19	3.07739e-32	-0.730787	0.341	0.478	1.1763e-27
NCKAP1	3.26995e-32	0.690768	0.232	0.089	1.24991e-27
COL4A2	3.27409e-32	0.655217	0.162	0.039	1.25149e-27
MRPL36	3.32004e-32	-0.733308	0.216	0.368	1.26905e-27
TKT	3.40406e-32	-0.507843	0.089	0.215	1.30117e-27
ATP5F1A	3.50501e-32	-0.633941	0.494	0.636	1.33976e-27
GOLM1	3.66889e-32	0.614972	0.189	0.057	1.40239e-27
TMEM14C	4.22378e-32	-0.61572	0.264	0.425	1.6145e-27
SUPT4H1	4.32387e-32	-0.607738	0.119	0.256	1.65275e-27
TSPAN8	4.86447e-32	0.781998	0.346	0.185	1.8594e-27
PPP1R11	4.92143e-32	-0.554203	0.051	0.154	1.88117e-27
RNF150	5.70369e-32	0.522392	0.118	0.013	2.18018e-27
MGST3	6.13739e-32	-0.496249	0.628	0.742	2.34596e-27
ITGAV	6.24018e-32	0.643195	0.156	0.036	2.38525e-27
CLSTN1	6.6797e-32	0.591459	0.147	0.03	2.55325e-27
IER3	6.69494e-32	0.83255	0.283	0.128	2.55907e-27
RTF2	6.92972e-32	-0.586891	0.133	0.276	2.64882e-27
FGL2	9.57164e-32	0.740512	0.137	0.025	3.65866e-27
TSFM	1.00842e-31	-0.552659	0.069	0.182	3.8546e-27
JKAMP	1.13288e-31	0.633076	0.154	0.036	4.33031e-27
TMEM238	1.22163e-31	0.688514	0.231	0.09	4.66954e-27
FOLR3	1.26249e-31	-0.767833	0.219	0.365	4.82575e-27
PDAP1	1.27731e-31	-0.604238	0.133	0.27	4.88238e-27
CCPG1	1.29426e-31	0.568631	0.154	0.035	4.94719e-27
CYC1	1.32399e-31	-0.635566	0.419	0.561	5.0608e-27
RAP1A	1.41295e-31	-0.595001	0.121	0.258	5.40084e-27
RPN1	1.46219e-31	0.610075	0.184	0.054	5.58907e-27
POMP	1.49948e-31	-0.545903	0.446	0.591	5.73159e-27
LYRM1	1.5142e-31	-0.523172	0.069	0.182	5.78789e-27
SPINT1	1.54716e-31	0.582743	0.178	0.05	5.91386e-27
ACVR1B	1.57311e-31	0.592447	0.129	0.021	6.01305e-27
POLR2E	1.62329e-31	-0.560165	0.106	0.237	6.20486e-27
VPS13C	1.72825e-31	0.589066	0.148	0.032	6.60605e-27
STRAP	1.78119e-31	-0.615351	0.213	0.371	6.80844e-27
OSBPL3	1.90186e-31	0.584871	0.138	0.026	7.26968e-27
ATP5MD	2.05975e-31	-0.411475	0.777	0.839	7.8732e-27
ATG3	2.17493e-31	-0.581449	0.061	0.168	8.31344e-27
TRA2A	2.73061e-31	0.684507	0.193	0.062	1.04375e-26
ANP32B	3.20584e-31	-0.56411	0.151	0.294	1.2254e-26
RSL1D1	3.36207e-31	-0.53989	0.146	0.29	1.28512e-26
PDHB	3.36445e-31	-0.610553	0.169	0.316	1.28603e-26
AKR1C3	3.4873e-31	-0.571055	0.036	0.125	1.33298e-26
UCHL3	3.70616e-31	-0.477197	0.05	0.152	1.41664e-26
PILRB	3.83674e-31	0.561393	0.101	0.006	1.46656e-26
SHANK2	3.90773e-31	0.551337	0.107	0.009	1.49369e-26
SIL1	3.94128e-31	0.623338	0.151	0.034	1.50652e-26
LUC7L3	4.01799e-31	0.613611	0.281	0.129	1.53584e-26
MRPL11	4.40765e-31	-0.563488	0.11	0.242	1.68478e-26
HIGD1A	4.57868e-31	-0.613254	0.364	0.524	1.75015e-26
GNS	4.759e-31	0.586134	0.154	0.036	1.81908e-26
ETFA	4.79292e-31	-0.59566	0.164	0.309	1.83204e-26
HSPA5	5.07382e-31	0.682131	0.284	0.132	1.93942e-26
LGALS2	5.58574e-31	-0.926717	0.098	0.217	2.13509e-26
SUMO1	5.90286e-31	-0.542689	0.431	0.582	2.25631e-26
EFCAB14	6.75116e-31	0.571808	0.205	0.07	2.58056e-26
GLDC	7.02431e-31	0.564428	0.116	0.015	2.68497e-26
PDZK1	7.84416e-31	-0.775534	0.095	0.215	2.99835e-26
NOP10	8.6631e-31	-0.64506	0.291	0.443	3.31138e-26
OGT	9.23463e-31	0.60151	0.155	0.037	3.52984e-26
FLNB	9.87772e-31	0.591016	0.114	0.014	3.77566e-26
NUPR2	9.92049e-31	-0.666118	0.121	0.252	3.79201e-26
NAT8	1.01459e-30	-0.970161	0.104	0.224	3.87818e-26
PKP4	1.07025e-30	0.589458	0.259	0.111	4.09094e-26
LACTB2	1.0916e-30	-0.599835	0.064	0.172	4.17254e-26
PAPPA2	1.12657e-30	0.733688	0.111	0.012	4.30621e-26
FAT1	1.23851e-30	0.602796	0.133	0.024	4.73409e-26
DNAJC10	1.41552e-30	0.602513	0.158	0.039	5.41067e-26
ERMP1	1.46617e-30	0.517385	0.122	0.018	5.60429e-26
EIF4A1	1.54687e-30	-0.579763	0.221	0.377	5.91274e-26
NIT2	1.63669e-30	-0.56686	0.106	0.235	6.25609e-26
POU3F3	2.0194e-30	0.560995	0.398	0.228	7.71897e-26
TMED4	2.30229e-30	0.622101	0.221	0.083	8.80028e-26
TSR2	2.5054e-30	-0.493999	0.076	0.192	9.57665e-26
ILF2	2.80484e-30	-0.562545	0.131	0.266	1.07212e-25
SMS	2.91588e-30	-0.58261	0.43	0.576	1.11457e-25
LAMP2	2.9687e-30	0.634357	0.234	0.093	1.13476e-25
LMBRD2	3.089e-30	0.509649	0.1	0.007	1.18074e-25
TSTD1	3.16191e-30	-0.544321	0.478	0.611	1.20861e-25
NTPCR	3.44664e-30	-0.542684	0.078	0.193	1.31745e-25
PKN2	3.77302e-30	0.57237	0.172	0.049	1.4422e-25
COA6	3.99793e-30	-0.542138	0.103	0.23	1.52817e-25
MRPL17	5.35662e-30	-0.520319	0.103	0.231	2.04751e-25
METTL5	5.67181e-30	-0.550598	0.086	0.204	2.16799e-25
NEDD4L	5.95089e-30	0.591859	0.259	0.113	2.27467e-25
PDS5B	5.9888e-30	0.585369	0.137	0.028	2.28916e-25
MCEE	6.18236e-30	-0.564892	0.082	0.197	2.36314e-25
YWHAH	6.19259e-30	-0.609151	0.141	0.276	2.36706e-25
RPA3	6.25769e-30	-0.567387	0.182	0.33	2.39194e-25
MRPL50	6.54312e-30	-0.568336	0.095	0.216	2.50104e-25
GPN3	7.17889e-30	-0.488513	0.067	0.175	2.74406e-25
SPTLC1	8.04674e-30	0.546601	0.129	0.023	3.07578e-25
JPT1	8.38742e-30	-0.535248	0.082	0.198	3.20601e-25
EIF3G	9.42765e-30	-0.518209	0.237	0.395	3.60363e-25
GAS6	1.02019e-29	0.544994	0.173	0.05	3.89958e-25
KCNQ1OT1	1.11049e-29	0.607394	0.103	0.009	4.24473e-25
UQCRC2	1.32588e-29	-0.650911	0.291	0.44	5.06806e-25
TNRC6B	1.35047e-29	0.615678	0.277	0.127	5.16202e-25
PIN1	1.42597e-29	-0.605457	0.13	0.263	5.45064e-25
FKBP2	1.71868e-29	-0.772831	0.132	0.258	6.56948e-25
H2AFZ	1.81526e-29	-0.621663	0.264	0.416	6.93864e-25
PLEKHH2	1.8759e-29	0.545029	0.143	0.032	7.17044e-25
APOO	1.89747e-29	-0.590246	0.09	0.208	7.25291e-25
IFT22	2.06588e-29	-0.551292	0.11	0.238	7.89664e-25
TMX1	2.23187e-29	0.608796	0.137	0.03	8.53109e-25
TRAPPC6A	2.5321e-29	-0.566405	0.195	0.345	9.67872e-25
DAZAP2	2.54088e-29	0.620939	0.413	0.251	9.71227e-25
HPN	2.77337e-29	0.657527	0.301	0.152	1.06009e-24
MRPS25	2.96607e-29	-0.562031	0.151	0.29	1.13375e-24
SERINC3	2.98427e-29	0.567766	0.144	0.033	1.14071e-24
VPS13A	3.21869e-29	0.526685	0.118	0.017	1.23031e-24
FKBP1A	4.03191e-29	-0.626214	0.25	0.4	1.54116e-24
HCFC1R1	4.20194e-29	-0.586042	0.203	0.354	1.60615e-24
SLK	4.32016e-29	0.514353	0.133	0.026	1.65134e-24
ASH1L	4.39565e-29	0.602292	0.197	0.068	1.68019e-24
PCBP1	4.42533e-29	0.60697	0.513	0.363	1.69154e-24
SDF4	4.65996e-29	0.58376	0.146	0.035	1.78122e-24
ACAT1	5.36873e-29	-0.637922	0.34	0.494	2.05214e-24
IMMP2L	5.60123e-29	-0.62129	0.117	0.242	2.14101e-24
NPEPPS	5.88154e-29	0.635908	0.174	0.054	2.24816e-24
TPD52L1	6.01103e-29	-0.588942	0.127	0.258	2.29766e-24
TUG1	6.07827e-29	0.568353	0.146	0.035	2.32336e-24
KIAA1143	6.82554e-29	-0.494759	0.037	0.123	2.60899e-24
SORT1	1.00763e-28	0.524399	0.13	0.026	3.85156e-24
DPM3	1.018e-28	0.591659	0.349	0.193	3.89121e-24
MRPL57	1.02407e-28	-0.551092	0.345	0.499	3.91442e-24
BOD1L1	1.02499e-28	0.546522	0.158	0.043	3.91791e-24
KCNJ10	1.0424e-28	0.682884	0.16	0.046	3.98449e-24
QDPR	1.06016e-28	-0.463646	0.099	0.224	4.05237e-24
PIN4	1.31298e-28	-0.612044	0.157	0.295	5.01874e-24
RANBP1	1.44521e-28	-0.54365	0.196	0.346	5.52418e-24
MRPL2	1.45101e-28	-0.519764	0.131	0.267	5.54633e-24
AKR7A2	1.51963e-28	-0.559342	0.216	0.368	5.80863e-24
NTN4	1.58818e-28	0.600789	0.209	0.076	6.07067e-24
CLMN	1.78905e-28	0.552143	0.186	0.062	6.83846e-24
ATP1B2	1.81454e-28	0.554969	0.117	0.019	6.93591e-24
ITGA2	1.85325e-28	0.515812	0.129	0.026	7.08385e-24
EIF4H	1.87428e-28	-0.615485	0.1	0.218	7.16425e-24
CTSC	1.93122e-28	0.618453	0.273	0.125	7.3819e-24
SCAMP1	2.12433e-28	0.589244	0.138	0.031	8.12002e-24
ACSL1	2.17338e-28	0.616175	0.272	0.13	8.30751e-24
BPGM	2.2678e-28	-0.56332	0.072	0.179	8.66842e-24
KIF12	2.39851e-28	0.651169	0.251	0.112	9.16807e-24
CPQ	2.40995e-28	0.602698	0.165	0.048	9.21181e-24
MYO6	2.41996e-28	0.595583	0.265	0.12	9.25006e-24
ANKRD10	2.55009e-28	0.615116	0.163	0.047	9.74745e-24
MIF	2.60108e-28	-0.334355	0.911	0.92	9.94238e-24
MRPL55	2.81526e-28	-0.586055	0.14	0.274	1.0761e-23
BLVRB	2.84436e-28	-0.545396	0.244	0.401	1.08723e-23
MPV17	3.57116e-28	-0.437062	0.051	0.148	1.36504e-23
MKLN1	3.59412e-28	0.566528	0.172	0.053	1.37382e-23
NSMCE1	3.72341e-28	-0.506807	0.075	0.184	1.42324e-23
PRLR	3.72527e-28	0.496615	0.107	0.013	1.42395e-23
FUNDC2	3.77158e-28	-0.544722	0.175	0.318	1.44165e-23
GTF2H5	3.78314e-28	-0.578424	0.292	0.439	1.44607e-23
NDUFAF2	3.9523e-28	-0.481612	0.05	0.144	1.51073e-23
TM2D1	4.24446e-28	0.542083	0.18	0.058	1.6224e-23
KRT10	4.28763e-28	-0.584141	0.304	0.456	1.6389e-23
CCDC47	4.49678e-28	0.519755	0.162	0.046	1.71885e-23
TMEM259	4.613e-28	0.549431	0.121	0.021	1.76327e-23
KANSL1	4.62587e-28	0.553175	0.143	0.035	1.76819e-23
WNK1	4.73109e-28	0.854506	0.382	0.227	1.80841e-23
NUDT4	5.52031e-28	0.505255	0.638	0.479	2.11008e-23
MIA2	5.62082e-28	0.572665	0.183	0.061	2.1485e-23
EPCAM	5.72852e-28	0.591971	0.337	0.183	2.18967e-23
DEFB1	6.11511e-28	0.331698	0.975	0.792	2.33744e-23
POLR3GL	6.54464e-28	-0.514421	0.067	0.17	2.50162e-23
FXYD2	6.93622e-28	0.251573	0.981	0.929	2.6513e-23
GMPR2	7.32621e-28	-0.482173	0.074	0.182	2.80037e-23
CFAP36	7.36362e-28	-0.557497	0.086	0.197	2.81467e-23
AP1G1	8.40476e-28	0.570268	0.186	0.063	3.21263e-23
SF1	8.9628e-28	0.615262	0.243	0.107	3.42594e-23
LAMTOR4	9.71088e-28	-0.532466	0.41	0.548	3.71189e-23
CHCHD7	9.82679e-28	-0.515186	0.08	0.19	3.75619e-23
TEX264	1.21579e-27	0.58719	0.24	0.106	4.64723e-23
CCDC58	1.28555e-27	-0.460487	0.042	0.13	4.91388e-23
GNAQ	1.40532e-27	0.598525	0.173	0.057	5.37171e-23
COMMD3	1.56352e-27	-0.500532	0.096	0.213	5.97641e-23
UQCC2	1.72973e-27	-0.634668	0.248	0.395	6.6117e-23
IFT57	1.73952e-27	-0.554615	0.102	0.22	6.64915e-23
PFDN1	1.75561e-27	-0.532296	0.121	0.247	6.71065e-23
MRPS14	1.87008e-27	-0.507975	0.074	0.181	7.14821e-23
UBE2E3	1.90785e-27	-0.618922	0.193	0.331	7.29255e-23
PTGES3	2.11837e-27	-0.567773	0.431	0.56	8.09727e-23
LAMA5	2.37105e-27	0.550561	0.108	0.015	9.0631e-23
TXNL4A	2.64226e-27	-0.543473	0.223	0.375	1.00998e-22
MRPS28	2.90761e-27	-0.626303	0.142	0.269	1.1114e-22
CHL1	2.9829e-27	0.522897	0.142	0.035	1.14018e-22
GADD45A	3.212e-27	-0.613237	0.124	0.247	1.22776e-22
TRAPPC4	3.25395e-27	-0.517544	0.101	0.22	1.24379e-22
IDS	3.27464e-27	0.576058	0.177	0.06	1.2517e-22
SLC38A10	3.60233e-27	0.515653	0.102	0.012	1.37696e-22
HEBP1	4.32279e-27	-0.56042	0.091	0.202	1.65234e-22
MRPL20	4.32878e-27	-0.5688	0.388	0.524	1.65463e-22
ATP5F1D	4.54763e-27	-0.356678	0.808	0.848	1.73829e-22
LAMB1	4.83289e-27	0.529141	0.123	0.024	1.84732e-22
FIBP	6.52026e-27	-0.483209	0.118	0.243	2.4923e-22
LLPH	6.59006e-27	-0.49478	0.06	0.159	2.51898e-22
FBP1	6.62602e-27	-0.51094	0.088	0.201	2.53273e-22
UTRN	6.74616e-27	0.472127	0.111	0.017	2.57865e-22
CDC123	6.96709e-27	-0.493846	0.06	0.157	2.6631e-22
SYNGR2	7.28063e-27	0.526626	0.134	0.032	2.78295e-22
OGDH	7.79404e-27	0.566089	0.191	0.069	2.97919e-22
TSPAN9	7.80082e-27	0.521614	0.112	0.019	2.98179e-22
KMT2C	8.18389e-27	0.50268	0.134	0.031	3.12821e-22
DICER1	8.20525e-27	0.589463	0.191	0.07	3.13638e-22
PSMD4	8.47504e-27	-0.508075	0.109	0.23	3.2395e-22
TBL1XR1	1.04382e-26	0.620264	0.232	0.102	3.98988e-22
DCTN2	1.05449e-26	-0.501313	0.094	0.208	4.03068e-22
IFT20	1.06854e-26	-0.489855	0.101	0.219	4.08439e-22
DNAJC7	1.16733e-26	-0.499062	0.127	0.253	4.46199e-22
DCTN6	1.36881e-26	-0.489274	0.091	0.203	5.23213e-22
PCM1	1.44361e-26	0.534435	0.189	0.069	5.51804e-22
DSP	1.52723e-26	0.542982	0.113	0.019	5.83769e-22
ASPH	1.61139e-26	0.559054	0.163	0.051	6.15936e-22
TUSC2	1.61332e-26	-0.497334	0.104	0.223	6.16676e-22
AHNAK	1.84887e-26	0.535715	0.153	0.044	7.06713e-22
CXADR	1.86889e-26	0.516153	0.116	0.021	7.14363e-22
ANAPC11	2.16324e-26	-0.597783	0.323	0.468	8.26878e-22
MRPS33	2.28162e-26	-0.599728	0.177	0.312	8.72125e-22
PATJ	2.37348e-26	0.552683	0.152	0.044	9.07239e-22
OTUD6B-AS1	2.63856e-26	-0.649313	0.16	0.287	1.00856e-21
USP34	2.66661e-26	0.531717	0.167	0.054	1.01928e-21
BLOC1S2	2.73531e-26	-0.454858	0.071	0.173	1.04555e-21
AIF1L	3.06548e-26	-0.56052	0.297	0.445	1.17175e-21
EIF1B	3.09111e-26	-0.566213	0.273	0.42	1.18155e-21
CTSL	3.33842e-26	0.606523	0.208	0.084	1.27608e-21
SLC20A1	3.5798e-26	0.531091	0.11	0.018	1.36834e-21
SMIM19	3.66951e-26	-0.553521	0.163	0.296	1.40263e-21
FUNDC1	4.21347e-26	-0.437124	0.063	0.161	1.61056e-21
TMEM9	4.68014e-26	0.52102	0.187	0.068	1.78894e-21
PSMG2	4.68737e-26	-0.521895	0.156	0.289	1.7917e-21
PDIA4	5.35275e-26	0.536384	0.147	0.041	2.04604e-21
TSPO	6.00502e-26	-0.528329	0.298	0.447	2.29536e-21
SLC33A1	6.11806e-26	0.481601	0.108	0.017	2.33857e-21
PDCL3	6.14914e-26	-0.413404	0.046	0.134	2.35045e-21
MACF1	6.22978e-26	0.514582	0.146	0.04	2.38127e-21
LYPLAL1	6.62292e-26	-0.573547	0.202	0.338	2.53154e-21
FAHD1	6.92996e-26	-0.451819	0.046	0.132	2.64891e-21
SOD2	9.12021e-26	-0.808755	0.284	0.415	3.48611e-21
EBNA1BP2	9.25834e-26	-0.443306	0.073	0.177	3.53891e-21
ISCA2	1.10084e-25	-0.579209	0.155	0.283	4.20786e-21
ELOF1	1.12047e-25	-0.482798	0.061	0.156	4.2829e-21
PSMC1	1.30838e-25	-0.483523	0.083	0.189	5.00114e-21
NORAD	1.3129e-25	0.523398	0.395	0.24	5.01844e-21
ACAA2	1.38526e-25	-0.567023	0.195	0.332	5.29502e-21
TOB1	1.40563e-25	0.576055	0.268	0.134	5.37289e-21
IGF1R	1.51471e-25	0.499231	0.113	0.021	5.78982e-21
DDR1	1.54054e-25	0.486369	0.114	0.021	5.88858e-21
AKR1A1	1.56634e-25	-0.48697	0.133	0.258	5.98719e-21
PTS	1.61198e-25	-0.571601	0.164	0.293	6.16163e-21
PSMC2	1.72511e-25	-0.4355	0.062	0.158	6.59405e-21
THSD7A	1.82077e-25	0.428933	0.122	0.026	6.95972e-21
TAF9	1.9759e-25	-0.404905	0.042	0.127	7.55268e-21
PRKDC	1.98686e-25	0.523169	0.159	0.05	7.59458e-21
MALSU1	2.0433e-25	-0.502411	0.105	0.22	7.81032e-21
ERBIN	2.10749e-25	0.611792	0.182	0.069	8.05567e-21
GGCT	2.10907e-25	-0.510667	0.085	0.191	8.06172e-21
C19orf53	2.12864e-25	-0.484675	0.444	0.583	8.13653e-21
PSMB2	2.1638e-25	-0.454802	0.133	0.26	8.27089e-21
EXOSC4	2.25176e-25	-0.445809	0.06	0.155	8.60714e-21
PNRC2	2.25298e-25	-0.609942	0.182	0.311	8.61177e-21
RNF43	2.45868e-25	0.509159	0.125	0.028	9.39805e-21
RAB13	2.46422e-25	-0.509437	0.187	0.324	9.41924e-21
UFL1	2.57604e-25	0.531818	0.154	0.047	9.84667e-21
MYEF2	2.57986e-25	0.548721	0.179	0.064	9.86124e-21
MSI2	2.91999e-25	0.552513	0.356	0.21	1.11614e-20
MRPL9	3.41144e-25	-0.423584	0.051	0.14	1.30399e-20
ITGB6	3.91899e-25	0.725127	0.102	0.016	1.49799e-20
[truncated: 1,379 more rows]

## Sheet: PC
	p_val	avg_log2FC	pct.1	pct.2	p_val_adj
[truncated: 2,019 more rows]

[truncated: 4 more sheets: IC, Myeloid, NKT, BCC]
