# Supplementary material for: Single-cell RNA sequencing shows the immune cell landscape in the kidneys of patients with idiopathic membranous nephropathy
Source: Front Immunol. 2023 Sep 4;14:1203062. doi: 10.3389/fimmu.2023.1203062 (PMC10507359; doi:10.3389/fimmu.2023.1203062)
Supplement: Supplementary file 4 [file Table_4.xlsx]

## Sheet: DEGs significantly upregulated
gene	p_val	avg_log2FC	pct.1	pct.2	p_val_adj
MT1G	4.56854e-138	2.39853	0.884	0.538	1.74628e-133
MIOX	2.4047e-78	2.29113	0.477	0.168	9.19172e-74
MT1H	4.70494e-76	1.99044	0.571	0.25	1.79842e-71
ATP5F1E	2.08194e-70	1.0743	0.924	0.915	7.95801e-66
FXYD2	9.45409e-68	2.54723	0.643	0.449	3.61373e-63
FTL	1.87474e-64	1.28102	0.968	0.976	7.16602e-60
MT-ND3	3.28965e-56	1.52561	0.93	0.974	1.25743e-51
RPS28	2.36414e-55	0.581508	0.992	0.985	9.0367e-51
MT-CO3	2.83877e-54	0.876518	0.978	0.992	1.08509e-49
MT-ND4L	1.00082e-48	1.62398	0.744	0.741	3.82555e-44
GPX3	8.75616e-48	1.85563	0.626	0.445	3.34695e-43
MT-ND2	4.45648e-47	0.749844	0.965	0.976	1.70344e-42
MT-CO2	1.32747e-43	0.701647	0.998	0.996	5.07413e-39
HNRNPH1	7.00875e-41	1.75714	0.615	0.512	2.67903e-36
AK4	1.62675e-35	1.44586	0.216	0.061	6.21809e-31
AFP	4.75314e-35	1.00746	0.106	0.011	1.81684e-30
RPL39	1.17341e-29	0.507085	0.983	0.97	4.48524e-25
RPS27	1.23441e-28	0.459914	0.998	0.994	4.71839e-24
MT-ND4	8.176e-28	0.506314	0.963	0.994	3.12519e-23
GATM	8.83834e-28	1.80702	0.395	0.239	3.37837e-23
MT1X	6.59289e-25	1.46706	0.51	0.399	2.52007e-20
ATP1B1	8.22216e-24	2.24588	0.301	0.159	3.14284e-19
RBP5	1.30569e-23	1.22297	0.246	0.106	4.99085e-19
MT1F	1.33732e-23	1.24246	0.395	0.245	5.11179e-19
PDZK1IP1	8.1188e-23	1.23891	0.382	0.233	3.10333e-18
RPL36	5.3388e-22	0.481807	0.929	0.954	2.0407e-17
DEFB1	1.16339e-20	2.35109	0.281	0.151	4.44696e-16
MT-ATP8	1.20715e-20	1.41379	0.37	0.24	4.6142e-16
CLIC4	1.46338e-20	1.0322	0.143	0.044	5.59362e-16
PCK1	2.9639e-20	1.24344	0.219	0.095	1.13292e-15
MT2A	3.74152e-20	1.12085	0.533	0.467	1.43016e-15
C11orf54	4.60205e-20	1.40825	0.269	0.141	1.75909e-15
ATP5ME	6.01242e-19	1.13955	0.537	0.513	2.29819e-14
AGMAT	1.37927e-17	1.12672	0.159	0.061	5.27211e-13
ACY1	3.07243e-17	1.26787	0.178	0.075	1.17441e-12
LGALS2	4.23597e-17	0.990342	0.194	0.085	1.61916e-12
MT-CO1	1.03391e-16	0.334302	0.992	0.998	3.95203e-12
SUCLG1	2.04375e-16	1.50674	0.399	0.315	7.81203e-12
MT-ND1	5.02587e-16	0.44726	0.912	0.954	1.92109e-11
ALDOB	2.30854e-15	1.39259	0.394	0.301	8.82418e-11
MT-ND5	3.88401e-15	0.585912	0.832	0.883	1.48462e-10
FABP1	4.32343e-15	1.11003	0.193	0.091	1.65259e-10
ALDH6A1	6.15591e-15	1.24096	0.194	0.094	2.35304e-10
ASS1	8.75223e-15	1.18447	0.213	0.111	3.34545e-10
ADIRF	1.16893e-14	0.9572	0.138	0.053	4.46811e-10
GSTA1	4.81705e-14	1.22563	0.259	0.156	1.84127e-09
FTH1	1.16301e-13	0.422204	0.872	0.953	4.44548e-09
UMOD	3.034e-13	2.83468	0.191	0.1	1.15972e-08
DDC	1.32362e-12	0.899753	0.105	0.037	5.05942e-08
MIF	4.68719e-12	0.898393	0.588	0.674	1.79163e-07
AGXT2	9.1367e-12	0.759782	0.1	0.036	3.49241e-07
BHMT2	1.12762e-11	0.966931	0.146	0.068	4.31022e-07
RPL41	2.52944e-11	0.309867	0.995	0.993	9.66853e-07
DAB2	2.71052e-11	0.963638	0.193	0.105	1.03607e-06
DPYS	2.87987e-11	0.90868	0.123	0.052	1.1008e-06
FTCD	1.19172e-10	0.746409	0.1	0.038	4.55523e-06
SERF2	1.2442e-10	0.408991	0.812	0.915	4.75583e-06
COX7C	1.28226e-10	0.565486	0.666	0.796	4.90129e-06
CYB5A	1.54036e-10	1.12853	0.352	0.291	5.88787e-06
GSTA2	2.00706e-10	0.780129	0.111	0.046	7.6718e-06
CNN3	2.706e-10	0.810413	0.12	0.053	1.03434e-05
CKB	4.42092e-10	0.938377	0.115	0.05	1.68985e-05
PPP1R16A	3.00582e-09	0.718803	0.11	0.048	0.000114894
C1orf56	1.09011e-08	0.990395	0.311	0.241	0.000416684
ATOX1	1.28071e-08	1.07877	0.282	0.216	0.000489538
CYSTM1	2.4668e-08	0.963144	0.194	0.123	0.000942911
HPD	3.10978e-08	1.00211	0.164	0.096	0.00118868
NDUFB1	3.85777e-08	0.963267	0.397	0.375	0.0014746
BBOX1	4.11255e-08	0.812731	0.154	0.088	0.00157198
CMBL	4.47513e-08	0.635362	0.118	0.058	0.00171057
DCXR	5.82354e-08	1.18247	0.339	0.293	0.00222599
RPL34	9.7639e-08	0.411322	0.955	0.979	0.00373215
SLC16A9	1.82474e-07	0.88943	0.106	0.053	0.0069749
SELENOP	1.99876e-07	0.852231	0.174	0.109	0.00764005
TST	5.67981e-07	0.659447	0.1	0.049	0.0217105
GLYAT	5.86263e-07	0.653705	0.111	0.058	0.0224093
BHMT	6.87404e-07	0.761733	0.135	0.078	0.0262753
SPP1	7.86567e-07	1.06934	0.357	0.306	0.0300657
MT1E	9.38035e-07	0.773948	0.316	0.261	0.0358554
RPL31	9.46553e-07	0.267328	0.472	0.776	0.036181

## Sheet: total DEGs of DNT vs other TC
gene	p_val	avg_log2FC	pct.1	pct.2	p_val_adj
MT1G	4.56854e-138	2.39853	0.884	0.538	1.74628e-133
HLA-C	9.24368e-122	-1.25492	0.654	0.965	3.5333e-117
HLA-B	2.70058e-108	-1.05009	0.804	0.977	1.03227e-103
ACTG1	5.78863e-96	-1.41311	0.453	0.885	2.21265e-91
HLA-A	5.52879e-84	-1.03082	0.605	0.941	2.11332e-79
MYL12A	5.75298e-83	-1.1113	0.444	0.89	2.19902e-78
MIOX	2.4047e-78	2.29113	0.477	0.168	9.19172e-74
MT1H	4.70494e-76	1.99044	0.571	0.25	1.79842e-71
ARPC2	1.13054e-75	-1.09996	0.302	0.795	4.32137e-71
CD48	5.4087e-74	-1.25418	0.181	0.648	2.06742e-69
ATP5F1E	2.08194e-70	1.0743	0.924	0.915	7.95801e-66
FXYD2	9.45409e-68	2.54723	0.643	0.449	3.61373e-63
NKG7	8.71019e-66	-1.78926	0.307	0.665	3.32938e-61
FTL	1.87474e-64	1.28102	0.968	0.976	7.16602e-60
HSP90AA1	1.10317e-62	-1.27083	0.432	0.84	4.21675e-58
ARHGDIB	7.81817e-62	-0.855314	0.347	0.828	2.98842e-57
VIM	6.07072e-61	-1.11245	0.274	0.701	2.32047e-56
LCP1	1.22554e-59	-1.03505	0.198	0.628	4.68452e-55
PRF1	5.17669e-59	-1.63215	0.106	0.489	1.97874e-54
CTSW	1.19436e-57	-1.29842	0.095	0.481	4.56531e-53
HLA-E	3.02838e-57	-0.786882	0.527	0.912	1.15757e-52
APBB1IP	7.50925e-57	-0.957141	0.066	0.442	2.87034e-52
MT-ND3	3.28965e-56	1.52561	0.93	0.974	1.25743e-51
GZMH	4.74233e-56	-1.5995	0.141	0.513	1.81271e-51
ANXA1	2.16705e-55	-1.04989	0.236	0.666	8.28334e-51
RPS28	2.36414e-55	0.581508	0.992	0.985	9.0367e-51
CCL5	2.71794e-55	-1.25431	0.488	0.766	1.03891e-50
EFHD2	3.60766e-55	-1.29783	0.071	0.434	1.37899e-50
CD247	4.25861e-55	-1.09811	0.159	0.562	1.62781e-50
CST7	1.22004e-54	-1.16535	0.249	0.651	4.6635e-50
MT-CO3	2.83877e-54	0.876518	0.978	0.992	1.08509e-49
APOBEC3G	1.55014e-53	-1.02954	0.065	0.424	5.92525e-49
ARL6IP5	6.46892e-53	-0.794848	0.203	0.636	2.47268e-48
HOPX	1.02427e-52	-1.53307	0.065	0.404	3.91518e-48
DDX5	1.86204e-52	-0.813798	0.467	0.859	7.11746e-48
SEPTIN7	1.96978e-52	-0.869716	0.128	0.523	7.52929e-48
GIMAP7	2.58267e-52	-0.810022	0.181	0.598	9.872e-48
TXNIP	9.4193e-52	-0.965648	0.37	0.776	3.60043e-47
GZMB	1.12242e-51	-2.11138	0.08	0.411	4.29035e-47
CD53	1.35952e-51	-0.815327	0.173	0.584	5.19664e-47
SRGN	1.65612e-51	-0.908037	0.322	0.737	6.33035e-47
HSPA8	7.69733e-51	-0.993551	0.35	0.764	2.94223e-46
CD99	1.19257e-50	-0.82089	0.266	0.698	4.55849e-46
HNRNPA2B1	1.30241e-50	-0.825954	0.342	0.769	4.97833e-46
RESF1	2.89328e-50	-0.932511	0.085	0.444	1.10593e-45
SYNE2	1.13739e-49	-1.06566	0.12	0.482	4.34757e-45
FGFBP2	7.8619e-49	-2.05889	0.05	0.356	3.00513e-44
CLIC1	8.28961e-49	-0.829924	0.264	0.683	3.16862e-44
MT-ND4L	1.00082e-48	1.62398	0.744	0.741	3.82555e-44
STK17A	1.09174e-48	-0.804031	0.115	0.487	4.17305e-44
GNLY	3.15934e-48	-2.52215	0.153	0.456	1.20763e-43
TPT1	5.4067e-48	-0.784393	0.882	0.96	2.06666e-43
GPX3	8.75616e-48	1.85563	0.626	0.445	3.34695e-43
SRSF7	2.74704e-47	-0.911846	0.276	0.684	1.05003e-42
HLA-DPB1	3.56097e-47	-0.912497	0.106	0.458	1.36115e-42
MBP	4.01812e-47	-0.891403	0.08	0.419	1.53589e-42
MT-ND2	4.45648e-47	0.749844	0.965	0.976	1.70344e-42
ARPC1B	2.96511e-46	-0.732008	0.179	0.567	1.13339e-41
PSMB9	1.26755e-45	-0.686595	0.216	0.632	4.84507e-41
RPL7A	1.33621e-45	-0.632745	0.756	0.942	5.10753e-41
OSTF1	2.54097e-45	-0.771579	0.096	0.443	9.71259e-41
CORO1A	5.5442e-45	-0.660447	0.374	0.805	2.11922e-40
MYL12B	8.38872e-45	-0.718806	0.374	0.799	3.20651e-40
CLEC2B	1.25824e-44	-0.89137	0.108	0.448	4.80949e-40
HNRNPA1	1.68495e-44	-0.684881	0.372	0.802	6.44056e-40
IRF1	1.91433e-44	-0.834226	0.141	0.495	7.31732e-40
HNRNPA3	2.15447e-44	-0.682126	0.181	0.573	8.23524e-40
LCK	2.25463e-44	-0.628395	0.179	0.573	8.61812e-40
CALM1	2.50407e-44	-0.750718	0.537	0.862	9.57157e-40
MT-CO2	1.32747e-43	0.701647	0.998	0.996	5.07413e-39
GZMA	1.76618e-43	-0.926162	0.354	0.707	6.75104e-39
ARPC3	3.60928e-43	-0.673696	0.317	0.743	1.37961e-38
ABHD17A	4.48212e-43	-0.866444	0.1	0.43	1.71325e-38
BTG1	4.60645e-43	-0.715568	0.515	0.873	1.76077e-38
PRRC2C	8.42241e-43	-0.70259	0.146	0.502	3.21938e-38
EEF1A1	9.59698e-43	-0.548938	0.957	0.986	3.66835e-38
SLFN5	9.62611e-43	-0.806663	0.093	0.42	3.67948e-38
RAC2	1.50459e-42	-0.644175	0.291	0.705	5.75113e-38
PLEK	2.3459e-42	-1.09635	0.048	0.339	8.96698e-38
GIMAP1	3.60533e-42	-0.795461	0.065	0.367	1.3781e-37
BIN2	4.25207e-42	-0.792785	0.118	0.449	1.62531e-37
KLRD1	6.69998e-42	-1.43095	0.081	0.378	2.561e-37
B2M	8.7805e-42	-0.648664	0.967	0.997	3.35626e-37
ARL4C	1.14549e-41	-0.684024	0.209	0.593	4.37852e-37
CYBA	2.02186e-41	-0.79032	0.497	0.863	7.72837e-37
RAP1B	3.10011e-41	-0.670046	0.199	0.567	1.18498e-36
CTSC	7.00086e-41	-0.644967	0.156	0.517	2.67601e-36
HNRNPH1	7.00875e-41	1.75714	0.615	0.512	2.67903e-36
TLN1	8.64661e-41	-0.778761	0.078	0.386	3.30508e-36
TMSB4X	8.69272e-41	-0.502896	0.977	0.996	3.3227e-36
TRAF3IP3	1.39055e-40	-0.62763	0.171	0.532	5.31524e-36
SRRM2	1.42902e-40	-0.638024	0.156	0.517	5.46229e-36
RPS3	1.49559e-40	-0.515517	0.89	0.961	5.71673e-36
HNRNPF	3.60688e-40	-0.54168	0.166	0.526	1.37869e-35
ARPC5L	5.58748e-40	-0.832373	0.091	0.397	2.13576e-35
RSRP1	1.32088e-39	-0.714876	0.188	0.543	5.04893e-35
LSP1	1.96058e-39	-0.681017	0.174	0.529	7.49413e-35
JAK1	3.30674e-39	-0.642673	0.184	0.545	1.26397e-34
MYH9	3.48295e-39	-0.68797	0.081	0.383	1.33132e-34
RHOA	4.8595e-39	-0.560951	0.206	0.576	1.8575e-34
DOK2	5.18948e-39	-0.76876	0.083	0.383	1.98363e-34
TPM3	8.44391e-39	-0.563207	0.234	0.615	3.2276e-34
GZMM	3.07319e-38	-0.617805	0.176	0.53	1.1747e-33
SH3BGRL3	3.51677e-38	-0.69293	0.595	0.9	1.34425e-33
GPSM3	4.93515e-38	-0.612022	0.179	0.528	1.88641e-33
GIMAP4	5.53934e-38	-0.669956	0.196	0.548	2.11736e-33
SRSF9	5.68829e-38	-0.537771	0.159	0.503	2.17429e-33
KLF2	6.12889e-38	-0.938148	0.219	0.546	2.34271e-33
FCGR3A	6.90787e-38	-1.51801	0.022	0.265	2.64046e-33
DHRS7	9.2732e-38	-0.687843	0.096	0.397	3.54459e-33
EVL	1.68781e-37	-0.564433	0.244	0.635	6.45149e-33
SF3B1	5.19548e-37	-0.608374	0.133	0.459	1.98592e-32
CAP1	6.05918e-37	-0.564221	0.176	0.522	2.31606e-32
HSPA5	6.68326e-37	-0.824744	0.081	0.366	2.55461e-32
SAMD3	7.26403e-37	-0.778428	0.081	0.371	2.7766e-32
MACF1	7.722e-37	-0.699206	0.09	0.388	2.95166e-32
RNF213	1.09851e-36	-0.499147	0.193	0.554	4.19895e-32
RPS3A	2.06084e-36	-0.488981	0.686	0.937	7.87735e-32
GAS5	2.10481e-36	-0.794376	0.055	0.326	8.04543e-32
LITAF	4.71041e-36	-0.664583	0.141	0.46	1.80051e-31
PSME1	6.45786e-36	-0.455609	0.277	0.68	2.46845e-31
TPR	8.52349e-36	-0.586032	0.09	0.383	3.25802e-31
RBM39	1.13351e-35	-0.539182	0.234	0.61	4.33274e-31
SON	1.18086e-35	-0.556007	0.267	0.651	4.51371e-31
TMEM50A	1.42066e-35	-0.458324	0.135	0.462	5.43034e-31
AK4	1.62675e-35	1.44586	0.216	0.061	6.21809e-31
PFN1	2.24347e-35	-0.647064	0.698	0.941	8.57543e-31
SP100	4.11429e-35	-0.568961	0.101	0.393	1.57265e-30
APMAP	4.15907e-35	-0.765854	0.045	0.299	1.58976e-30
HSP90AB1	4.43422e-35	-0.846981	0.316	0.666	1.69494e-30
AFP	4.75314e-35	1.00746	0.106	0.011	1.81684e-30
RPS2	5.82499e-35	-0.455496	0.673	0.94	2.22655e-30
WASF2	7.3294e-35	-0.705179	0.055	0.315	2.80159e-30
PLAC8	1.12181e-34	-0.958935	0.095	0.367	4.28801e-30
PNRC1	1.26435e-34	-0.56152	0.282	0.667	4.83287e-30
EIF4A1	2.31566e-34	-0.561002	0.201	0.549	8.85137e-30
NPM1	2.61943e-34	-0.553233	0.329	0.728	1.00125e-29
EIF3F	3.4653e-34	-0.477285	0.199	0.548	1.32458e-29
HLA-F	4.33276e-34	-0.480931	0.164	0.492	1.65615e-29
TLE5	5.25897e-34	-0.651736	0.173	0.509	2.01019e-29
CYTIP	7.66515e-34	-0.576059	0.105	0.39	2.92993e-29
EMP3	1.10072e-33	-0.555955	0.327	0.718	4.2074e-29
SKAP1	2.03907e-33	-0.495638	0.091	0.379	7.79416e-29
TUBA1A	2.109e-33	-0.684766	0.09	0.363	8.06146e-29
AHNAK	2.19026e-33	-0.580144	0.131	0.438	8.37204e-29
CLEC2D	2.30373e-33	-0.549527	0.141	0.454	8.80577e-29
BTF3	3.47189e-33	-0.528472	0.397	0.802	1.32709e-28
MATK	3.6535e-33	-0.749977	0.038	0.278	1.39651e-28
ACTB	6.20041e-33	-0.67144	0.877	0.979	2.37005e-28
UCP2	1.01573e-32	-0.727447	0.086	0.352	3.88254e-28
LYAR	1.1009e-32	-0.704662	0.078	0.343	4.20809e-28
TUBA1B	1.35453e-32	-0.699669	0.138	0.439	5.17756e-28
GMFG	2.27458e-32	-0.420545	0.287	0.677	8.69434e-28
PSMA7	3.8729e-32	-0.484772	0.267	0.643	1.48038e-27
AKAP13	4.69392e-32	-0.518058	0.13	0.431	1.7942e-27
PPP1R18	5.56392e-32	-0.531655	0.105	0.385	2.12675e-27
PIP4K2A	6.51517e-32	-0.592793	0.071	0.329	2.49036e-27
PTPRC	6.87692e-32	-0.574535	0.542	0.865	2.62863e-27
CD37	9.28724e-32	-0.414256	0.252	0.623	3.54995e-27
HNRNPR	9.95382e-32	-0.626775	0.073	0.329	3.80475e-27
ARPC5	1.25438e-31	-0.484729	0.189	0.517	4.79476e-27
SRSF5	1.31891e-31	-0.473485	0.249	0.598	5.04141e-27
TBC1D10C	1.41213e-31	-0.358776	0.171	0.499	5.39773e-27
CCND3	1.46201e-31	-0.646503	0.11	0.385	5.58837e-27
ITGA4	1.63525e-31	-0.548799	0.115	0.397	6.25056e-27
TRGC2	1.6423e-31	-0.983773	0.065	0.313	6.27752e-27
MYCBP2	2.07773e-31	-0.516553	0.068	0.323	7.94192e-27
UTRN	2.26747e-31	-0.570522	0.09	0.358	8.66717e-27
SNX6	2.44771e-31	-0.586706	0.085	0.348	9.35611e-27
TAF7	2.44804e-31	-0.572517	0.105	0.376	9.35739e-27
CALR	2.4665e-31	-0.534187	0.188	0.509	9.42795e-27
RPL14	2.52407e-31	-0.44959	0.748	0.941	9.64799e-27
LMAN2	2.9239e-31	-0.51475	0.088	0.352	1.11763e-26
SYNE1	3.4727e-31	-0.622069	0.071	0.327	1.3274e-26
LRRFIP1	5.32342e-31	-0.415977	0.125	0.415	2.03482e-26
PSMB8	5.55202e-31	-0.532319	0.145	0.443	2.12221e-26
ANXA2	5.72635e-31	-0.54074	0.098	0.367	2.18884e-26
PLAAT4	6.01613e-31	-0.511035	0.179	0.506	2.29961e-26
IL32	7.04404e-31	-0.57554	0.626	0.872	2.69251e-26
CHST12	8.44685e-31	-0.689454	0.05	0.282	3.22872e-26
LBH	8.64282e-31	-0.50667	0.116	0.398	3.30363e-26
MSN	9.18946e-31	-0.444744	0.169	0.483	3.51258e-26
FYN	9.60927e-31	-0.459107	0.125	0.409	3.67305e-26
CD63	1.10236e-30	-0.577334	0.181	0.489	4.21366e-26
EIF5	1.29054e-30	-0.496461	0.118	0.404	4.93295e-26
SARAF	1.4071e-30	-0.48951	0.296	0.656	5.37848e-26
ITGB2	1.75799e-30	-0.505776	0.246	0.585	6.71976e-26
PRKCH	1.93555e-30	-0.570638	0.045	0.274	7.39843e-26
ABI3	2.65926e-30	-0.744225	0.023	0.233	1.01648e-25
CFL1	2.87977e-30	-0.557599	0.615	0.913	1.10076e-25
RPL23A	3.33304e-30	-0.353565	0.669	0.937	1.27402e-25
XRCC5	4.2969e-30	-0.497245	0.133	0.419	1.64245e-25
ANKRD12	6.00067e-30	-0.406363	0.159	0.465	2.29369e-25
MPHOSPH8	6.79193e-30	-0.519184	0.12	0.397	2.59615e-25
PDIA3	9.04713e-30	-0.429981	0.136	0.423	3.45817e-25
UBE2I	1.07235e-29	-0.515002	0.106	0.372	4.09895e-25
UBC	1.1425e-29	-0.564151	0.447	0.815	4.36711e-25
RPL39	1.17341e-29	0.507085	0.983	0.97	4.48524e-25
MYO1F	1.26164e-29	-0.625732	0.09	0.342	4.82248e-25
NCOR1	1.2943e-29	-0.486041	0.091	0.35	4.94734e-25
SNRPB	1.34055e-29	-0.462796	0.141	0.429	5.12412e-25
SRSF2	1.45837e-29	-0.447645	0.191	0.509	5.57447e-25
KIF2A	1.49562e-29	-0.514693	0.058	0.294	5.71687e-25
SNHG6	1.52683e-29	-0.373258	0.096	0.364	5.83615e-25
RPSA	1.73851e-29	-0.491672	0.556	0.885	6.64528e-25
SPCS1	1.78571e-29	-0.372051	0.174	0.486	6.82572e-25
PSMA5	1.78609e-29	-0.496032	0.115	0.386	6.82715e-25
MCL1	1.96085e-29	-0.427415	0.123	0.404	7.49516e-25
SUN2	1.98903e-29	-0.47265	0.098	0.361	7.60288e-25
ACAP1	2.01684e-29	-0.411309	0.178	0.485	7.70918e-25
NOP53	2.05557e-29	-0.424272	0.269	0.632	7.85719e-25
H3F3B	2.31077e-29	-0.682823	0.573	0.886	8.83269e-25
SSR2	2.88846e-29	-0.406965	0.256	0.607	1.10408e-24
CSK	3.09346e-29	-0.499326	0.076	0.322	1.18245e-24
NKTR	3.28624e-29	-0.527825	0.115	0.383	1.25613e-24
HLA-DPA1	3.291e-29	-0.557971	0.101	0.364	1.25795e-24
TMEM35B	4.38257e-29	-0.522981	0.023	0.228	1.67519e-24
DNAJC1	4.93294e-29	-0.592568	0.037	0.252	1.88557e-24
DDIT4	5.87458e-29	-0.696601	0.156	0.435	2.2455e-24
JUN	6.55647e-29	-0.800917	0.324	0.639	2.50615e-24
SPCS3	9.13943e-29	-0.446575	0.076	0.322	3.49346e-24
NCL	9.25905e-29	-0.400872	0.251	0.602	3.53918e-24
PSMA6	9.56662e-29	-0.47978	0.063	0.296	3.65675e-24
TAP1	1.12818e-28	-0.588462	0.051	0.276	4.31237e-24
TAPBP	1.22897e-28	-0.494016	0.116	0.384	4.6976e-24
RPS27	1.23441e-28	0.459914	0.998	0.994	4.71839e-24
PPIB	1.36683e-28	-0.40948	0.279	0.63	5.22458e-24
S100A4	1.43361e-28	-0.587901	0.648	0.889	5.47984e-24
PTGDR	2.06555e-28	-0.756142	0.008	0.192	7.89536e-24
SNHG5	2.27176e-28	-0.610356	0.058	0.285	8.68359e-24
CAST	2.73009e-28	-0.426345	0.188	0.489	1.04355e-23
SMCHD1	3.00768e-28	-0.372067	0.118	0.389	1.14966e-23
LGALS1	3.45186e-28	-0.749923	0.179	0.458	1.31944e-23
VASP	3.52836e-28	-0.598058	0.043	0.257	1.34868e-23
PPP1R12A	3.55232e-28	-0.486029	0.081	0.324	1.35784e-23
AKNA	4.2543e-28	-0.518862	0.07	0.306	1.62616e-23
DNAJA1	5.83081e-28	-0.756812	0.194	0.478	2.22877e-23
EID1	6.04142e-28	-0.428735	0.158	0.448	2.30927e-23
DOCK8	6.62157e-28	-0.484669	0.08	0.325	2.53103e-23
SPON2	7.01386e-28	-1.03992	0.045	0.254	2.68098e-23
FAM49B	7.54213e-28	-0.473623	0.133	0.406	2.8829e-23
MT-ND4	8.176e-28	0.506314	0.963	0.994	3.12519e-23
PTPN4	8.75959e-28	-0.517458	0.075	0.312	3.34826e-23
RAN	8.82631e-28	-0.356376	0.219	0.562	3.37377e-23
GATM	8.83834e-28	1.80702	0.395	0.239	3.37837e-23
GNG2	8.84692e-28	-0.444259	0.09	0.339	3.38165e-23
YWHAB	1.14604e-27	-0.339268	0.297	0.661	4.38061e-23
ICAM3	1.19825e-27	-0.343442	0.159	0.455	4.5802e-23
IQGAP1	1.35079e-27	-0.41941	0.108	0.365	5.16325e-23
SF1	1.48748e-27	-0.35753	0.118	0.389	5.68576e-23
GTF3A	1.61731e-27	-0.43315	0.169	0.465	6.18199e-23
FYB1	1.75677e-27	-0.552518	0.226	0.53	6.71507e-23
WIPF1	1.91881e-27	-0.398875	0.125	0.397	7.33445e-23
KLRG1	2.07575e-27	-0.619882	0.086	0.322	7.93435e-23
ROCK1	2.23157e-27	-0.50073	0.073	0.304	8.52996e-23
LDHA	2.48853e-27	-0.424985	0.183	0.485	9.51216e-23
ACTR3	2.49936e-27	-0.409646	0.211	0.525	9.55355e-23
RBM3	2.72882e-27	-0.383344	0.179	0.476	1.04306e-22
RORA	3.14376e-27	-0.462771	0.118	0.38	1.20167e-22
ID2	3.16314e-27	-0.61096	0.203	0.491	1.20908e-22
SCAF11	3.54459e-27	-0.420628	0.131	0.401	1.35488e-22
CNBP	4.07663e-27	-0.461102	0.164	0.448	1.55825e-22
IQGAP2	4.24836e-27	-0.523919	0.078	0.313	1.62389e-22
PRMT2	4.33735e-27	-0.469419	0.091	0.335	1.65791e-22
RBM25	4.80758e-27	-0.444242	0.12	0.384	1.83765e-22
PSME2	4.83765e-27	-0.432965	0.203	0.507	1.84914e-22
RAC1	5.07105e-27	-0.349298	0.14	0.416	1.93836e-22
SYNRG	6.21342e-27	-0.463	0.073	0.305	2.37502e-22
FUS	7.01259e-27	-0.325684	0.226	0.557	2.68049e-22
UBXN1	7.19823e-27	-0.342842	0.174	0.476	2.75145e-22
LAPTM5	7.62346e-27	-0.333083	0.213	0.524	2.91399e-22
OFD1	7.713e-27	-0.633643	0.04	0.242	2.94822e-22
CCT5	7.76923e-27	-0.505448	0.047	0.254	2.96971e-22
CD3E	8.60511e-27	-0.410152	0.292	0.639	3.28922e-22
GOLGA4	9.5852e-27	-0.590236	0.071	0.296	3.66385e-22
KMT2E	1.21963e-26	-0.326907	0.143	0.416	4.66191e-22
SSB	1.24185e-26	-0.480195	0.096	0.339	4.74686e-22
TUT4	1.40157e-26	-0.513285	0.048	0.259	5.35736e-22
CASP4	1.48222e-26	-0.490114	0.09	0.327	5.66565e-22
ARF1	1.52393e-26	-0.310415	0.158	0.446	5.82508e-22
CDC42EP3	1.6041e-26	-0.455875	0.065	0.289	6.13152e-22
EIF3G	1.69158e-26	-0.347871	0.206	0.519	6.46589e-22
PNISR	1.695e-26	-0.416779	0.193	0.491	6.47896e-22
HCLS1	1.76542e-26	-0.408592	0.121	0.382	6.74816e-22
RGS19	1.82823e-26	-0.597332	0.048	0.254	6.98824e-22
TCF25	1.89183e-26	-0.386422	0.136	0.407	7.23132e-22
THRAP3	2.18905e-26	-0.46666	0.091	0.33	8.36743e-22
SEPTIN6	2.40251e-26	-0.364181	0.076	0.31	9.18334e-22
PPM1G	2.4153e-26	-0.481745	0.056	0.27	9.23224e-22
ADRB2	2.66705e-26	-0.61934	0.023	0.211	1.01945e-21
PSMB10	2.80881e-26	-0.401042	0.108	0.361	1.07364e-21
REEP5	2.81269e-26	-0.425569	0.085	0.319	1.07512e-21
ARID4B	2.94462e-26	-0.521893	0.096	0.334	1.12555e-21
ATM	3.29276e-26	-0.414633	0.133	0.404	1.25862e-21
YY1	3.49603e-26	-0.540209	0.076	0.305	1.33632e-21
CCT6A	3.53439e-26	-0.439904	0.061	0.278	1.35099e-21
SAMD9	3.62972e-26	-0.512856	0.073	0.297	1.38743e-21
EEF1G	3.93244e-26	-0.590781	0.261	0.572	1.50314e-21
PAK2	4.063e-26	-0.266893	0.108	0.36	1.55304e-21
LIMD2	5.41552e-26	-0.354672	0.252	0.581	2.07003e-21
ANP32B	5.47459e-26	-0.37719	0.135	0.402	2.09261e-21
PSMB1	5.94062e-26	-0.383054	0.189	0.491	2.27074e-21
ALOX5AP	5.99314e-26	-0.506539	0.133	0.389	2.29082e-21
SEPTIN9	6.33149e-26	-0.437767	0.051	0.262	2.42015e-21
FERMT3	6.42537e-26	-0.37345	0.07	0.292	2.45603e-21
GIMAP5	7.52749e-26	-0.466514	0.045	0.248	2.87731e-21
PPP1R10	8.37677e-26	-0.497126	0.1	0.34	3.20194e-21
PPP1CA	8.63732e-26	-0.402349	0.159	0.439	3.30153e-21
CASP8	8.75674e-26	-0.469274	0.065	0.283	3.34718e-21
TGOLN2	1.04381e-25	-0.378144	0.1	0.344	3.98987e-21
SRSF10	1.08751e-25	-0.35799	0.073	0.3	4.15689e-21
TRDC	1.12546e-25	-1.47204	0.032	0.217	4.30195e-21
TERF2IP	1.25985e-25	-0.290089	0.126	0.389	4.81564e-21
BOD1L1	1.26536e-25	-0.450309	0.07	0.291	4.83672e-21
CCDC85B	1.32088e-25	-0.273077	0.14	0.411	5.04894e-21
HNRNPU	1.35003e-25	-0.361452	0.196	0.496	5.16037e-21
CAPZB	1.39943e-25	-0.330237	0.231	0.552	5.34917e-21
TGFB1	1.83998e-25	-0.379711	0.108	0.352	7.03312e-21
ARL6IP1	1.84333e-25	-0.315297	0.153	0.431	7.04593e-21
KLRF1	1.84385e-25	-1.08836	0.02	0.196	7.04794e-21
KLRB1	2.71667e-25	-0.764967	0.169	0.42	1.03842e-20
PTPN6	2.87824e-25	-0.594671	0.056	0.262	1.10018e-20
CD7	2.88468e-25	-0.572422	0.179	0.451	1.10264e-20
DENND2D	3.05851e-25	-0.468801	0.081	0.304	1.16908e-20
ACTR2	3.1188e-25	-0.296262	0.191	0.485	1.19213e-20
PYHIN1	3.15103e-25	-0.482382	0.13	0.387	1.20445e-20
MALAT1	3.33391e-25	-0.360048	0.997	0.999	1.27435e-20
HSP90B1	3.50484e-25	-0.401217	0.206	0.51	1.33969e-20
IKZF1	3.87722e-25	-0.354168	0.163	0.441	1.48203e-20
SPOCK2	3.9581e-25	-0.379445	0.105	0.345	1.51294e-20
SEC11A	4.502e-25	-0.391309	0.133	0.389	1.72084e-20
TNFAIP8	4.9896e-25	-0.357739	0.128	0.381	1.90723e-20
STK4	5.01304e-25	-0.282494	0.234	0.548	1.91618e-20
GNAS	5.05108e-25	-0.30667	0.218	0.533	1.93073e-20
NSD1	5.78335e-25	-0.510693	0.053	0.257	2.21063e-20
MT1X	6.59289e-25	1.46706	0.51	0.399	2.52007e-20
FLNA	7.60177e-25	-0.462667	0.135	0.386	2.9057e-20
RBL2	8.37526e-25	-0.390041	0.106	0.347	3.20136e-20
HNRNPDL	9.71021e-25	-0.359014	0.282	0.618	3.71163e-20
DNAJB14	1.11551e-24	-0.532256	0.056	0.259	4.26393e-20
ANKRD11	1.15604e-24	-0.450423	0.086	0.311	4.41886e-20
RUNX3	1.21274e-24	-0.369574	0.088	0.321	4.63558e-20
TMOD3	1.4927e-24	-0.458756	0.042	0.233	5.70569e-20
PDIA6	1.50795e-24	-0.447382	0.091	0.32	5.764e-20
RAP1A	1.59247e-24	-0.450132	0.106	0.341	6.08705e-20
DAD1	1.94569e-24	-0.350747	0.198	0.486	7.43721e-20
ORMDL1	2.04876e-24	-0.486872	0.11	0.344	7.83117e-20
PNN	2.09564e-24	-0.469588	0.085	0.308	8.01038e-20
GBP5	2.09882e-24	-0.501328	0.061	0.269	8.02253e-20
EPB41	2.15034e-24	-0.496498	0.051	0.25	8.21947e-20
NSD3	2.32319e-24	-0.344763	0.095	0.326	8.88016e-20
ELF1	2.34912e-24	-0.291421	0.135	0.392	8.97927e-20
CLIC3	2.65204e-24	-0.966917	0.02	0.19	1.01371e-19
TRAPPC10	2.85171e-24	-0.483277	0.028	0.209	1.09004e-19
PLEKHF1	3.19723e-24	-0.504762	0.032	0.215	1.22211e-19
TAGLN2	3.51449e-24	-0.31287	0.171	0.446	1.34338e-19
DNAJC8	3.54497e-24	-0.337952	0.111	0.352	1.35503e-19
RIPOR2	3.65934e-24	-0.32717	0.131	0.38	1.39875e-19
UBE2V1	3.8211e-24	-0.33234	0.081	0.304	1.46058e-19
HSPA1A	4.00589e-24	-1.42297	0.161	0.39	1.53121e-19
BTN3A2	4.24862e-24	-0.490614	0.096	0.322	1.62399e-19
RPL36AL	4.41707e-24	-0.40126	0.452	0.811	1.68838e-19
ODF2L	4.52022e-24	-0.475557	0.053	0.252	1.72781e-19
SEC61B	5.31129e-24	-0.415704	0.214	0.509	2.03019e-19
CFLAR	5.51261e-24	-0.342005	0.115	0.355	2.10714e-19
JTB	5.61228e-24	-0.330252	0.148	0.411	2.14524e-19
H2AFZ	6.3311e-24	-0.438965	0.236	0.528	2.42e-19
ATP1B1	8.22216e-24	2.24588	0.301	0.159	3.14284e-19
IL10RA	1.08307e-23	-0.403458	0.073	0.283	4.13991e-19
RHOG	1.23139e-23	-0.496189	0.071	0.277	4.70688e-19
RBP5	1.30569e-23	1.22297	0.246	0.106	4.99085e-19
CENPC	1.32307e-23	-0.4479	0.05	0.241	5.05731e-19
CCNL1	1.33262e-23	-0.342002	0.153	0.418	5.09382e-19
MT1F	1.33732e-23	1.24246	0.395	0.245	5.11179e-19
EPC1	1.39943e-23	-0.327357	0.106	0.341	5.34919e-19
IKZF3	1.45539e-23	-0.320099	0.116	0.358	5.5631e-19
IK	1.57238e-23	-0.42475	0.1	0.328	6.01025e-19
RAB8A	1.84985e-23	-0.485104	0.051	0.245	7.07088e-19
SF3B6	1.97677e-23	-0.28978	0.123	0.368	7.556e-19
MTPN	2.2888e-23	-0.347024	0.081	0.295	8.7487e-19
UBE2D2	2.40086e-23	-0.367174	0.141	0.392	9.17706e-19
SAP18	2.44736e-23	-0.36649	0.252	0.556	9.35478e-19
BST2	3.02985e-23	-0.388339	0.11	0.341	1.15813e-18
ABRACL	3.43759e-23	-0.317876	0.171	0.438	1.31399e-18
TRG-AS1	3.92705e-23	-0.516135	0.068	0.27	1.50108e-18
KMT2A	4.01103e-23	-0.286103	0.113	0.351	1.53318e-18
PCM1	4.30649e-23	-0.363938	0.095	0.317	1.64611e-18
LPIN2	4.63201e-23	-0.404087	0.043	0.229	1.77054e-18
TRAC	5.29606e-23	-0.364556	0.314	0.648	2.02437e-18
SAMD9L	5.58425e-23	-0.531296	0.02	0.185	2.13452e-18
PHF3	5.8608e-23	-0.431917	0.075	0.28	2.24023e-18
SS18L2	5.95533e-23	-0.300964	0.073	0.281	2.27637e-18
CTSS	6.00585e-23	-0.521677	0.066	0.263	2.29567e-18
KLF13	6.10146e-23	-0.346994	0.086	0.303	2.33222e-18
XBP1	6.1701e-23	-0.49743	0.143	0.382	2.35846e-18
IFI16	6.51349e-23	-0.297743	0.151	0.409	2.48972e-18
RPL5	7.61743e-23	-0.402512	0.661	0.913	2.91169e-18
ASH1L	8.08944e-23	-0.404634	0.071	0.272	3.09211e-18
PDZK1IP1	8.1188e-23	1.23891	0.382	0.233	3.10333e-18
HSPA9	1.09606e-22	-0.444132	0.075	0.279	4.18957e-18
UBE2L3	1.11605e-22	-0.334038	0.106	0.333	4.26598e-18
RACK1	1.22772e-22	-0.415758	0.596	0.891	4.69285e-18
PYCARD	1.3832e-22	-0.414493	0.05	0.237	5.28713e-18
XRCC6	1.45788e-22	-0.376585	0.09	0.307	5.57259e-18
CASP1	1.48661e-22	-0.39116	0.058	0.252	5.68242e-18
ERH	1.61529e-22	-0.291212	0.158	0.415	6.1743e-18
RBIS	1.61801e-22	-0.390468	0.05	0.237	6.18469e-18
MYBL1	1.66435e-22	-0.557461	0.051	0.238	6.36182e-18
LY6E	1.81052e-22	-0.312295	0.169	0.436	6.92055e-18
GNPTAB	2.04084e-22	-0.647054	0.027	0.191	7.8009e-18
FNBP4	2.20367e-22	-0.366602	0.066	0.263	8.4233e-18
CDC37	2.48913e-22	-0.289867	0.116	0.35	9.51446e-18
VPS13C	2.64314e-22	-0.368538	0.09	0.303	1.01032e-17
RPS4X	3.0681e-22	-0.360172	0.752	0.943	1.17275e-17
PARP8	3.23592e-22	-0.396286	0.066	0.263	1.2369e-17
SPN	3.31897e-22	-0.397393	0.096	0.314	1.26864e-17
HMGB2	3.46789e-22	-0.430271	0.128	0.357	1.32557e-17
JPT1	3.50256e-22	-0.302226	0.095	0.312	1.33882e-17
EVI2B	3.57078e-22	-0.346842	0.126	0.361	1.3649e-17
FKBP11	3.57633e-22	-0.397857	0.07	0.27	1.36702e-17
DEK	3.72654e-22	-0.339388	0.154	0.407	1.42443e-17
PA2G4	3.76201e-22	-0.306408	0.128	0.367	1.43799e-17
GLIPR1	3.85874e-22	-0.388709	0.093	0.306	1.47496e-17
RCSD1	4.21858e-22	-0.475277	0.058	0.247	1.61251e-17
STK17B	4.55291e-22	-0.267997	0.176	0.443	1.7403e-17
CYLD	5.02093e-22	-0.377086	0.083	0.288	1.9192e-17
HDAC1	5.27138e-22	-0.459779	0.058	0.244	2.01493e-17
RPL36	5.3388e-22	0.481807	0.929	0.954	2.0407e-17
MAP1LC3B	5.82357e-22	-0.336854	0.126	0.356	2.226e-17
CHD2	5.83528e-22	-0.32704	0.111	0.336	2.23048e-17
FCRL6	6.23055e-22	-0.592035	0.018	0.175	2.38157e-17
CYTH1	6.33239e-22	-0.403033	0.066	0.261	2.42049e-17
CD2	6.51185e-22	-0.414527	0.347	0.666	2.48909e-17
SSBP4	6.75863e-22	-0.263705	0.076	0.28	2.58342e-17
ZFAS1	6.82348e-22	-0.341563	0.266	0.571	2.60821e-17
ANP32A	7.06412e-22	-0.434574	0.085	0.29	2.70019e-17
CD44	7.91883e-22	-0.277976	0.181	0.448	3.02689e-17
IDI1	9.44504e-22	-0.453411	0.081	0.283	3.61027e-17
GBP2	9.98985e-22	-0.551214	0.045	0.22	3.81852e-17
STAT4	1.08305e-21	-0.522991	0.037	0.206	4.13984e-17
CARD16	1.44836e-21	-0.428645	0.088	0.293	5.53623e-17
DDX46	1.46302e-21	-0.38572	0.081	0.284	5.59225e-17
TPST2	1.51589e-21	-0.471564	0.048	0.227	5.79434e-17
EMB	1.55115e-21	-0.347466	0.11	0.331	5.92911e-17
DIAPH1	1.66185e-21	-0.42549	0.073	0.27	6.35224e-17
KAT6B	1.66339e-21	-0.38484	0.027	0.189	6.35815e-17
RSBN1L	1.70199e-21	-0.336795	0.076	0.278	6.5057e-17
RNASET2	1.8674e-21	-0.353642	0.116	0.337	7.13796e-17
RPL3	2.48309e-21	-0.304515	0.852	0.961	9.49137e-17
USP16	2.5593e-21	-0.276021	0.065	0.256	9.78267e-17
TWF2	2.71216e-21	-0.346238	0.061	0.249	1.0367e-16
DRAP1	2.74391e-21	-0.259385	0.173	0.433	1.04883e-16
EIF3A	2.8954e-21	-0.33315	0.091	0.299	1.10674e-16
C9orf16	3.12023e-21	-0.331402	0.183	0.44	1.19268e-16
FMNL1	3.24908e-21	-0.473069	0.083	0.278	1.24193e-16
DNTTIP2	3.33797e-21	-0.480852	0.04	0.209	1.27591e-16
NACA	3.54633e-21	-0.368848	0.674	0.898	1.35555e-16
PPP1R15A	3.69473e-21	-0.437072	0.12	0.341	1.41227e-16
ZNF292	3.86092e-21	-0.350931	0.05	0.23	1.4758e-16
EIF1	4.62059e-21	-0.399864	0.767	0.941	1.76617e-16
FGFR1OP2	4.75505e-21	-0.274672	0.1	0.315	1.81757e-16
CEP350	4.89651e-21	-0.443451	0.043	0.215	1.87164e-16
PPP1R2	4.90462e-21	-0.308444	0.121	0.345	1.87474e-16
BAZ1A	4.92179e-21	-0.413788	0.06	0.244	1.8813e-16
ZEB2	5.52043e-21	-0.623882	0.065	0.251	2.11013e-16
HNRNPH3	5.65751e-21	-0.318799	0.093	0.299	2.16253e-16
RASSF1	5.71773e-21	-0.51633	0.035	0.2	2.18554e-16
MRFAP1	5.89188e-21	-0.260988	0.095	0.305	2.25211e-16
UBXN4	6.87573e-21	-0.305906	0.138	0.374	2.62818e-16
SERPINB1	7.47636e-21	-0.362931	0.096	0.302	2.85776e-16
ARAP2	7.6786e-21	-0.359227	0.071	0.263	2.93507e-16
N4BP2L2	7.89625e-21	-0.260275	0.294	0.611	3.01826e-16
M6PR	8.75385e-21	-0.357599	0.098	0.308	3.34607e-16
HIST1H1D	9.24502e-21	-0.600792	0.01	0.151	3.53382e-16
NFKBIA	9.39792e-21	-0.747707	0.138	0.357	3.59226e-16
RPA2	9.43703e-21	-0.407356	0.06	0.241	3.60721e-16
TNFRSF1A	9.47269e-21	-0.418963	0.025	0.18	3.62084e-16
PAFAH1B1	9.96501e-21	-0.397702	0.063	0.248	3.80903e-16
PRELID1	1.05933e-20	-0.296177	0.189	0.454	4.04917e-16
OPTN	1.07625e-20	-0.315162	0.091	0.295	4.11385e-16
USP34	1.1003e-20	-0.377384	0.065	0.251	4.20579e-16
DEFB1	1.16339e-20	2.35109	0.281	0.151	4.44696e-16
MT-ATP8	1.20715e-20	1.41379	0.37	0.24	4.6142e-16
TRBC2	1.22149e-20	-0.328819	0.4	0.726	4.66902e-16
TCP1	1.27267e-20	-0.336873	0.061	0.246	4.86464e-16
EIF3H	1.31956e-20	-0.287292	0.199	0.461	5.04389e-16
TBCB	1.36526e-20	-0.264521	0.118	0.342	5.21855e-16
SELENOT	1.39992e-20	-0.254501	0.125	0.349	5.35105e-16
CD3G	1.44537e-20	-0.368619	0.292	0.582	5.52477e-16
CLIC4	1.46338e-20	1.0322	0.143	0.044	5.59362e-16
GPR65	1.69428e-20	-0.3605	0.091	0.293	6.47621e-16
ANAPC5	1.8698e-20	-0.435524	0.05	0.222	7.14712e-16
BUB3	2.09013e-20	-0.257261	0.13	0.359	7.98932e-16
TMED9	2.16571e-20	-0.35164	0.075	0.265	8.27822e-16
AC245297.3	2.18061e-20	-0.38446	0.106	0.314	8.33516e-16
C14orf119	2.1938e-20	-0.415323	0.038	0.202	8.38557e-16
SLA	2.44935e-20	-0.266162	0.086	0.286	9.36241e-16
TRIM22	2.63755e-20	-0.287148	0.071	0.263	1.00818e-15
NSMCE3	2.78018e-20	-0.417247	0.047	0.216	1.0627e-15
DOCK10	2.81626e-20	-0.454015	0.027	0.18	1.07649e-15
SMC3	2.8802e-20	-0.36644	0.056	0.233	1.10093e-15
SSR3	2.88674e-20	-0.346362	0.075	0.267	1.10343e-15
PSMA3	2.9357e-20	-0.311004	0.096	0.301	1.12214e-15
PCK1	2.9639e-20	1.24344	0.219	0.095	1.13292e-15
PRKDC	3.15069e-20	-0.293873	0.056	0.236	1.20432e-15
DNMT1	3.24259e-20	-0.398831	0.045	0.213	1.23945e-15
NIPBL	3.27041e-20	-0.364159	0.058	0.237	1.25008e-15
SUMO2	3.37629e-20	-0.279086	0.36	0.715	1.29055e-15
ST8SIA4	3.43555e-20	-0.390014	0.023	0.175	1.3132e-15
TANK	3.67417e-20	-0.443306	0.047	0.214	1.40442e-15
RWDD1	3.67723e-20	-0.28665	0.12	0.335	1.40559e-15
PPP2R5C	3.69778e-20	-0.273892	0.236	0.516	1.41344e-15
MT2A	3.74152e-20	1.12085	0.533	0.467	1.43016e-15
CDK13	3.90767e-20	-0.406639	0.045	0.214	1.49367e-15
RNF125	4.21917e-20	-0.360868	0.05	0.221	1.61273e-15
ANKRD44	4.42763e-20	-0.258449	0.088	0.287	1.69242e-15
S1PR4	4.44686e-20	-0.365948	0.076	0.264	1.69977e-15
HIST1H4C	4.49602e-20	-0.479599	0.164	0.396	1.71856e-15
MIA3	4.57058e-20	-0.426567	0.027	0.178	1.74706e-15
C11orf54	4.60205e-20	1.40825	0.269	0.141	1.75909e-15
SH3BP5	4.63848e-20	-0.425332	0.06	0.236	1.77301e-15
CCT4	5.32533e-20	-0.262633	0.111	0.324	2.03556e-15
PGAM1	5.49156e-20	-0.34504	0.09	0.287	2.0991e-15
ARPC4	5.58539e-20	-0.252915	0.146	0.377	2.13496e-15
LNPEP	5.66684e-20	-0.278451	0.081	0.273	2.16609e-15
SRP19	5.83264e-20	-0.319459	0.09	0.288	2.22947e-15
EIF3M	6.29784e-20	-0.299252	0.115	0.329	2.40729e-15
PIM1	6.30613e-20	-0.334207	0.085	0.28	2.41046e-15
SLC3A2	6.57548e-20	-0.332074	0.08	0.272	2.51341e-15
ATRX	6.75412e-20	-0.291043	0.138	0.363	2.58169e-15
IRF9	7.53788e-20	-0.270187	0.06	0.24	2.88128e-15
BANF1	7.54561e-20	-0.281817	0.126	0.345	2.88423e-15
RPL6	7.67125e-20	-0.302894	0.757	0.95	2.93226e-15
TES	7.74561e-20	-0.35065	0.065	0.245	2.96068e-15
ARHGAP25	7.86293e-20	-0.448636	0.033	0.189	3.00553e-15
CDKN1B	7.97246e-20	-0.358979	0.068	0.248	3.04739e-15
VPS4B	8.21266e-20	-0.35871	0.068	0.252	3.13921e-15
TPM4	9.32222e-20	-0.2805	0.088	0.285	3.56333e-15
IRF2	1.08968e-19	-0.296114	0.063	0.242	4.1652e-15
PRKCQ-AS1	1.0919e-19	-0.428167	0.025	0.173	4.17369e-15
SF3B2	1.11863e-19	-0.311246	0.103	0.307	4.27586e-15
TBX21	1.2064e-19	-0.469725	0.025	0.174	4.61133e-15
IFNGR1	1.31407e-19	-0.424986	0.043	0.206	5.02292e-15
ZFP36	1.32306e-19	-0.52432	0.216	0.463	5.05727e-15
TUBA4A	1.33665e-19	-0.284795	0.126	0.344	5.10921e-15
SRPK2	1.39186e-19	-0.466612	0.045	0.207	5.32024e-15
SEC11C	1.43765e-19	-0.395444	0.068	0.248	5.49526e-15
LUC7L3	1.46001e-19	-0.321826	0.12	0.332	5.58075e-15
TRA2B	1.62132e-19	-0.27429	0.125	0.343	6.19732e-15
YTHDC1	1.63629e-19	-0.267045	0.056	0.23	6.25455e-15
CD96	1.67041e-19	-0.266582	0.09	0.288	6.38498e-15
MAGOH	1.68076e-19	-0.388986	0.065	0.241	6.42452e-15
USP15	1.83626e-19	-0.349145	0.076	0.263	7.01892e-15
CEBPB	1.85316e-19	-0.359096	0.073	0.257	7.0835e-15
XRN2	1.85992e-19	-0.315054	0.068	0.249	7.10937e-15
ISG20	2.11344e-19	-0.269169	0.138	0.366	8.07843e-15
SUPT16H	2.20427e-19	-0.382704	0.038	0.197	8.42559e-15
ORAI1	2.25133e-19	-0.291704	0.06	0.234	8.60549e-15
STK10	2.34622e-19	-0.307844	0.066	0.247	8.9682e-15
SNRPF	2.74478e-19	-0.289887	0.111	0.317	1.04916e-14
CCT8	2.78263e-19	-0.341161	0.096	0.291	1.06363e-14
LAIR2	2.82966e-19	-0.784548	0.023	0.166	1.08161e-14
GTF2B	2.83442e-19	-0.358596	0.037	0.192	1.08343e-14
MYO1G	2.94956e-19	-0.3169	0.081	0.271	1.12744e-14
ERP29	3.315e-19	-0.258109	0.193	0.443	1.26712e-14
RER1	3.42589e-19	-0.275639	0.073	0.257	1.30951e-14
C1orf21	4.26809e-19	-0.582061	0.015	0.151	1.63144e-14
IL16	4.69527e-19	-0.253931	0.068	0.245	1.79472e-14
TAX1BP1	4.97071e-19	-0.287165	0.136	0.359	1.9e-14
PTPN22	5.04368e-19	-0.260175	0.076	0.258	1.9279e-14
ATP5ME	6.01242e-19	1.13955	0.537	0.513	2.29819e-14
NUB1	6.49948e-19	-0.421968	0.047	0.204	2.48436e-14
KLRK1	6.52219e-19	-0.631471	0.055	0.22	2.49304e-14
CAPN2	6.64265e-19	-0.316036	0.06	0.23	2.53909e-14
VSIR	7.2236e-19	-0.354049	0.061	0.233	2.76115e-14
TMPO	7.90827e-19	-0.303379	0.051	0.217	3.02286e-14
CHORDC1	7.95244e-19	-0.410623	0.055	0.22	3.03974e-14
HCST	8.19572e-19	-0.388883	0.53	0.832	3.13273e-14
GYPC	8.4816e-19	-0.254473	0.146	0.372	3.24201e-14
URI1	9.93075e-19	-0.275265	0.098	0.293	3.79593e-14
CCNDBP1	1.09106e-18	-0.438737	0.081	0.261	4.17047e-14
FAM111A	1.19173e-18	-0.331658	0.037	0.187	4.55527e-14
SNRNP200	1.19693e-18	-0.315292	0.042	0.197	4.57513e-14
RPL17	1.23859e-18	-0.485294	0.684	0.826	4.73437e-14
CD300A	1.27038e-18	-0.506503	0.043	0.198	4.85591e-14
FAM89B	1.31653e-18	-0.273992	0.06	0.231	5.03231e-14
SNHG32	1.34593e-18	-0.306957	0.022	0.161	5.1447e-14
RTRAF	1.3708e-18	-0.264141	0.12	0.328	5.23975e-14
RPS11	1.43463e-18	-0.409819	0.588	0.873	5.48375e-14
CX3CR1	1.46238e-18	-0.69542	0.033	0.181	5.5898e-14
YWHAQ	1.53188e-18	-0.267293	0.146	0.367	5.85545e-14
RHOH	1.54644e-18	-0.303046	0.108	0.304	5.91111e-14
MESD	1.56763e-18	-0.353958	0.065	0.235	5.99212e-14
RNPS1	1.57002e-18	-0.259964	0.086	0.274	6.00126e-14
CCDC88C	1.75589e-18	-0.324858	0.075	0.252	6.71171e-14
ARHGAP15	1.8285e-18	-0.352158	0.091	0.277	6.98927e-14
SETX	1.83451e-18	-0.28468	0.068	0.243	7.01224e-14
SYTL3	1.8941e-18	-0.552853	0.028	0.17	7.24003e-14
IER5	2.65873e-18	-0.351785	0.037	0.185	1.01627e-13
NASP	2.66274e-18	-0.307545	0.055	0.215	1.01781e-13
UBE2L6	2.70379e-18	-0.366753	0.056	0.219	1.0335e-13
PITHD1	2.81175e-18	-0.386943	0.033	0.179	1.07476e-13
RPS20	3.0336e-18	-0.284942	0.417	0.724	1.15956e-13
FASLG	3.38091e-18	-0.49922	0.01	0.135	1.29232e-13
REL	3.43147e-18	-0.314994	0.056	0.222	1.31164e-13
TYROBP	3.5606e-18	-1.18593	0.078	0.235	1.361e-13
BDP1	3.61377e-18	-0.275834	0.065	0.234	1.38133e-13
PHF20	3.65355e-18	-0.379565	0.056	0.218	1.39653e-13
TRGC1	3.83463e-18	-0.766842	0.035	0.179	1.46575e-13
NOL7	4.01521e-18	-0.258964	0.095	0.282	1.53477e-13
CHD4	4.20876e-18	-0.364803	0.05	0.209	1.60876e-13
GTF2A2	4.47419e-18	-0.26755	0.081	0.261	1.71022e-13
COMMD2	4.83964e-18	-0.256196	0.028	0.17	1.84991e-13
SMAP2	5.14866e-18	-0.263004	0.066	0.237	1.96802e-13
RPL9	5.38552e-18	-0.334741	0.739	0.936	2.05856e-13
CTCF	5.63167e-18	-0.426811	0.043	0.194	2.15265e-13
2022-03-07	5.68953e-18	-0.327663	0.042	0.193	2.17477e-13
IER2	5.78456e-18	-0.581383	0.377	0.649	2.21109e-13
COPS5	6.12942e-18	-0.317645	0.033	0.178	2.34291e-13
TAOK3	6.23929e-18	-0.267067	0.083	0.266	2.3849e-13
ANKHD1	7.01703e-18	-0.370548	0.028	0.168	2.68219e-13
TRBC1	7.73349e-18	-0.446858	0.281	0.528	2.95605e-13
DDOST	8.38597e-18	-0.336868	0.065	0.23	3.20545e-13
NCR3	8.92767e-18	-0.581661	0.02	0.15	3.41251e-13
TRIP11	9.07931e-18	-0.33117	0.04	0.189	3.47048e-13
GLG1	9.08016e-18	-0.314746	0.053	0.211	3.4708e-13
IMP3	9.18747e-18	-0.274345	0.105	0.297	3.51182e-13
GOLGB1	9.25678e-18	-0.357911	0.05	0.204	3.53831e-13
CCT2	9.60703e-18	-0.348287	0.055	0.213	3.67219e-13
SMC5	1.08446e-17	-0.436661	0.023	0.158	4.14523e-13
RNF216	1.12145e-17	-0.406583	0.017	0.146	4.28662e-13
KIF5B	1.31542e-17	-0.262726	0.08	0.257	5.02807e-13
CDKN2D	1.33179e-17	-0.345106	0.043	0.194	5.09065e-13
TTC14	1.33706e-17	-0.316099	0.071	0.239	5.11079e-13
SRPRA	1.35921e-17	-0.322327	0.042	0.19	5.19546e-13
DOCK11	1.35942e-17	-0.366555	0.018	0.148	5.19626e-13
GLIPR2	1.36507e-17	-0.29156	0.066	0.232	5.21786e-13
AGMAT	1.37927e-17	1.12672	0.159	0.061	5.27211e-13
THAP11	1.44945e-17	-0.423285	0.023	0.157	5.54038e-13
EIF3D	1.46058e-17	-0.337017	0.115	0.309	5.5829e-13
LBR	1.47014e-17	-0.265488	0.098	0.286	5.61947e-13
NIFK	1.50119e-17	-0.3847	0.047	0.199	5.73813e-13
PREX1	1.50427e-17	-0.278158	0.048	0.201	5.74994e-13
PCMT1	1.68452e-17	-0.282091	0.065	0.23	6.4389e-13
AKAP9	1.81622e-17	-0.274123	0.14	0.349	6.94232e-13
CCDC186	1.82656e-17	-0.375969	0.043	0.193	6.98183e-13
SUZ12	1.95337e-17	-0.287338	0.043	0.193	7.46657e-13
PKN2	2.03152e-17	-0.354577	0.028	0.165	7.76528e-13
PHIP	2.2556e-17	-0.289122	0.047	0.197	8.62182e-13
CNOT4	2.31139e-17	-0.35804	0.053	0.207	8.83506e-13
TMEM109	2.32754e-17	-0.365787	0.037	0.178	8.89677e-13
ZNF800	2.50121e-17	-0.367494	0.033	0.174	9.56062e-13
EBP	2.50333e-17	-0.402862	0.04	0.184	9.56871e-13
HSPA1B	2.59352e-17	-0.919526	0.158	0.353	9.91346e-13
TC2N	2.78032e-17	-0.264306	0.078	0.249	1.06275e-12
GON4L	2.83761e-17	-0.426033	0.032	0.17	1.08465e-12
PSMB8-AS1	2.85793e-17	-0.379162	0.06	0.218	1.09242e-12
SP140	2.95628e-17	-0.373274	0.022	0.151	1.13001e-12
LINC00861	2.96206e-17	-0.282857	0.121	0.322	1.13222e-12
ACY1	3.07243e-17	1.26787	0.178	0.075	1.17441e-12
SELENOS	3.24317e-17	-0.340007	0.056	0.214	1.23967e-12
DOCK2	3.32802e-17	-0.287371	0.035	0.176	1.2721e-12
CACYBP	3.39988e-17	-0.314683	0.098	0.279	1.29957e-12
MRPL18	3.49612e-17	-0.342062	0.071	0.235	1.33636e-12
KLRC1	3.88866e-17	-0.85773	0.013	0.134	1.4864e-12
AL499604.1	4.07349e-17	-0.447381	0.028	0.163	1.55705e-12
LGALS2	4.23597e-17	0.990342	0.194	0.085	1.61916e-12
PTPN2	4.4644e-17	-0.267005	0.053	0.208	1.70647e-12
THEMIS	4.57608e-17	-0.267723	0.051	0.205	1.74916e-12
RECQL	4.70232e-17	-0.397516	0.042	0.186	1.79741e-12
CNTRL	4.98823e-17	-0.321057	0.032	0.169	1.9067e-12
FRYL	5.35316e-17	-0.349841	0.043	0.189	2.04619e-12
ARHGAP9	5.35439e-17	-0.32723	0.048	0.197	2.04666e-12
EPRS	5.47022e-17	-0.38652	0.03	0.165	2.09094e-12
DCP2	5.51912e-17	-0.332565	0.043	0.189	2.10963e-12
RPL18	6.10374e-17	-0.297374	0.779	0.946	2.33309e-12
DNAJC21	7.10512e-17	-0.282372	0.05	0.199	2.71586e-12
LYSMD2	7.44197e-17	-0.344529	0.045	0.189	2.84462e-12
ZNF24	8.40845e-17	-0.291443	0.042	0.186	3.21404e-12
TNFRSF1B	9.95564e-17	-0.291952	0.07	0.233	3.80544e-12
MT-CO1	1.03391e-16	0.334302	0.992	0.998	3.95203e-12
SNW1	1.05182e-16	-0.326528	0.061	0.217	4.02048e-12
FNTA	1.10144e-16	-0.351081	0.038	0.178	4.21016e-12
FGR	1.26685e-16	-0.53793	0.003	0.112	4.84241e-12
SNRNP40	1.29006e-16	-0.300901	0.038	0.177	4.93111e-12
PRMT1	1.33718e-16	-0.266719	0.068	0.23	5.11124e-12
ITSN2	1.42003e-16	-0.263337	0.048	0.196	5.42794e-12
XCL2	1.5341e-16	-0.558922	0.065	0.22	5.86393e-12
AC008875.3	1.58794e-16	-0.272622	0.022	0.147	6.06973e-12
HERPUD1	1.63792e-16	-0.30733	0.111	0.296	6.26078e-12
COPS6	1.80409e-16	-0.305852	0.083	0.253	6.89594e-12
CEMIP2	1.96391e-16	-0.4241	0.037	0.173	7.50685e-12
SUCLG1	2.04375e-16	1.50674	0.399	0.315	7.81203e-12
SASH3	2.17166e-16	-0.26818	0.053	0.203	8.30096e-12
HIST1H1E	2.28244e-16	-0.407825	0.013	0.13	8.72439e-12
NECAP2	2.33632e-16	-0.250921	0.047	0.191	8.93035e-12
ANKRD36C	2.36351e-16	-0.435821	0.033	0.165	9.0343e-12
MFSD10	2.45054e-16	-0.300675	0.071	0.232	9.36696e-12
TSC22D4	2.67656e-16	-0.2865	0.068	0.225	1.02309e-11
CD3D	2.68174e-16	-0.410498	0.415	0.699	1.02507e-11
RNF115	2.79224e-16	-0.333501	0.04	0.178	1.06731e-11
NUP210	2.8163e-16	-0.404341	0.025	0.151	1.0765e-11
CNOT2	2.84178e-16	-0.254183	0.053	0.202	1.08624e-11
E2F4	2.94052e-16	-0.379094	0.02	0.142	1.12399e-11
PARP1	3.34467e-16	-0.279487	0.058	0.209	1.27846e-11
TSEN54	3.38459e-16	-0.279499	0.043	0.185	1.29372e-11
ZC3H13	3.3936e-16	-0.297505	0.065	0.221	1.29717e-11
GBP1	3.49859e-16	-0.395741	0.037	0.171	1.3373e-11
SMAD7	3.65802e-16	-0.288773	0.027	0.155	1.39824e-11
UBA2	3.65981e-16	-0.343323	0.03	0.16	1.39892e-11
UBR2	4.10629e-16	-0.285464	0.032	0.162	1.56959e-11
ATP2B1-AS1	4.18628e-16	-0.486205	0.033	0.163	1.60016e-11
NABP1	4.27977e-16	-0.343534	0.053	0.199	1.6359e-11
PTPRE	4.75431e-16	-0.270834	0.047	0.19	1.81729e-11
MT-ND1	5.02587e-16	0.44726	0.912	0.954	1.92109e-11
ISG15	5.64484e-16	-0.261425	0.11	0.291	2.15768e-11
DNAJC3	5.8096e-16	-0.31499	0.037	0.171	2.22066e-11
SNX17	5.81181e-16	-0.292953	0.06	0.21	2.22151e-11
CCDC115	6.89815e-16	-0.370888	0.047	0.185	2.63675e-11
PKN1	7.96261e-16	-0.265473	0.048	0.189	3.04363e-11
SHISA5	8.41053e-16	-0.284402	0.068	0.223	3.21484e-11
CD8A	8.77619e-16	-0.533732	0.061	0.21	3.35461e-11
CCT7	9.01733e-16	-0.287832	0.061	0.211	3.44679e-11
ITGB7	9.21654e-16	-0.326702	0.061	0.211	3.52293e-11
S1PR5	9.66049e-16	-0.480453	0.023	0.145	3.69263e-11
SLAMF7	9.97043e-16	-0.340002	0.017	0.133	3.8111e-11
FCMR	1.02145e-15	-0.323221	0.048	0.189	3.90438e-11
TNFSF14	1.06327e-15	-0.423669	0.03	0.155	4.06426e-11
ZNF394	1.06811e-15	-0.352597	0.03	0.157	4.08273e-11
IRF3	1.09152e-15	-0.276589	0.07	0.224	4.17221e-11
KDM2A	1.11028e-15	-0.271579	0.045	0.183	4.24395e-11
C16orf54	1.1814e-15	-0.27933	0.06	0.209	4.51577e-11
RNF126	1.23701e-15	-0.275241	0.053	0.197	4.72834e-11
TSR2	1.26327e-15	-0.29245	0.025	0.148	4.82873e-11
PSMD7	1.26899e-15	-0.34435	0.061	0.208	4.85057e-11
CD6	1.34583e-15	-0.252918	0.068	0.223	5.14429e-11
AGTRAP	1.41644e-15	-0.275786	0.051	0.193	5.4142e-11
TUT7	1.47643e-15	-0.322588	0.028	0.153	5.64352e-11
MTF2	1.54515e-15	-0.326337	0.03	0.157	5.90617e-11
PDCD7	1.54915e-15	-0.348143	0.032	0.159	5.92146e-11
IFNAR1	1.59395e-15	-0.338993	0.025	0.146	6.09273e-11
OASL	1.63708e-15	-0.320327	0.012	0.122	6.25757e-11
HCP5	1.64363e-15	-0.282655	0.012	0.122	6.28259e-11
KIAA2026	1.72721e-15	-0.395105	0.018	0.133	6.60208e-11
PPHLN1	1.77359e-15	-0.254625	0.066	0.217	6.77938e-11
RPL30	1.77849e-15	-0.322187	0.915	0.969	6.79811e-11
ADGRG1	1.81922e-15	-0.424556	0.048	0.186	6.95377e-11
HELZ	2.11843e-15	-0.275766	0.06	0.208	8.09748e-11
NUTM2A-AS1	2.22572e-15	-0.278945	0.03	0.155	8.50759e-11
ALDOB	2.30854e-15	1.39259	0.394	0.301	8.82418e-11
PUF60	2.31954e-15	-0.256348	0.075	0.229	8.86621e-11
CGGBP1	2.40775e-15	-0.261162	0.081	0.24	9.2034e-11
NUCB2	2.61038e-15	-0.308066	0.061	0.208	9.97792e-11
SH2D2A	2.75772e-15	-0.388461	0.048	0.184	1.05411e-10
ZMAT2	2.81452e-15	-0.267258	0.058	0.202	1.07582e-10
TIGIT	2.84779e-15	-0.416311	0.032	0.157	1.08854e-10
MED28	3.07005e-15	-0.306024	0.053	0.193	1.1735e-10
RAB9A	3.12375e-15	-0.310928	0.025	0.144	1.19402e-10
ANKRD13D	3.17573e-15	-0.259337	0.042	0.173	1.21389e-10
NRDC	3.37519e-15	-0.270101	0.038	0.168	1.29013e-10
IFITM2	3.61114e-15	-0.383274	0.4	0.689	1.38032e-10
BTG2	3.63994e-15	-0.310113	0.171	0.374	1.39133e-10
MYO9B	3.84147e-15	-0.375139	0.023	0.141	1.46836e-10
MT-ND5	3.88401e-15	0.585912	0.832	0.883	1.48462e-10
LY9	3.93309e-15	-0.348365	0.027	0.146	1.50338e-10
ERP44	4.07833e-15	-0.287312	0.047	0.18	1.5589e-10
FABP1	4.32343e-15	1.11003	0.193	0.091	1.65259e-10
OAZ1	4.58183e-15	-0.279373	0.498	0.82	1.75136e-10
SIRT7	4.73523e-15	-0.274044	0.043	0.176	1.80999e-10
KIN	5.40392e-15	-0.400032	0.015	0.124	2.0656e-10
SETD2	5.54722e-15	-0.279163	0.042	0.172	2.12037e-10
AC007952.4	5.61425e-15	-0.422978	0.023	0.139	2.14599e-10
GGA1	5.937e-15	-0.370355	0.022	0.137	2.26936e-10
FIP1L1	6.02571e-15	-0.252639	0.032	0.155	2.30327e-10
ALDH6A1	6.15591e-15	1.24096	0.194	0.094	2.35304e-10
CD8B	6.39326e-15	-0.539036	0.048	0.182	2.44376e-10
SLFN12L	6.4958e-15	-0.325645	0.022	0.136	2.48295e-10
NFATC2	6.78432e-15	-0.298336	0.033	0.157	2.59324e-10
BCAS2	6.88569e-15	-0.310078	0.053	0.191	2.63199e-10
P4HB	7.48556e-15	-0.251981	0.105	0.275	2.86128e-10
EIF4A3	7.83031e-15	-0.253585	0.065	0.21	2.99306e-10
ARHGAP26	8.18785e-15	-0.363954	0.02	0.132	3.12973e-10
ASS1	8.75223e-15	1.18447	0.213	0.111	3.34545e-10
NMI	9.0066e-15	-0.371808	0.023	0.138	3.44268e-10
DHX9	9.99831e-15	-0.252278	0.047	0.179	3.82175e-10
BTN3A1	1.03826e-14	-0.256942	0.051	0.187	3.96863e-10
CCNH	1.05303e-14	-0.316163	0.06	0.201	4.02512e-10
ZNF91	1.07482e-14	-0.303735	0.028	0.147	4.10839e-10
SDF2	1.07603e-14	-0.269758	0.051	0.186	4.11303e-10
MAP4	1.11942e-14	-0.285771	0.042	0.17	4.27886e-10
ZNF830	1.11986e-14	-0.267329	0.018	0.13	4.28055e-10
ADIRF	1.16893e-14	0.9572	0.138	0.053	4.46811e-10
PPM1K	1.23871e-14	-0.254512	0.061	0.204	4.73486e-10
ITGB1	1.30376e-14	-0.261198	0.259	0.5	4.98348e-10
TAGAP	1.35126e-14	-0.315152	0.08	0.23	5.16505e-10
SP140L	1.36118e-14	-0.305357	0.038	0.164	5.20296e-10
USP1	1.3655e-14	-0.269763	0.035	0.158	5.21948e-10
RO60	1.46862e-14	-0.313062	0.028	0.147	5.61367e-10
PSMD6	1.56716e-14	-0.272626	0.043	0.172	5.99031e-10
CD226	1.56872e-14	-0.330491	0.05	0.182	5.99628e-10
DBNL	1.60034e-14	-0.316246	0.068	0.211	6.11712e-10
MIS18BP1	1.66683e-14	-0.333295	0.032	0.151	6.37128e-10
SERTAD1	1.66841e-14	-0.345019	0.056	0.194	6.37731e-10
MYL6	1.73441e-14	-0.311943	0.563	0.88	6.62962e-10
HSPD1	1.74731e-14	-0.254555	0.171	0.372	6.67892e-10
BLOC1S4	1.84432e-14	-0.288809	0.051	0.185	7.04974e-10
CEP85L	1.88781e-14	-0.279878	0.02	0.131	7.21596e-10
PBRM1	1.91857e-14	-0.307257	0.038	0.161	7.33353e-10
AL627171.2	1.9793e-14	-0.352697	0.03	0.148	7.56566e-10
SLC20A1	1.98318e-14	-0.28675	0.04	0.166	7.5805e-10
PRSS23	2.08274e-14	-0.481422	0.012	0.114	7.96108e-10
KLF3	2.15722e-14	-0.266079	0.058	0.197	8.24574e-10
LSM1	2.41244e-14	-0.251067	0.05	0.183	9.22131e-10
IGF2R	2.5206e-14	-0.314015	0.045	0.174	9.63475e-10
PIH1D1	2.66173e-14	-0.284953	0.037	0.159	1.01742e-09
CSNK1G3	2.69353e-14	-0.338156	0.01	0.111	1.02957e-09
RASA3	2.87301e-14	-0.287205	0.028	0.145	1.09818e-09
CNPY3	3.00441e-14	-0.319081	0.05	0.18	1.14841e-09
PAG1	3.09979e-14	-0.255406	0.053	0.187	1.18486e-09
MORC3	3.11916e-14	-0.289638	0.043	0.17	1.19227e-09
TLE4	3.14995e-14	-0.295217	0.088	0.244	1.20404e-09
VAMP5	3.28558e-14	-0.2744	0.091	0.248	1.25588e-09
CLNS1A	3.43406e-14	-0.251546	0.075	0.222	1.31263e-09
WAPL	3.61932e-14	-0.269249	0.047	0.176	1.38345e-09
ARHGEF3	4.09013e-14	-0.269117	0.053	0.186	1.56341e-09
GSTA1	4.81705e-14	1.22563	0.259	0.156	1.84127e-09
GRAP2	4.98461e-14	-0.285623	0.05	0.181	1.90532e-09
PITPNC1	5.14349e-14	-0.28197	0.05	0.18	1.96605e-09
TKT	6.12932e-14	-0.288519	0.038	0.158	2.34287e-09
HNRNPL	6.49391e-14	-0.268498	0.053	0.185	2.48223e-09
ERICH1	7.08417e-14	-0.278989	0.053	0.184	2.70785e-09
CDC5L	7.14974e-14	-0.287781	0.042	0.165	2.73292e-09
FDFT1	7.55231e-14	-0.365409	0.037	0.154	2.8868e-09
BCAP29	7.86006e-14	-0.286148	0.015	0.117	3.00443e-09
CHD9	8.47165e-14	-0.264183	0.048	0.175	3.2382e-09
ASCC3	8.51727e-14	-0.265664	0.032	0.148	3.25564e-09
GIMAP2	9.1292e-14	-0.250268	0.066	0.203	3.48955e-09
UCHL5	1.12201e-13	-0.279708	0.018	0.122	4.28875e-09
STK26	1.13813e-13	-0.297045	0.018	0.122	4.35041e-09
FTH1	1.16301e-13	0.422204	0.872	0.953	4.44548e-09
SAFB	1.17207e-13	-0.34181	0.033	0.148	4.48011e-09
WHAMM	1.19785e-13	-0.255868	0.025	0.135	4.57865e-09
NSL1	1.21931e-13	-0.266242	0.035	0.151	4.66068e-09
PCNX1	1.27858e-13	-0.307531	0.028	0.139	4.88723e-09
NEU1	1.30693e-13	-0.371948	0.023	0.13	4.99559e-09
HSPH1	1.38262e-13	-0.274727	0.061	0.194	5.28494e-09
ANKRD36	1.48919e-13	-0.328948	0.018	0.121	5.6923e-09
PPP2R5A	1.67461e-13	-0.290073	0.028	0.139	6.40102e-09
SMAP1	1.86095e-13	-0.262101	0.053	0.182	7.11328e-09
ARFGEF1	2.2473e-13	-0.274162	0.038	0.156	8.59009e-09
RRBP1	2.32166e-13	-0.26219	0.03	0.141	8.8743e-09
CD52	2.38642e-13	-0.271209	0.492	0.781	9.12185e-09
IFNG	2.41753e-13	-0.912767	0.091	0.233	9.24077e-09
PPWD1	2.42817e-13	-0.297921	0.025	0.132	9.28144e-09
BRD1	2.46565e-13	-0.338852	0.01	0.104	9.4247e-09
CCNL2	2.52041e-13	-0.255982	0.043	0.163	9.63401e-09
HCG18	2.52655e-13	-0.262771	0.028	0.138	9.6575e-09
MRPS30	2.56404e-13	-0.328241	0.015	0.112	9.80077e-09
DTD1	2.77624e-13	-0.299765	0.027	0.135	1.06119e-08
TBK1	2.77673e-13	-0.316771	0.015	0.113	1.06138e-08
SCML4	2.79532e-13	-0.307839	0.027	0.134	1.06848e-08
STN1	2.83621e-13	-0.291387	0.028	0.136	1.08411e-08
CBL	3.0041e-13	-0.301339	0.012	0.107	1.14829e-08
UMOD	3.034e-13	2.83468	0.191	0.1	1.15972e-08
SIPA1	3.11596e-13	-0.305449	0.038	0.154	1.19104e-08
ST6GAL1	3.24301e-13	-0.254997	0.018	0.119	1.23961e-08
GMPS	3.2583e-13	-0.309746	0.013	0.109	1.24545e-08
EIF2S1	3.33303e-13	-0.277937	0.025	0.131	1.27402e-08
STK38	3.38241e-13	-0.279791	0.04	0.157	1.29289e-08
HTATSF1	3.55136e-13	-0.27266	0.028	0.137	1.35747e-08
C12orf65	3.74084e-13	-0.31879	0.043	0.161	1.4299e-08
MAPRE1	3.83256e-13	-0.263181	0.056	0.184	1.46496e-08
MRPS5	3.99268e-13	-0.300307	0.048	0.17	1.52616e-08
PSMC2	4.13928e-13	-0.286904	0.03	0.138	1.5822e-08
PPP2R2A	4.26164e-13	-0.262512	0.043	0.163	1.62897e-08
KCNAB2	4.32955e-13	-0.250677	0.04	0.157	1.65493e-08
IRAK4	4.53676e-13	-0.29487	0.033	0.144	1.73413e-08
CCDC18-AS1	4.8211e-13	-0.277038	0.02	0.121	1.84282e-08
GADD45B	4.86048e-13	-0.41386	0.178	0.363	1.85787e-08
COPB2	5.09962e-13	-0.351567	0.028	0.135	1.94928e-08
KIAA0040	5.46577e-13	-0.250718	0.027	0.132	2.08924e-08
UBN1	5.719e-13	-0.335173	0.015	0.11	2.18603e-08
CYP20A1	5.91819e-13	-0.308613	0.028	0.134	2.26217e-08
TUBB	5.96405e-13	-0.253822	0.163	0.348	2.2797e-08
MPHOSPH10	6.16387e-13	-0.271986	0.03	0.138	2.35608e-08
DNAJC7	6.42095e-13	-0.25564	0.078	0.216	2.45434e-08
BAX	6.49591e-13	-0.264044	0.095	0.241	2.483e-08
LARS	6.63002e-13	-0.295356	0.042	0.157	2.53426e-08
SLC66A3	6.66482e-13	-0.268078	0.015	0.111	2.54756e-08
TXNDC9	6.87576e-13	-0.278858	0.032	0.139	2.62819e-08
EXOSC9	7.40107e-13	-0.297715	0.012	0.104	2.82898e-08
CEP78	7.49411e-13	-0.419792	0.022	0.122	2.86455e-08
CERK	7.52871e-13	-0.291297	0.015	0.11	2.87777e-08
LINC00342	8.11605e-13	-0.285722	0.02	0.12	3.10228e-08
UBE2F	8.19411e-13	-0.340735	0.027	0.131	3.13212e-08
ORMDL2	8.3969e-13	-0.263474	0.045	0.163	3.20963e-08
ALG13	8.40535e-13	-0.250089	0.037	0.148	3.21286e-08
CDC14A	9.18893e-13	-0.257115	0.023	0.126	3.51238e-08
SMNDC1	1.01442e-12	-0.278427	0.032	0.14	3.8775e-08
RANBP2	1.0807e-12	-0.250028	0.043	0.159	4.13087e-08
DNAJB11	1.14468e-12	-0.306865	0.027	0.13	4.37544e-08
UBE2G2	1.20298e-12	-0.263316	0.03	0.136	4.59828e-08
LRIF1	1.29733e-12	-0.307455	0.022	0.12	4.95892e-08
HLA-DQB1	1.30821e-12	-0.328638	0.023	0.124	5.00052e-08
ARL14EP	1.31295e-12	-0.295451	0.027	0.129	5.01863e-08
DDC	1.32362e-12	0.899753	0.105	0.037	5.05942e-08
CCAR1	1.45537e-12	-0.265717	0.038	0.149	5.56301e-08
DCAF5	1.46525e-12	-0.28835	0.015	0.108	5.60077e-08
LY75	1.66846e-12	-0.291872	0.012	0.102	6.37752e-08
NLRC3	1.67059e-12	-0.261086	0.018	0.114	6.38566e-08
CD58	1.72606e-12	-0.314284	0.032	0.137	6.59768e-08
STXBP3	1.81305e-12	-0.256985	0.028	0.131	6.93021e-08
ANXA4	1.92307e-12	-0.273377	0.042	0.154	7.35073e-08
ARFGAP2	2.04993e-12	-0.26849	0.033	0.14	7.83565e-08
CGAS	2.07717e-12	-0.281928	0.013	0.104	7.93977e-08
DUSP1	2.15673e-12	-0.568724	0.349	0.543	8.2439e-08
SUDS3	2.20793e-12	-0.288049	0.02	0.116	8.43959e-08
SNHG15	2.27526e-12	-0.260964	0.05	0.17	8.69694e-08
PPP2R2B	2.51066e-12	-0.301646	0.02	0.116	9.59674e-08
SFSWAP	2.8061e-12	-0.304601	0.03	0.132	1.0726e-07
MAD1L1	2.81758e-12	-0.267843	0.027	0.128	1.07699e-07
EPSTI1	2.93817e-12	-0.282589	0.027	0.126	1.12309e-07
DUSP11	3.45434e-12	-0.278634	0.027	0.127	1.32039e-07
RASGRP2	3.62933e-12	-0.273401	0.05	0.165	1.38728e-07
MAGED2	4.31056e-12	-0.276716	0.048	0.161	1.64767e-07
MIF	4.68719e-12	0.898393	0.588	0.674	1.79163e-07
LPCAT1	5.01328e-12	-0.286565	0.015	0.105	1.91628e-07
RRP1B	5.9733e-12	-0.31438	0.015	0.104	2.28323e-07
TAF12	6.22058e-12	-0.252102	0.05	0.165	2.37775e-07
HELB	6.38971e-12	-0.254187	0.042	0.15	2.4424e-07
ANKLE2	6.77804e-12	-0.254316	0.028	0.128	2.59084e-07
AP3B1	6.81774e-12	-0.254911	0.027	0.124	2.60601e-07
KPNA4	7.11195e-12	-0.317109	0.051	0.166	2.71847e-07
F2R	7.20959e-12	-0.276044	0.025	0.122	2.75579e-07
NRBF2	7.90104e-12	-0.325233	0.028	0.126	3.02009e-07
CYB5B	8.04992e-12	-0.250367	0.047	0.158	3.077e-07
INPP5D	9.12213e-12	-0.283632	0.033	0.135	3.48684e-07
AGXT2	9.1367e-12	0.759782	0.1	0.036	3.49241e-07
PTGER2	1.02354e-11	-0.339999	0.042	0.148	3.91237e-07
SETD5	1.1267e-11	-0.267149	0.03	0.128	4.30671e-07
BHMT2	1.12762e-11	0.966931	0.146	0.068	4.31022e-07
SLU7	1.29625e-11	-0.281762	0.037	0.139	4.9548e-07
UBB	1.53264e-11	-0.311829	0.568	0.83	5.85838e-07
MRPS7	2.05168e-11	-0.258107	0.058	0.173	7.84234e-07
SYNGR1	2.05229e-11	-0.439133	0.02	0.109	7.84466e-07
ABT1	2.26731e-11	-0.263279	0.037	0.137	8.66657e-07
CDK11B	2.51179e-11	-0.273195	0.015	0.1	9.60106e-07
RPL41	2.52944e-11	0.309867	0.995	0.993	9.66853e-07
RNF168	2.62406e-11	-0.261308	0.04	0.143	1.00302e-06
DAB2	2.71052e-11	0.963638	0.193	0.105	1.03607e-06
DPYS	2.87987e-11	0.90868	0.123	0.052	1.1008e-06
GTF3C1	3.91302e-11	-0.322978	0.023	0.114	1.49571e-06
MRFAP1L1	4.11841e-11	-0.257335	0.043	0.147	1.57422e-06
CASP8AP2	4.25582e-11	-0.29489	0.023	0.113	1.62675e-06
TGS1	4.70182e-11	-0.253353	0.037	0.136	1.79722e-06
NR1H2	7.02526e-11	-0.260961	0.035	0.132	2.68534e-06
TTC37	7.65683e-11	-0.302337	0.02	0.104	2.92675e-06
RPS26	7.89213e-11	-0.782166	0.513	0.712	3.01669e-06
PTTG1	8.01724e-11	-0.251253	0.025	0.115	3.06451e-06
ZNF331	8.79585e-11	-0.391108	0.053	0.159	3.36212e-06
CMC1	9.75895e-11	-0.287918	0.138	0.286	3.73026e-06
PIBF1	1.00615e-10	-0.268153	0.02	0.104	3.84591e-06
MRPS14	1.03065e-10	-0.314906	0.03	0.12	3.93954e-06
FTCD	1.19172e-10	0.746409	0.1	0.038	4.55523e-06
SERF2	1.2442e-10	0.408991	0.812	0.915	4.75583e-06
COX7C	1.28226e-10	0.565486	0.666	0.796	4.90129e-06
CYB5A	1.54036e-10	1.12853	0.352	0.291	5.88787e-06
DUSP2	1.55665e-10	-0.591791	0.214	0.37	5.95016e-06
TXK	1.92551e-10	-0.342241	0.023	0.109	7.36008e-06
GSTA2	2.00706e-10	0.780129	0.111	0.046	7.6718e-06
CYTH4	2.23569e-10	-0.252008	0.042	0.139	8.54572e-06
CNN3	2.706e-10	0.810413	0.12	0.053	1.03434e-05
PCNA	2.79479e-10	-0.277916	0.03	0.118	1.06828e-05
CREBBP	2.84446e-10	-0.263647	0.028	0.116	1.08727e-05
USP28	3.66415e-10	-0.260171	0.023	0.107	1.40058e-05
HLA-DRA	4.28166e-10	-0.332014	0.056	0.16	1.63662e-05
RBM38	4.31317e-10	-0.254743	0.033	0.123	1.64867e-05
CKB	4.42092e-10	0.938377	0.115	0.05	1.68985e-05
HIST1H1C	6.63984e-10	-0.291873	0.071	0.182	2.53801e-05
CKS2	6.90387e-10	-0.259011	0.042	0.134	2.63894e-05
IL7R	9.82793e-10	-0.745842	0.233	0.363	3.75663e-05
PPP1R16A	3.00582e-09	0.718803	0.11	0.048	0.000114894
METRNL	3.31807e-09	-0.255001	0.047	0.138	0.00012683
RGS2	5.15134e-09	-0.288414	0.068	0.167	0.000196905
DNAJB1	5.20577e-09	-0.269334	0.251	0.428	0.000198985
C1orf56	1.09011e-08	0.990395	0.311	0.241	0.000416684
FCER1G	1.20801e-08	-0.710504	0.038	0.116	0.000461751
ATOX1	1.28071e-08	1.07877	0.282	0.216	0.000489538
JUND	2.03459e-08	-0.34696	0.384	0.577	0.0007777
CCL3	2.1964e-08	-0.594377	0.056	0.143	0.000839552
CYSTM1	2.4668e-08	0.963144	0.194	0.123	0.000942911
HPD	3.10978e-08	1.00211	0.164	0.096	0.00118868
NDUFB1	3.85777e-08	0.963267	0.397	0.375	0.0014746
BBOX1	4.11255e-08	0.812731	0.154	0.088	0.00157198
CMBL	4.47513e-08	0.635362	0.118	0.058	0.00171057
DCXR	5.82354e-08	1.18247	0.339	0.293	0.00222599
RPL34	9.7639e-08	0.411322	0.955	0.979	0.00373215
SLC16A9	1.82474e-07	0.88943	0.106	0.053	0.0069749
SELENOP	1.99876e-07	0.852231	0.174	0.109	0.00764005
TST	5.67981e-07	0.659447	0.1	0.049	0.0217105
GLYAT	5.86263e-07	0.653705	0.111	0.058	0.0224093
BHMT	6.87404e-07	0.761733	0.135	0.078	0.0262753
SPP1	7.86567e-07	1.06934	0.357	0.306	0.0300657
MT1E	9.38035e-07	0.773948	0.316	0.261	0.0358554
RPL31	9.46553e-07	0.267328	0.472	0.776	0.036181
GPX4	1.43054e-06	1.00088	0.463	0.515	0.0546809
UQCRQ	1.53568e-06	0.845217	0.43	0.437	0.0586998
FOS	1.56523e-06	-0.382451	0.342	0.487	0.0598294
PCSK1N	1.62431e-06	0.831676	0.188	0.127	0.0620878
PBLD	1.81597e-06	0.659569	0.1	0.052	0.0694138
PPP1CB	1.8273e-06	1.04703	0.35	0.332	0.0698467
MICOS10	2.48949e-06	0.385084	0.178	0.326	0.0951583
CXCL14	6.42521e-06	0.754207	0.244	0.187	0.245597
IMPA2	8.50024e-06	0.561361	0.106	0.059	0.324913
RPL12	1.00418e-05	0.301137	0.912	0.964	0.383836
UQCR11	1.02145e-05	0.690223	0.54	0.643	0.39044
LIME1	1.17189e-05	0.289061	0.236	0.404	0.447944
SNHG9	1.46289e-05	0.915221	0.193	0.141	0.559176
AC020916.1	1.55683e-05	0.295361	0.08	0.16	0.595083
UQCRFS1	1.86219e-05	0.280326	0.164	0.284	0.711805
PDZK1	2.2235e-05	0.759811	0.125	0.077	0.849912
PTH1R	2.36557e-05	0.546103	0.1	0.056	0.904215
AP2M1	2.43775e-05	0.27393	0.148	0.259	0.931805
DNPH1	3.29236e-05	0.79141	0.193	0.143	1
GABARAP	3.38617e-05	0.458192	0.262	0.452	1
DYNLRB1	3.40727e-05	0.327516	0.241	0.41	1
SLC2A4RG	3.9699e-05	0.266466	0.126	0.223	1
CAMK2N1	4.70476e-05	0.736882	0.136	0.09	1
NDUFS6	5.95813e-05	0.260081	0.219	0.363	1
BEX3	6.13981e-05	0.740537	0.143	0.096	1
PCBP1	6.51464e-05	0.302429	0.299	0.492	1
SF3B5	6.56174e-05	0.319405	0.231	0.382	1
PUM1	7.42274e-05	0.271004	0.083	0.157	1
APOE	9.44895e-05	0.564957	0.43	0.426	1
2022-09-07	0.000115346	-0.367866	0.095	0.156	1
NDUFV2	0.000115859	0.303934	0.196	0.322	1
LRP2	0.000144812	0.843214	0.121	0.079	1
ADI1	0.000164823	0.826826	0.239	0.202	1
CHCHD10	0.000179292	0.943716	0.299	0.282	1
BRD2	0.000185931	0.308937	0.231	0.373	1
RBM6	0.000198618	0.305765	0.121	0.207	1
CD24	0.000216177	0.738333	0.12	0.079	1
FBP1	0.000216699	0.743866	0.135	0.093	1
POLR2L	0.000220961	0.793032	0.447	0.502	1
EIF6	0.000250803	0.274592	0.138	0.231	1
GCHFR	0.0002593	0.817193	0.174	0.133	1
OCIAD2	0.000316593	0.296771	0.234	0.375	1
LAPTM4A	0.000384085	0.2971	0.163	0.262	1
C18orf32	0.000385347	0.411696	0.133	0.223	1
KHK	0.000420364	0.781135	0.146	0.107	1
MRPS36	0.000435217	0.264868	0.116	0.196	1
PPP3CA	0.000497065	0.251151	0.09	0.155	1
MZT2B	0.000504076	0.258541	0.344	0.537	1
TOMM5	0.000560112	0.266985	0.153	0.244	1
ATP6V0C	0.000567543	0.504285	0.168	0.274	1
NBDY	0.000582957	0.250476	0.105	0.176	1
NDUFA5	0.000597738	0.279578	0.154	0.249	1
COX5A	0.000708112	0.251113	0.208	0.326	1
NEDD8	0.000736917	0.274259	0.324	0.505	1
SAT2	0.000745336	0.880033	0.234	0.207	1
PEBP1	0.000799579	0.796465	0.457	0.538	1
TPI1	0.000846407	0.275415	0.312	0.488	1
PRDX6	0.0008573	0.374877	0.191	0.302	1
SOD2	0.00093549	0.405557	0.111	0.184	1
MICOS13	0.000940343	0.36999	0.141	0.228	1
MLF2	0.000967472	0.281468	0.108	0.179	1
SLC2A3	0.00104173	0.262467	0.178	0.274	1
CST3	0.00108881	0.794543	0.174	0.139	1
CRYAB	0.00132675	0.642372	0.259	0.227	1
RBBP4	0.00134281	0.256827	0.143	0.225	1
SELENOH	0.00136745	0.392685	0.252	0.399	1
ATP6V0B	0.00144316	0.384796	0.178	0.277	1
WTAP	0.00145091	0.469668	0.193	0.3	1
BOLA3	0.00169135	0.297677	0.106	0.172	1
TXN2	0.00175587	0.265917	0.131	0.206	1
CUBN	0.00177415	0.792407	0.153	0.118	1
PTMS	0.00189551	0.777008	0.204	0.174	1
DHRS4L2	0.00218297	0.695356	0.145	0.111	1
MSRB1	0.00221075	0.64336	0.103	0.071	1
CAPZA2	0.00233902	0.266682	0.161	0.249	1
CRYL1	0.00246498	0.700959	0.143	0.11	1
VDAC1	0.00251693	0.352145	0.176	0.272	1
H2AFJ	0.00256396	0.2582	0.106	0.17	1
NDUFC1	0.00261293	0.829194	0.274	0.264	1
MRPL33	0.00263596	0.448439	0.179	0.277	1
PDS5B	0.00278339	0.282025	0.066	0.115	1
ARID5B	0.0028033	0.273317	0.108	0.171	1
NDUFAF3	0.00305003	0.291317	0.171	0.262	1
SYPL1	0.00314288	0.282045	0.11	0.174	1
DAZAP2	0.0032422	0.291909	0.224	0.331	1
MAF	0.00328281	0.972988	0.276	0.268	1
ATP6V1F	0.0034289	0.334845	0.257	0.391	1
SAR1A	0.0037745	0.275982	0.128	0.198	1
MTIF3	0.00417265	0.270394	0.138	0.209	1
SKIL	0.00436755	0.279036	0.063	0.107	1
GLS	0.00444152	0.529694	0.219	0.337	1
APLP2	0.00448365	0.281675	0.113	0.175	1
NSA2	0.00494154	0.452034	0.239	0.368	1
TBCA	0.00510511	0.367413	0.264	0.402	1
COX6A1	0.00527876	0.273021	0.362	0.552	1
NUCKS1	0.00632021	0.391783	0.261	0.396	1
NDUFB9	0.00672059	0.274207	0.241	0.354	1
SPAG9	0.00673196	0.276921	0.101	0.157	1
MGST3	0.0069644	0.407649	0.243	0.359	1
EIF2S2	0.0077105	0.441132	0.203	0.306	1
TBL1XR1	0.00841928	0.454862	0.138	0.209	1
TIMM8B	0.00871607	0.304166	0.126	0.188	1
NPC2	0.00894353	0.263753	0.154	0.226	1
ESD	0.00910618	0.303208	0.138	0.203	1
ACAT1	0.0104716	0.695736	0.189	0.165	1
PRDX5	0.0104767	0.313288	0.257	0.378	1
DDT	0.0110389	0.840108	0.332	0.363	1
SPTBN1	0.0130023	0.279073	0.086	0.132	1
TMEM107	0.013027	0.266146	0.081	0.124	1
SLIRP	0.0131255	0.721249	0.213	0.197	1
COPS9	0.0133279	0.405384	0.302	0.454	1
MRPS24	0.0135597	0.44667	0.12	0.179	1
COX16	0.0138355	0.385686	0.125	0.185	1
ATP5MC3	0.0143561	0.341938	0.359	0.535	1
ARPP19	0.0147678	0.318089	0.143	0.208	1
HINT1	0.0158061	0.350616	0.59	0.749	1
NAA38	0.0193581	0.372715	0.183	0.261	1
CORO1B	0.0194691	0.346396	0.153	0.217	1
IST1	0.019524	0.366106	0.091	0.137	1
NDUFV1	0.0195814	0.32699	0.133	0.193	1
ATP1A1	0.0196287	0.503499	0.173	0.252	1
CPEB4	0.0197023	0.626189	0.105	0.082	1
NDUFA7	0.019759	0.386157	0.11	0.162	1
PCBD1	0.0207089	0.72645	0.169	0.149	1
TENT5C	0.0209369	0.275009	0.066	0.102	1
BLOC1S1	0.0211535	0.351432	0.276	0.396	1
IER3IP1	0.0217896	0.373004	0.146	0.209	1
AC058791.1	0.0221929	0.303555	0.065	0.1	1
SEC22B	0.0227314	0.324645	0.106	0.155	1
LENG8	0.0237303	0.282843	0.081	0.122	1
SMIM24	0.0239409	0.680557	0.159	0.138	1
C6orf62	0.0244351	0.386686	0.168	0.239	1
POLR2F	0.0245051	0.315035	0.148	0.211	1
ANAPC11	0.0266248	0.37381	0.173	0.246	1
RPS29	0.0271184	0.32382	0.905	0.968	1
NDUFS8	0.0275134	0.392346	0.203	0.289	1
AKR1A1	0.0298183	0.841779	0.196	0.185	1
MRPL52	0.0302026	0.342867	0.161	0.228	1
HSBP1	0.0303792	0.401757	0.126	0.181	1
LAMTOR5	0.03275	0.389183	0.266	0.384	1
ARL2	0.0328433	0.311203	0.12	0.169	1
NCOA4	0.0343074	0.3872	0.083	0.121	1
DPM3	0.0344106	0.317813	0.11	0.157	1
RIDA	0.0379241	0.558444	0.12	0.099	1
UQCR10	0.0385714	0.688319	0.435	0.549	1
CHMP5	0.0386744	0.347867	0.151	0.211	1
TMA7	0.0428504	0.26662	0.659	0.83	1
FAAP20	0.0432928	0.288772	0.128	0.179	1
SMDT1	0.0450887	0.340772	0.311	0.448	1
TRAPPC6A	0.0467536	0.320382	0.138	0.19	1
PRDX1	0.0489686	0.665871	0.395	0.474	1
PRDX3	0.0507175	0.663819	0.198	0.188	1
SNHG8	0.0533817	0.269298	0.249	0.338	1
ZNHIT1	0.0562291	0.357097	0.238	0.329	1
GCSH	0.0563013	0.563407	0.106	0.089	1
MAL	0.0579189	0.509862	0.106	0.088	1
ATP5MD	0.0583204	0.75371	0.4	0.489	1
NDUFA2	0.0591643	0.458094	0.239	0.337	1
TMEM176B	0.0594961	0.515559	0.115	0.096	1
RASSF3	0.0595498	0.315337	0.083	0.117	1
ANPEP	0.06214	0.638849	0.101	0.084	1
RASSF7	0.0685466	0.261211	0.078	0.109	1
MMP24OS	0.0702638	0.36039	0.143	0.196	1
NDUFA11	0.0718294	0.437458	0.279	0.393	1
PRDX2	0.0728274	0.389461	0.264	0.368	1
POLR2I	0.0766155	0.347732	0.145	0.196	1
C6orf48	0.0774981	0.280194	0.105	0.085	1
TMEM176A	0.0798153	0.554517	0.12	0.104	1
BNIP3	0.0812121	0.615267	0.141	0.128	1
NIT2	0.0845887	0.295566	0.101	0.137	1
FIS1	0.087982	0.531587	0.239	0.332	1
NAT8	0.0891651	0.478472	0.174	0.161	1
NDUFA3	0.0973981	0.627432	0.342	0.397	1
MRPL41	0.109633	0.472608	0.234	0.325	1
TIMM13	0.112595	0.579681	0.171	0.163	1
FASTK	0.115706	0.302957	0.075	0.101	1
TMEM256	0.116359	0.719166	0.216	0.222	1
CTNNB1	0.116864	0.822404	0.166	0.16	1
LTB	0.124492	0.300192	0.339	0.436	1
NQO2	0.125001	0.513395	0.113	0.1	1
UQCC3	0.134248	0.286199	0.076	0.102	1
ARGLU1	0.135709	0.501739	0.337	0.483	1
VEGFB	0.140096	0.333843	0.085	0.113	1
C4orf48	0.145991	0.291962	0.096	0.126	1
UQCC2	0.15052	0.297234	0.095	0.124	1
ECHS1	0.152681	0.860069	0.259	0.28	1
ST13	0.162035	0.473781	0.271	0.372	1
C5orf24	0.166575	0.307942	0.08	0.104	1
DSTN	0.166605	0.763727	0.326	0.377	1
DUSP23	0.168462	0.40317	0.118	0.154	1
FAM120A	0.172589	0.377729	0.103	0.134	1
ZGPAT	0.175624	0.384763	0.076	0.101	1
TNFAIP3	0.180832	0.592488	0.168	0.217	1
SMIM27	0.184316	0.29564	0.086	0.113	1
TMEM141	0.205899	0.338478	0.118	0.15	1
EIF4EBP2	0.210865	0.405155	0.101	0.13	1
FBXL5	0.239089	0.360785	0.11	0.139	1
NDUFAF8	0.242477	0.451782	0.169	0.218	1
COX8A	0.243566	0.557973	0.449	0.59	1
ECHDC2	0.245614	0.462712	0.106	0.098	1
ATP6V1E1	0.252912	0.379141	0.126	0.159	1
SMS	0.253821	0.641489	0.161	0.161	1
CNDP2	0.275987	0.344305	0.103	0.128	1
PLEKHB2	0.306708	0.464684	0.1	0.125	1
ZSCAN16-AS1	0.307163	0.390883	0.081	0.101	1
FCGRT	0.313508	0.255903	0.081	0.1	1
PET100	0.313671	0.466182	0.257	0.337	1
CELF1	0.313703	0.460906	0.135	0.167	1
BDH2	0.315193	0.56474	0.128	0.125	1
PCBP2	0.316486	0.750304	0.377	0.486	1
PNKD	0.319139	0.546252	0.146	0.185	1
MTCH2	0.340302	0.370607	0.098	0.121	1
PRAP1	0.345379	0.340883	0.085	0.104	1
NDUFS5	0.35047	0.512325	0.364	0.505	1
CHCHD5	0.371656	0.377611	0.105	0.128	1
PRKAR1A	0.373529	0.426264	0.156	0.193	1
SAT1	0.375526	0.30297	0.39	0.519	1
YWHAE	0.376147	0.750157	0.254	0.291	1
SOD1	0.381455	0.424647	0.415	0.59	1
COX14	0.398735	0.477339	0.221	0.279	1
CDC42SE1	0.400005	0.637941	0.311	0.422	1
MPST	0.403293	0.482616	0.105	0.101	1
NDUFA13	0.408362	0.531411	0.375	0.533	1
ATP5MPL	0.42408	0.526006	0.365	0.449	1
PHPT1	0.44475	0.634303	0.239	0.27	1
NDUFB2	0.446098	0.53375	0.425	0.554	1
COX7A2	0.446415	0.351369	0.435	0.623	1
COX6B1	0.447855	0.41156	0.492	0.663	1
HINT2	0.450279	0.52428	0.148	0.151	1
AURKAIP1	0.468424	0.576524	0.251	0.327	1
NCF1	0.47257	0.518796	0.108	0.13	1
NENF	0.491229	0.474779	0.161	0.196	1
CISD1	0.493807	0.34062	0.1	0.117	1
AKR7A2	0.495752	0.621505	0.163	0.172	1
FOSB	0.497997	0.540387	0.271	0.341	1
AK3	0.517941	0.314606	0.086	0.101	1
ATP5F1D	0.519348	0.608608	0.415	0.557	1
ANAPC13	0.535106	0.372496	0.106	0.125	1
NMT1	0.54454	0.498401	0.121	0.144	1
ATP5MC1	0.548982	0.659821	0.243	0.278	1
COX6C	0.552897	0.325381	0.42	0.567	1
COX7B	0.554623	0.569568	0.341	0.46	1
NDUFB7	0.562526	0.419116	0.302	0.39	1
ARRDC3	0.575504	0.512334	0.166	0.175	1
COX17	0.606431	0.515007	0.229	0.284	1
PEPD	0.606462	0.59763	0.181	0.199	1
GRHPR	0.607064	0.482896	0.111	0.131	1
CFDP1	0.608866	0.4128	0.15	0.177	1
BRI3	0.614003	0.706463	0.211	0.241	1
NDUFA1	0.623688	0.436414	0.367	0.493	1
COA3	0.623881	0.455215	0.141	0.167	1
ROMO1	0.668997	0.660153	0.214	0.243	1
MTLN	0.672691	0.697822	0.138	0.148	1
SEC61G	0.710129	0.564392	0.367	0.469	1
GALM	0.744161	0.3262	0.096	0.108	1
UGT2B7	0.747089	0.511336	0.181	0.197	1
FMC1	0.752418	0.423212	0.108	0.122	1
ETFB	0.760976	0.562239	0.204	0.247	1
TSTD1	0.789795	0.531833	0.233	0.282	1
CAMTA1	0.808141	0.473395	0.159	0.173	1
TRA2A	0.821111	0.684906	0.188	0.226	1
NDUFA4	0.826413	0.400288	0.487	0.678	1
HSPB1	0.833472	0.400343	0.294	0.347	1
ATP5MG	0.842355	0.291386	0.551	0.775	1
ACAA1	0.849743	0.527035	0.161	0.186	1
ATP5IF1	0.861938	0.566628	0.37	0.485	1
GPR174	0.868798	0.76111	0.213	0.258	1
ELOB	0.869646	0.469214	0.45	0.607	1
TXN	0.875919	0.597846	0.384	0.509	1
RAB1A	0.884391	0.460483	0.13	0.146	1
RGS1	0.891796	0.400625	0.138	0.146	1
PPP6R2	0.904792	0.426383	0.11	0.121	1
C1orf122	0.908623	0.447924	0.115	0.127	1
LDHB	0.909699	0.318366	0.48	0.635	1
MOCS2	0.916512	0.332907	0.093	0.1	1
ACADM	0.93033	0.53635	0.145	0.161	1
UQCRC1	0.943437	0.474503	0.115	0.124	1
ATP5MF	0.957212	0.645217	0.354	0.465	1
UBL5	0.96369	0.384944	0.492	0.672	1
VTI1B	0.970237	0.503446	0.14	0.157	1
SPG21	0.973348	0.341054	0.096	0.103	1
SH3YL1	0.980276	0.416756	0.131	0.144	1
SRSF6	0.997031	0.528466	0.125	0.138	1
